# Supplementary material for: Cellular Tracking and Gene Profiling of Fusarium graminearum during Maize Stalk Rot Disease Development Elucidates Its Strategies in Confronting Phosphorus Limitation in the Host Apoplast
Source: PLoS Pathog. 2016 Mar 14;12(3):e1005485. doi: 10.1371/journal.ppat.1005485 (PMC4790934; doi:10.1371/journal.ppat.1005485)
Supplement: S2 Text — (XLSX) [file ppat.1005485.s002.xlsx]

## Sheet: Dataset A
Dataset A. Correlation coefficients between microarrays.
	12hai-1	12hai-2	12hai-3	18hai-1	18hai-2	36hai-1	36hai-2	36hai-3	48hai-1	48hai-2	72hai-1	72hai-2	72hai-3	108hai-1	108hai-2	132hai-1	132hai-2	132hai-3	144hai-1	144hai-2
12hai-1	1	0.965069	0.943904	0.888379	0.898639	0.912385	0.913919	0.915654	0.865722	0.858	0.853735	0.858547	0.856927	0.819201	0.840251	0.817664	0.816445	0.807036	0.786137	0.767773
12hai-2	0.965069	1	0.977318	0.892393	0.875349	0.926551	0.935113	0.927931	0.874242	0.864994	0.86319	0.853425	0.859839	0.833027	0.854355	0.802842	0.804249	0.798809	0.785017	0.766919
12hai-3	0.943904	0.977318	1	0.884836	0.860711	0.917379	0.930985	0.923572	0.879204	0.872653	0.853815	0.852931	0.851497	0.81903	0.835523	0.788046	0.792801	0.785867	0.773862	0.751989
18hai-1	0.888379	0.892393	0.884836	1	0.926457	0.883641	0.884342	0.86858	0.910506	0.905907	0.849751	0.858263	0.858989	0.815409	0.810976	0.831677	0.833829	0.819766	0.817282	0.790772
18hai-2	0.898639	0.875349	0.860711	0.926457	1	0.86815	0.86234	0.852328	0.907603	0.907703	0.807971	0.866875	0.834867	0.77004	0.772421	0.812187	0.811343	0.793146	0.792762	0.763315
36hai-1	0.912385	0.926551	0.917379	0.883641	0.86815	1	0.98691	0.95997	0.900878	0.891874	0.880246	0.880035	0.898363	0.850048	0.855799	0.825684	0.826837	0.824019	0.808088	0.803839
36hai-2	0.913919	0.935113	0.930985	0.884342	0.86234	0.98691	1	0.968772	0.900546	0.89145	0.884567	0.884992	0.899723	0.843164	0.854209	0.820464	0.822578	0.819453	0.803969	0.794937
36hai-3	0.915654	0.927931	0.923572	0.86858	0.852328	0.95997	0.968772	1	0.878683	0.869958	0.878405	0.875137	0.894	0.837883	0.849507	0.821178	0.821243	0.821554	0.801448	0.799639
48hai-1	0.865722	0.874242	0.879204	0.910506	0.907603	0.900878	0.900546	0.878683	1	0.992406	0.831501	0.888612	0.87361	0.784718	0.778043	0.823694	0.823548	0.807579	0.815166	0.793418
48hai-2	0.858	0.864994	0.872653	0.905907	0.907703	0.891874	0.89145	0.869958	0.992406	1	0.825778	0.890331	0.869325	0.776911	0.765384	0.821485	0.822441	0.804924	0.812139	0.788253
72hai-1	0.853735	0.86319	0.853815	0.849751	0.807971	0.880246	0.884567	0.878405	0.831501	0.825778	1	0.928385	0.968559	0.912097	0.899124	0.905701	0.908024	0.911242	0.872848	0.865996
72hai-2	0.858547	0.853425	0.852931	0.858263	0.866875	0.880035	0.884992	0.875137	0.888612	0.890331	0.928385	1	0.967522	0.849286	0.835028	0.898741	0.900562	0.892104	0.856469	0.841222
72hai-3	0.856927	0.859839	0.851497	0.858989	0.834867	0.898363	0.899723	0.894	0.87361	0.869325	0.968559	0.967522	1	0.902684	0.886962	0.919103	0.920683	0.918916	0.881129	0.879936
108hai-1	0.819201	0.833027	0.81903	0.815409	0.77004	0.850048	0.843164	0.837883	0.784718	0.776911	0.912097	0.849286	0.902684	1	0.97308	0.91226	0.914037	0.924402	0.900665	0.912945
108hai-2	0.840251	0.854355	0.835523	0.810976	0.772421	0.855799	0.854209	0.849507	0.778043	0.765384	0.899124	0.835028	0.886962	0.97308	1	0.876841	0.87764	0.886675	0.860372	0.872707
132hai-1	0.817664	0.802842	0.788046	0.831677	0.812187	0.825684	0.820464	0.821178	0.823694	0.821485	0.905701	0.898741	0.919103	0.91226	0.876841	1	0.987853	0.980625	0.931675	0.929075
132hai-2	0.816445	0.804249	0.792801	0.833829	0.811343	0.826837	0.822578	0.821243	0.823548	0.822441	0.908024	0.900562	0.920683	0.914037	0.87764	0.987853	1	0.980845	0.926491	0.920657
132hai-3	0.807036	0.798809	0.785867	0.819766	0.793146	0.824019	0.819453	0.821554	0.807579	0.804924	0.911242	0.892104	0.918916	0.924402	0.886675	0.980625	0.980845	1	0.925006	0.929797
144hai-1	0.786137	0.785017	0.773862	0.817282	0.792762	0.808088	0.803969	0.801448	0.815166	0.812139	0.872848	0.856469	0.881129	0.900665	0.860372	0.931675	0.926491	0.925006	1	0.95593
144hai-2	0.767773	0.766919	0.751989	0.790772	0.763315	0.803839	0.794937	0.799639	0.793418	0.788253	0.865996	0.841222	0.879936	0.912945	0.872707	0.929075	0.920657	0.929797	0.95593	1
hai: hours after inoculation
note: -1,-2,-3 are biological replicates

## Sheet: Dataset B
Dataset B. Lists of Differentially Expressed Genes during maize stalk infection (SAM FDR<0.05, 2-fc cutoff)
1. 1770 Genes significantly Up-regulated in 12 hai compared to in vitro hyphae (72h)
2. 1881 Genes significantly Up-regulated in 18 hai compared to in vitro hyphae (72h)
3. 1878 Genes significantly Up-regulated in 36 hai compared to in vitro hyphae (72h)
4. 2321 Genes significantly Up-regulated in 48 hai compared to in vitro hyphae (72h)
5. 1603 Genes significantly Up-regulated in 72 hai compared to in vitro hyphae (72h)
6. 2055 Genes significantly Up-regulated in 108 hai compared to in vitro hyphae (72h)
7. 2186 Genes significantly Up-regulated in 132 hai compared to in vitro hyphae (72h)
8. 1790 Genes significantly Up-regulated in 144 hai compared to in vitro hyphae (72h)
9. 2111 Genes significantly up-regulated in spore (0 hai) compared to in vitro hyphae (72h)
10. 2233 Genes significantly down-regulated in 12 hai compared to in vitro hyphae (72h)
11. 1640 Genes significantly down-regulated in 18 hai compared to in vitro hyphae (72h)
12. 2167 Genes significantly down-regulated in 36 hai compared to in vitro hyphae (72h)
13. 2258 Genes significantly down-regulated in 48 hai compared to in vitro hyphae (72h)
14.2161 Genes significantly down-regulated in 72 hai compared to in vitro hyphae (72h)
15. 2209 Genes significantly down-regulated in 108 hai compared to in vitro hyphae (72h)
16. 2750 Genes significantly down-regulated in 132 hai compared to in vitro hyphae (72h)
17. 1866 Genes significantly down-regulated in 144 hai compared to in vitro hyphae (72h)
18. 2237 Genes significantly down-regulated in spore (0 hai) compared to in vitro hyphae (72h)
1. 1770 Genes significantly Up-regulated in 12 hai compared to in vitro hyphae (72h)							2. 1881 Genes significantly Up-regulated in 18 hai compared to in vitro hyphae (72h)							3. 1878 Genes significantly Up-regulated in 36 hai compared to in vitro hyphae (72h)							4. 2321 Genes significantly Up-regulated in 48 hai compared to in vitro hyphae (72h)							5. 1603 Genes significantly Up-regulated in 72 hai compared to in vitro hyphae (72h)							6. 2055 Genes significantly Up-regulated in 108 hai compared to in vitro hyphae (72h)							7. 2186 Genes significantly Up-regulated in 132 hai compared to in vitro hyphae (72h)							8. 1790 Genes significantly Up-regulated in 144 hai compared to in vitro hyphae (72h)
Row number	Probe ID	Gene Name	Score(d)	Fold Change	q-value(%)		Row	Probe ID	Gene Name	Score(d)	Fold Change	q-value(%)		Row	Probe ID	Gene Name	Score(d)	Fold Change	q-value(%)		Row	Probe ID	Gene Name	Score(d)	Fold Change	q-value(%)		Row	Probe ID	Gene Name	Score(d)	Fold Change	q-value(%)		Row	Probe ID	Gene Name	Score(d)	Fold Change	q-value(%)		Row	Probe ID	Gene Name	Score(d)	Fold Change	q-value(%)		Row
6514	fgd323-450_at	FGSG_08002	77.1664	67.3373	0		12705	fgd318-630_at	FGSG_16883	73.6131	1858.6	0		1817	fg02138_s_at	FGSG_02138	84.4196	7.37853	0		9168	fgd464-540_at	FGSG_11310	66.4577	817.458	0		3798	fgd193-260_at	FGSG_04581	79.3087	57.1494	0		9061	fg11166_s_at	FGSG_11166	206	35.5062	0		3144	fgd164-120_at	FGSG_03803	118.859	13.147	0		12667
9121	fgd463-20_at	FGSG_11250	68.9886	49.18	0		3740	fgd192-700_at	FGSG_04504	52.1155	627.44	0		9006	fgd458-720_at	FGSG_11095	82.861	57.4141	0		9121	fgd463-20_at	FGSG_11250	65.2815	102.537	0		8592	fgd442-300_at	FGSG_10576	68.3657	295.429	0		3263	fgd168-820_at	FGSG_03944	121.329	92.8395	0		3263	fgd168-820_at	FGSG_03944	109.383	59.0282	0		930
11621	fgd5-610_at	FGSG_15696	66.1585	150.818	0		2660	fgd149-30_at	FGSG_03194	49.499	85.1342	0		8962	fgd458-200_at	FGSG_11048	78.3422	8.05564	0		12857	fgd335-600_at	FGSG_17047	63.6677	705.091	0		1936	fgd116-60_at	FGSG_02287	58.5834	33.2051	0		12131	fgd158-110_at	FGSG_16266	108.215	14.0257	0		7282	fgd367-300_at	FGSG_08979	98.1246	139.424	0		3486
9338	fgd473-380_at	FGSG_11540	59.8434	119.981	0		2673	fgd149-240_at	FGSG_03212	43.2042	278.204	0		2777	fgd152-180_at	FGSG_03340	68.9322	125.366	0		7558	fgd378-110_at	FGSG_09316	58.161	35.261	0		1835	fgd112-190_at	FGSG_02160	51.8994	88.2383	0		11969	fgd194-610_at	FGSG_16077	108.151	129.637	0		6715	fg08264_s_at	FGSG_08264	96.1042	41.451	0		3343
494	fgd25-230_at	FGSG_00583	56.2243	6.39377	0		2038	fgd122-160_at	FGSG_02416	38.1646	75.1482	0		12191	fgd148-20_at	FGSG_16329	65.7629	13.147	0		1445	fgd90-160_at	FGSG_01686	50.591	183.334	0		9046	fgd460-30_at	FGSG_11150	50.5568	358.708	0		3343	fgd169-100_at	FGSG_04045	106.957	104.934	0		1588	fgd99-40_at	FGSG_01861	77.5927	30.7675	0		10073
9290	fgd468-60_at	FGSG_11472	55.2761	91.35	0		2012	fgd117-340_at	FGSG_02377	38.1592	27.4741	0		12857	fgd335-600_at	FGSG_17047	59.1949	849.223	0		12705	fgd318-630_at	FGSG_16883	49.5104	747.018	0		2546	fg03041_s_at	FGSG_03041	49.0104	388.921	0		13172	fgd443-10_at	FGSG_17395	103.148	76.3735	0		4715	fgd233-170_at	FGSG_05703	74.29	688.192	0		1356
1973	fgd116-490_at	FGSG_02328	50.2413	114.563	0		2625	fgd148-770_at	FGSG_03150	35.6457	70.8486	0		6514	fgd323-450_at	FGSG_08002	56.2588	172.048	0		2049	fgd122-370_at	FGSG_02432	48.3273	32.6347	0		3281	fgd168-1120_at	FGSG_03969	48.3994	107.635	0		3486	fgd185-420_at	FGSG_04214	92.5312	47.7799	0		9043	fgd459-570_at	FGSG_11147	66.2748	88.647	0		3263
11620	fgd5-600_at	FGSG_15695	49.8939	158.316	0		4956	fgd238-210_at	FGSG_06023	34.1225	6.9644	0		2548	fgd146-360_at	FGSG_03043	51.2933	99.0442	0		12372	fgd233-80_at	FGSG_16526	46.8554	91.5613	0		7284	fgd367-350_at	FGSG_08983	47.6736	18.7221	0		1541	fgd93-380_at	FGSG_01802	92.5229	124.644	0		1835	fgd112-190_at	FGSG_02160	65.4326	63.8523	0		4189
1972	fgd116-480_at	FGSG_02327	47.6785	115.627	0		443	fgd20-400_at	FGSG_00523	33.8102	25.9921	0		13136	fg10416_s_at	FGSG_17358	49.5953	162.767	0		8625	fgd444-410_at	FGSG_10617	45.3899	238.856	0		3109	fgd163-170_at	FGSG_03762	47.1466	112.465	0		12848	fgd338-450_at	FGSG_17037	90.953	33.4361	0		1832	fgd112-130_at	FGSG_02155	63.0676	26.8466	0		6588
2777	fgd152-180_at	FGSG_03340	45.4305	31.2691	0		3863	fgd194-560_s_at	FGSG_04661	33.7911	48.0012	0		8592	fgd442-300_at	FGSG_10576	49.3952	267.489	0		1555	fgd93-570_at	FGSG_01819	42.9075	32.037	0		9119	fgd462-130_at	FGSG_11248	46.3241	42.2243	0		4814	fgd233-1790_at	FGSG_05838	89.1183	12.6699	0		3343	fgd169-100_at	FGSG_04045	62.4148	79.7088	0		3843
2878	fgd158-430_at	FGSG_03477	42.425	57.2816	0		1555	fgd93-570_at	FGSG_01819	33.2059	72.5884	0		9061	fg11166_s_at	FGSG_11166	47.4255	33.8246	0		2434	fgd143-10_at	FGSG_02903	42.4576	72.087	0		1984	fgd116-620_at	FGSG_02339	45.6435	169.288	0		5311	fgd259-280_at	FGSG_06453	86.925	55.5225	0		3843	fgd194-280_at	FGSG_04637	61.9021	227.544	0		6039
12188	fg03104_s_at	FGSG_16326	41.3671	16.3362	0		9338	fgd473-380_at	FGSG_11540	32.6048	51.7445	0		2668	fgd149-190_at	FGSG_03207	45.2687	64.5942	0		930	fg01108_s_at	FGSG_01108	42.2078	29.7194	0		12857	fgd335-600_at	FGSG_17047	44.4374	779.641	0		1936	fgd116-60_at	FGSG_02287	85.1776	23.2099	0		12744	fgd321-160_at	FGSG_16924	61.8824	205.548	0		10243
9061	fg11166_s_at	FGSG_11166	41.2135	44.6318	0		12667	fg07530_s_at	FGSG_16843	29.9979	10.3388	0		2573	fgd147-400_at	FGSG_03079	44.8474	13.9933	0		12234	fgd142-290_at	FGSG_16377	42.1246	64.2222	0		3229	fgd168-410_at	FGSG_03907	42.2616	90.9289	0		443	fgd20-400_at	FGSG_00523	83.119	63.7786	0		13120	fg10285_s_at	FGSG_17337	61.769	76.8159	0		7707
1971	fgd116-470_at	FGSG_02326	39.6982	170.465	0		10435	fg12308_at	FGSG_13185	29.9259	89.9884	0		9723	fgd122-200_at	FGSG_12134	44.7423	44.9422	0		418	fgd20-100_at	FGSG_00497	41.9605	23.3983	0		10604	fg08202_s_at	FGSG_13422	41.1073	25.9921	0		3155	fgd165-180_at	FGSG_03817	80.0427	569.414	0		1763	fg02070_s_at	FGSG_02070	61.4143	237.755	0		2673
12857	fgd335-600_at	FGSG_17047	39.4668	342.509	0		6673	fgd329-340_at	FGSG_08201	28.9329	12.758	0		1523	fgd93-170_at	FGSG_01782	44.6463	7.44704	0		1451	fgd91-20_at	FGSG_01693	41.3588	28.5417	0		46	fgd2-490_at	FGSG_00053	41.0842	41.1646	0		9352	fg11557_s_at	FGSG_11557	75.7528	43.4615	0		3109	fgd163-170_at	FGSG_03762	60.3177	288.015	0		5010
9408	fgd1-110_s_at	FGSG_11645	39.2073	42.7149	0		9112	fgd460-1130_at	FGSG_11236	28.2732	100.079	0		2673	fgd149-240_at	FGSG_03212	44.0969	16	0		12879	fgd329-1010_at	FGSG_17072	41.2014	62.3219	0		12208	fgd146-320_at	FGSG_16346	40.0198	120.537	0		10243	Fg4A3668_at	FGSG_12907	71.9954	34.4954	0		443	fgd20-400_at	FGSG_00523	60.146	31.779	0		7415
2830	fgd155-40_at	FGSG_03410	39.1367	59.4388	0		2799	fgd153-170_at	FGSG_03366	27.4718	130.087	0		8587	fg10567_s_at	FGSG_10567	43.885	54.0666	0		9186	fgd464-730_at	FGSG_11328	41.1103	11.4188	0		12209	fgd146-310_at	FGSG_16347	39.7317	25.9921	0		3843	fgd194-280_at	FGSG_04637	68.0153	248.712	0		11772	fgd86-150_at	FGSG_15865	55.6693	443.667	0		1842
6193	fgd314-240_at	FGSG_07560	38.0921	45.4644	0		12234	fgd142-290_at	FGSG_16377	26.8527	22.0087	0		4071	fgd200-20_at	FGSG_04933	42.8582	14.2215	0		12859	fgd335-540_at	FGSG_17049	40.0448	29.8226	0		1831	fg02154_s_at	FGSG_02154	39.6733	28.1813	0		9043	fgd459-570_at	FGSG_11147	67.5491	80.9149	0		2038	fgd122-160_at	FGSG_02416	54.6524	24.6469	0		11734
4008	fgd198-70_at	FGSG_04858	37.5992	30.6256	0		11840	fg02134_s_at	FGSG_15938	26.7345	32.6347	0		1199	fgd70-330_at	FGSG_01402	41.4503	10.4831	0		3741	fgd192-750_at	FGSG_04507	39.9626	25.9621	0		1934	fgd116-40_at	FGSG_02285	39.3205	42.4198	0		1835	fgd112-190_at	FGSG_02160	67.4443	126.676	0		1936	fgd116-60_at	FGSG_02287	54.6026	31.125	0		1763
8682	fgd446-920_at	FGSG_10712	36.4059	65.0435	0		3951	fgd196-1060_at	FGSG_04773	26.6274	19.8812	0		2021	fgd117-440_at	FGSG_02386	41.3961	201.318	0		7282	fgd367-300_at	FGSG_08979	38.1733	181.438	0		11593	fgd470-230_at	FGSG_15657	39.2618	5.66994	0		10037	fgd196-1030_at	FGSG_12608	60.1114	62.6829	0		2971	fg03589_s_at	FGSG_03589	54.3603	60.9688	0		7348
9270	fg11442_s_at	FGSG_11442	36.1904	102.3	0		46	fgd2-490_at	FGSG_00053	26.5431	143.841	0		2547	fgd146-350_at	FGSG_03042	41.2371	164.279	0		676	fgd35-1100_at	FGSG_00797	38.0948	21.259	0		3293	fgd168-1310_at	FGSG_03986	39.0084	42.8137	0		12667	fg07530_s_at	FGSG_16843	57.9163	234.753	0		12191	fgd148-20_at	FGSG_16329	53.2902	62.2499	0		12131
64	fgd4-180_at	FGSG_00072	36.0815	41.9326	0		11865	fgd116-120_at	FGSG_15965	26.5002	12.0142	0		1379	fg01607_s_at	FGSG_01607	40.7604	97.9065	0		11028	fgd185-570_at	FGSG_15009	38.0552	55.9733	0		13174	fgd444-120_at	FGSG_17397	37.69	19.8812	0		1763	fg02070_s_at	FGSG_02070	56.9063	362.876	0		392	fgd19-230_at	FGSG_00470	52.7182	45.3595	0		7797
9109	fgd460-1090_at	FGSG_11232	34.6597	54.8214	0		1062	fgd64-10_at	FGSG_01250	26.3324	42.4689	0		3144	fgd164-120_at	FGSG_03803	40.6068	7.72749	0		1817	fg02138_s_at	FGSG_02138	37.9365	18.1052	0		11621	fgd5-610_at	FGSG_15696	37.4545	32.5218	0		12234	fgd142-290_at	FGSG_16377	56.8358	53.2607	0		3250	fgd168-680_at	FGSG_03931	52.6794	564.175	0		9352
600	fgd35-90_at	FGSG_00709	34.058	11.0553	0		11406	fgd318-620_at	FGSG_15448	26.1783	706.722	0		641	fgd35-640_at	FGSG_00756	40.3621	6.03491	0		41	fgd2-430_at	FGSG_00048	37.8088	20.8696	0		3155	fgd165-180_at	FGSG_03817	36.6019	120.259	0		5918	fg07224_s_at	FGSG_07224	56.8081	12.1397	0		4728	fgd233-390_at	FGSG_05720	52.4572	168.897	0		494
3343	fgd169-100_at	FGSG_04045	32.8632	6.6807	0		7282	fgd367-300_at	FGSG_08979	26.1157	82.6151	0		9783	fg04564_s_at	FGSG_12231	40.2848	4.87927	0		2720	fg03270_s_at	FGSG_03270	37.5425	23.4796	0		6522	fgd323-620_at	FGSG_08014	34.8562	135.298	0		13230	fg11168_s_at	FGSG_17463	55.5222	15.2775	0		11969	fgd194-610_at	FGSG_16077	51.6621	28.84	0		9306
10604	fg08202_s_at	FGSG_13422	32.7795	14.42	0		1348	fgd79-290_at	FGSG_01572	25.4632	83.1897	0		12101	fg03627_s_at	FGSG_16231	39.7337	8.9797	0		1523	fgd93-170_at	FGSG_01782	36.9316	103.609	0		6241	fgd316-40_at	FGSG_07629	34.6182	16.5642	0		8650	fgd446-430_at	FGSG_10666	55.0909	33.1285	0		1199	fgd70-330_at	FGSG_01402	51.4058	11.6318	0		2704
1969	fg12040_at	FGSG_02324	32.4974	190.019	0		6777	fg12405_at	FGSG_08343	25.3547	54.3798	0		6193	fgd314-240_at	FGSG_07560	39.6371	31.7056	0		46	fgd2-490_at	FGSG_00053	36.0228	182.7	0		2960	fgd160-120_at	FGSG_03577	34.466	117.784	0		2533	fg03024_s_at	FGSG_03024	53.2423	7.4127	0		8592	fgd442-300_at	FGSG_10576	51.3214	296.112	0		2597
12890	fgd329-490_at	FGSG_17084	32.083	15.8895	0		8670	fg10694_at	FGSG_10694	25.1527	28.8067	0		10595	fg12118_at	FGSG_13412	38.3015	29.5141	0		8592	fgd442-300_at	FGSG_10576	35.6231	193.34	0		2547	fgd146-350_at	FGSG_03042	34.3009	258.975	0		1416	fg01651_s_at	FGSG_01651	51.1523	7.33603	0		11967	fgd194-820_at	FGSG_16075	50.3274	42.0296	0		1199
10968	fgd467-610_at	FGSG_13949	31.463	12.8468	0		12023	fg04153_s_at	FGSG_16143	24.9108	19.6302	0		8625	fgd444-410_at	FGSG_10617	37.4708	140.394	0		2565	fgd147-240_at	FGSG_03066	35.4337	178.94	0		4705	fgd233-20_at	FGSG_05690	34.1446	12.0977	0		8592	fgd442-300_at	FGSG_10576	50.8421	265.028	0		5779	Fg3A4353_at	FGSG_07052	49.7351	83.2859	0		4814
11720	fgd46-210_at	FGSG_15806	31.3176	3.92674	0		4826	fgd234-110_at	FGSG_05851	24.8356	444.693	0		4008	fgd198-70_at	FGSG_04858	37.3785	20.2521	0		5441	fgd261-50_at	FGSG_06612	35.0961	12.5679	0		2841	fgd157-100_at	FGSG_03424	34.0192	449.86	0		6139	fgd313-20_at	FGSG_07496	50.3371	105.42	0		6225	fgd315-490_at	FGSG_07602	49.5508	25.6935	0		3920
1974	fgd116-500_s_at	FGSG_02329	30.2631	197.175	0		3007	fgd160-880_at	FGSG_03638	24.4848	31.7056	0		8928	fgd457-430_at	FGSG_11008	36.3289	40.8803	0		1348	fgd79-290_at	FGSG_01572	35.0169	160.156	0		8985	fgd458-480_at	FGSG_11072	33.858	38.3193	0		6603	fgd325-160_at	FGSG_08115	50.3308	10.0794	0		5010	fgd242-160_at	FGSG_06090	49.5492	149.776	0		8592
6775	fgd335-170_at	FGSG_08341	30.0062	142.353	0		8653	fg10670_s_at	FGSG_10670	24.3622	46.3661	0		4258	fgd207-320_at	FGSG_05159	35.7189	2.70695	0		10368	fgd303-20_at	FGSG_13089	34.8675	47.6697	0		10025	fg12091_s_at	FGSG_12591	33.7807	22.6274	0		13136	fg10416_s_at	FGSG_17358	49.1186	193.788	0		9767	fgd194-600_at	FGSG_12206	49.0848	72.3372	0		1555
2960	fgd160-120_at	FGSG_03577	29.8373	36.2523	0		213	fgd10-360_at	FGSG_00267	24.0633	16.9123	0		8894	fg10969_s_at	FGSG_10969	35.2679	9.64646	0		2878	fgd158-430_at	FGSG_03477	34.8243	50.0975	0		4448	fgd217-350_at	FGSG_05374	33.6123	80.2632	0		1906	fgd114-260_at	FGSG_02249	49.059	151.167	0		3261	fgd168-800_at	FGSG_03942	48.8358	3.58838	0		10636
8587	fg10567_s_at	FGSG_10567	29.7003	61.9629	0		6196	fgd315-70_at	FGSG_07567	23.992	92.7323	0		9173	fgd464-600_at	FGSG_11315	34.9211	52.4668	0		9109	fgd460-1090_at	FGSG_11232	34.3979	115.36	0		3334	fgd168-1840_at	FGSG_04034	32.9365	31.3414	0		9105	fgd460-1040_at	FGSG_11228	48.9954	92.4115	0		12699	fgd318-210_at	FGSG_16877	48.5262	128.593	0		12691
6673	fgd329-340_at	FGSG_08201	29.6097	22.213	0		8961	fgd458-190_s_at	FGSG_11047	23.5241	9.66878	0		3579	fgd185-1630_at	FGSG_04317	34.0063	25.223	0		39	fgd2-410_at	FGSG_00046	33.8198	11.4188	0		8267	fgd422-200_at	FGSG_10177	32.5487	14.2215	0		1177	fgd70-110_at	FGSG_01379	48.6719	592.224	0		6527	fgd323-720_at	FGSG_08022	47.6641	488.879	0		6527
3093	fgd162-420_at	FGSG_03742	29.2914	16.0741	0		2446	fgd143-180_at	FGSG_02917	23.4645	49.18	0		1982	fgd116-600_at	FGSG_02337	33.8193	45.3595	0		12667	fg07530_s_at	FGSG_16843	33.6423	125.366	0		13168	fgd442-180_at	FGSG_17390	32.5224	33.3589	0		9670	fgd108-320_at	FGSG_12056	48.5155	37.6175	0		4716	fgd233-180_at	FGSG_05704	47.1232	245.005	0		3109
1936	fgd116-60_at	FGSG_02287	29.0393	6.58873	0		3388	fgd179-240_at	FGSG_04103	23.4113	10.9789	0		6810	fgd336-40_at	FGSG_08387	33.716	40.1316	0		9249	fgd467-40_at	FGSG_11408	33.2459	41.0696	0		1703	fgd108-230_at	FGSG_02000	32.2894	48.8403	0		9767	fgd194-600_at	FGSG_12206	48.2064	174.248	0		9064	fgd460-320_at	FGSG_11171	46.5783	33.5909	0		9884
10253	fg12082_at	FGSG_12919	28.6097	8.07428	0		10368	fgd303-20_at	FGSG_13089	23.1885	28.84	0		3868	fgd194-640_at	FGSG_04667	33.0224	482.148	0		4100	fgd200-500_at	FGSG_04967	33.1115	87.2248	0		11829	fgd110-620_at	FGSG_15926	31.6535	30.8386	0		9347	fgd473-500_at	FGSG_11550	47.7291	40.5042	0		3741	fgd192-750_at	FGSG_04507	46.4454	20.8215	0		3108
8908	fg10985_s_at	FGSG_10985	28.4792	17.7531	0		630	fgd35-500_at	FGSG_00742	22.2456	213.536	0		64	fgd4-180_at	FGSG_00072	32.3507	31.9261	0		2843	fgd157-130_at	FGSG_03427	32.9807	116.297	0		8587	fg10567_s_at	FGSG_10567	31.612	114.563	0		6282	fgd318-130_at	FGSG_07683	47.691	37.7045	0		4720	fgd233-240_at	FGSG_05709	46.3387	18.8959	0		1523
8067	fgd411-730_at	FGSG_09940	28.2127	50.0975	0		8930	fgd457-470_at	FGSG_11011	22.2155	341.719	0		7535	fgd374-70_at	FGSG_09291	32.3266	205.074	0		3486	fgd185-420_at	FGSG_04214	32.466	16.6602	0		7282	fgd367-300_at	FGSG_08979	31.2267	164.659	0		4716	fgd233-180_at	FGSG_05704	47.5636	20.5348	0		3950	fg04768_s_at	FGSG_04768	46.3302	9.6242	0		2777
4826	fgd234-110_at	FGSG_05851	28.1635	271.85	0		2871	fgd158-300_at	FGSG_03466	21.9278	23.5339	0		831	fgd47-10_at	FGSG_00989	32.2479	23.1029	0		7780	fgd395-490_at	FGSG_09589	32.1914	73.8572	0		1445	fgd90-160_at	FGSG_01686	31.1081	52.3457	0		12142	fg03401_s_at	FGSG_16277	47.5107	5.68962	0		10706	fgd381-30_s_at	FGSG_13562	45.9749	181.019	0		2415
7780	fgd395-490_at	FGSG_09589	27.4613	17.8766	0		2201	fgd132-70_at	FGSG_02616	21.5363	47.1221	0		5040	fgd242-570_at	FGSG_06127	32.1865	33.5134	0		11968	fgd194-650_at	FGSG_16076	32.0785	77.1717	0		10605	fgd329-350_s_at	FGSG_13423	30.8539	6.27667	0		1834	fgd112-180_at	FGSG_02159	47.4917	47.3404	0		13174	fgd444-120_at	FGSG_17397	45.8278	35.0984	0		7163
8121	fg10003_s_at	FGSG_10003	27.3745	3.85483	0		9670	fgd108-320_at	FGSG_12056	21.529	6.86059	0		2999	fgd160-750_at	FGSG_03626	31.9806	88.2383	0		2566	fgd147-250_at	FGSG_03067	31.8622	71.4238	0		9012	fgd459-80_at	FGSG_11104	30.7005	10.8528	0		9351	fgd473-560_at	FGSG_11556	46.6828	46.8507	0		9119	fgd462-130_at	FGSG_11248	45.7677	204.128	0		392
10396	fgd305-90_at	FGSG_13127	27.0135	2.46229	0		3579	fgd185-1630_at	FGSG_04317	21.096	18.1681	0		1348	fgd79-290_at	FGSG_01572	31.945	35.0984	0		5010	fgd242-160_at	FGSG_06090	31.7582	32.1854	0		5321	fgd259-420_at	FGSG_06466	30.6176	13.0261	0		4008	fgd198-70_at	FGSG_04858	46.5125	26.6304	0		3212	fgd168-210_at	FGSG_03889	45.7102	239.963	0		1832
7905	fgd402-50_at	FGSG_09742	26.5853	142.025	0		1509	fgd92-320_s_at	FGSG_01765	21.0539	17.7326	0		1597	fgd101-10_at	FGSG_01872	31.2298	11.5248	0		13128	fg10339_s_at	FGSG_17348	31.6939	46.0991	0		8472	fgd434-60_s_at	FGSG_10417	30.417	59.4388	0		2665	fgd149-120_at	FGSG_03202	46.0967	47.6697	0		2841	fgd157-100_at	FGSG_03424	45.5154	337.794	0		6014
13236	fgd459-400_at	FGSG_17469	26.2195	43.3112	0		7495	fgd372-200_at	FGSG_09240	21.0491	7.353	0		6515	fgd323-460_at	FGSG_08003	31.0154	280.787	0		2548	fgd146-360_at	FGSG_03043	31.5297	39.5791	0		485	fgd25-100_at	FGSG_00571	30.3642	41.3553	0		12774	fgd358-20_at	FGSG_16957	45.5176	32.8617	0		8929	fgd457-440_at	FGSG_11009	45.3431	66.8721	0		2703
12744	fgd321-160_at	FGSG_16924	26.1433	248.425	0		9270	fg11442_s_at	FGSG_11442	20.9943	76.9936	0		12188	fg03104_s_at	FGSG_16326	30.98	25.8125	0		2564	fgd147-220_at	FGSG_03064	31.1847	142.353	0		8625	fgd444-410_at	FGSG_10617	29.745	134.054	0		8999	fgd458-640_at	FGSG_11087	44.5024	42.6656	0		12857	fgd335-600_at	FGSG_17047	44.9349	225.972	0		10037
4864	fgd237-130_at	FGSG_05908	26.043	10.9789	0		3887	fgd194-930_at	FGSG_04689	20.8855	15.5266	0		6258	fgd316-270_at	FGSG_07651	30.9482	45.675	0		3343	fgd169-100_at	FGSG_04045	30.9674	10.7654	0		3295	fgd168-1340_at	FGSG_03988	29.6909	89.677	0		10922	fg12275_at	FGSG_13883	44.3468	11.6318	0		9046	fgd460-30_at	FGSG_11150	43.8437	363.716	0		12902
1838	fgd112-240_at	FGSG_02163	25.8666	118.603	0		2658	fgd148-1270_at	FGSG_03191	20.7574	73.0089	0		12234	fgd142-290_at	FGSG_16377	30.9244	10.1965	0		2546	fg03041_s_at	FGSG_03041	30.8802	82.8062	0		3766	fgd192-1120_at	FGSG_04540	29.642	13.3923	0		11970	fgd194-470_at	FGSG_16078	44.122	4.93027	0		8625	fgd444-410_at	FGSG_10617	43.8284	68.4352	0		3763
3845	fgd194-310_at	FGSG_04639	25.4739	7.96312	0		9010	fgd459-50_s_at	FGSG_11101	20.5846	18.3368	0		2602	fgd148-380_at	FGSG_03121	30.6705	18.4643	0		3868	fgd194-640_at	FGSG_04667	30.7442	188.271	0		13136	fg10416_s_at	FGSG_17358	29.626	224.411	0		392	fgd19-230_at	FGSG_00470	43.8572	79.6167	0		9087	fgd460-660_at	FGSG_11200	43.6633	71.6718	0		12101
2841	fgd157-100_at	FGSG_03424	25.2547	86.024	0		2626	fgd148-780_at	FGSG_03151	20.1392	14.6213	0		7622	fgd384-70_at	FGSG_09390	30.4948	53.3223	0		641	fgd35-640_at	FGSG_00756	30.5131	7.59474	0		9338	fgd473-380_at	FGSG_11540	29.6027	82.5197	0		11949	fg11549_s_at	FGSG_16055	43.7316	29.7882	0		6446	fgd321-240_at	FGSG_07910	43.004	26.2941	0		9060
13224	fgd460-670_at	FGSG_17455	25.0348	11.9588	0		2632	fgd148-870_at	FGSG_03158	20.08	16.971	0		9432	fgd5-90_at	FGSG_11675	29.8129	5.46416	0		6777	fg12405_at	FGSG_08343	29.9657	64.2222	0		8894	fg10969_s_at	FGSG_10969	29.4529	14.9631	0		9064	fgd460-320_at	FGSG_11171	43.264	26.7537	0		3486	fgd185-420_at	FGSG_04214	42.9881	191.341	0		12023
4168	fgd203-160_at	FGSG_05053	25.0156	4.28709	0		5040	fgd242-570_at	FGSG_06127	19.5081	56.1676	0		6173	fgd313-490_at	FGSG_07537	29.7385	13.4543	0		2673	fgd149-240_at	FGSG_03212	29.9132	108.383	0		4743	fgd233-660_at	FGSG_05739	29.1772	14.9285	0		5010	fgd242-160_at	FGSG_06090	42.8263	247.852	0		6588	fgd324-280_at	FGSG_08093	42.9766	118.056	0		9767
1984	fgd116-620_at	FGSG_02339	25.0096	165.804	0		2735	fgd150-790_at	FGSG_03288	19.3807	20.393	0		3155	fgd165-180_at	FGSG_03817	29.7199	50.6796	0		13136	fg10416_s_at	FGSG_17358	29.8777	94.5715	0		7827	fgd399-40_at	FGSG_09643	29.0379	40.2244	0		2720	fg03270_s_at	FGSG_03270	41.8971	13.7212	0		10073	fgd200-490_at	FGSG_12658	42.8122	32.3718	0		6551
9113	fgd460-1160_at	FGSG_11238	24.7592	24.3638	0		1889	fgd114-20_at	FGSG_02231	19.369	24.0006	0		4826	fgd234-110_at	FGSG_05851	29.0942	155.058	0		3006	fgd160-870_at	FGSG_03637	29.2294	18.8523	0		7426	fgd370-1430_at	FGSG_09155	29.0164	32.9757	0		9723	fgd122-200_at	FGSG_12134	41.5033	182.489	0		1356	fgd81-80_at	FGSG_01580	42.767	103.968	0		11593
4448	fgd217-350_at	FGSG_05374	24.6067	9.55772	0		4100	fgd200-500_at	FGSG_04967	19.1694	74.6291	0		10253	fg12082_at	FGSG_12919	28.8766	4.91321	0		130	fgd5-860_at	FGSG_00160	29.213	25.3398	0		4107	fg04975_s_at	FGSG_04975	28.898	51.9842	0		12059	fgd168-170_at	FGSG_16185	41.4819	69.4707	0		12774	fgd358-20_at	FGSG_16957	42.6378	38.2309	0		5040
13029	fgd394-20_at	FGSG_17235	24.5652	40.6918	0		10636	Fg4A4652_at	FGSG_13464	19.0823	16.6026	0		5022	fgd242-310_at	FGSG_06104	28.7908	2.68825	0		3579	fgd185-1630_at	FGSG_04317	28.9753	38.6751	0		108	fgd5-450_at	FGSG_00129	28.856	36.4202	0		1367	fgd83-50_at	FGSG_01593	41.3801	82.9977	0		9771	fgd194-240_at	FGSG_12211	42.5487	8.1681	0		2971
5159	fg06267_s_at	FGSG_06267	24.4561	4.74585	0		11820	fgd108-10_at	FGSG_15917	19.0327	15.9815	0		13236	fgd459-400_at	FGSG_17469	28.7898	49.0665	0		2479	fgd144-230_at	FGSG_02955	28.5507	9.24282	0		12612	fgd300-380_at	FGSG_16784	28.761	2.42279	0		9194	fgd465-70_at	FGSG_11340	41.2154	11.0425	0		1444	fgd90-150_at	FGSG_01685	42.1663	20.4874	0		9120
3388	fgd179-240_at	FGSG_04103	24.2356	7.9264	0		6279	fgd318-70_at	FGSG_07678	19.0213	237.755	0		1838	fgd112-240_at	FGSG_02163	28.6236	66.7178	0		1509	fgd92-320_s_at	FGSG_01765	28.5225	17.1286	0		9881	fgd165-10_s_at	FGSG_12380	28.5816	12.1819	0		4965	fgd238-360_at	FGSG_06037	41.1701	16.6602	0		2830	fgd155-40_at	FGSG_03410	41.7091	32	0		9287
2999	fgd160-750_at	FGSG_03626	24.1836	90.3008	0		600	fgd35-90_at	FGSG_00709	18.9451	9.11557	0		7226	fgd360-40_at	FGSG_08907	28.2576	45.2548	0		6371	fgd320-420_at	FGSG_07807	28.4367	105.176	0		739	fg00872_s_at	FGSG_00872	28.3303	5.20537	0		6596	fgd325-30_at	FGSG_08103	41.0876	19.6983	0		7797	fgd397-60_at	FGSG_09608	41.0445	12.3519	0		7134
6258	fgd316-270_at	FGSG_07651	23.7708	34.2176	0		4102	fgd200-520_at	FGSG_04969	18.8239	22.6798	0		8222	fgd419-90_at	FGSG_10124	27.7961	5.08648	0		11602	fgd2-360_s_at	FGSG_15673	28.414	9.38268	0		8942	fgd457-680_at	FGSG_11026	28.274	97.4552	0		3229	fgd168-410_at	FGSG_03907	41.0225	162.392	0		2673	fgd149-240_at	FGSG_03212	40.9686	81.7606	0		9119
2515	fgd145-520_at	FGSG_03002	23.7006	25.2813	0		2877	fg03476_s_at	FGSG_03476	18.8194	39.8544	0		3334	fgd168-1840_at	FGSG_04034	27.743	24.1397	0		42	fgd2-440_at	FGSG_00049	27.9783	16.5451	0		13167	fg10564_s_at	FGSG_17389	28.0944	38.408	0		9584	Fg4A20_at	FGSG_11909	40.9563	24.0006	0		12697	fg07689_s_at	FGSG_16875	40.9245	24.8183	0		8625
5869	fgd301-150_at	FGSG_07164	23.5753	3.57184	0		5659	fgd282-10_at	FGSG_06888	18.7478	11.0043	0		5310	fgd259-270_at	FGSG_06452	27.4542	14.689	0		10073	fgd200-490_at	FGSG_12658	27.5003	85.7263	0		6589	fgd324-290_at	FGSG_08094	28.0161	25.6342	0		2704	fgd150-350_at	FGSG_03248	40.5087	40.2709	0		3579	fgd185-1630_at	FGSG_04317	40.5189	44.0173	0		2500
10595	fg12118_at	FGSG_13412	23.5352	40.3175	0		10254	fgd259-230_at	FGSG_12920	18.6707	199.006	0		4956	fgd238-210_at	FGSG_06023	27.1676	15.9631	0		4909	fgd237-730_at	FGSG_05962	27.2388	39.1245	0		10254	fgd259-230_at	FGSG_12920	27.5962	74.8882	0		6708	fgd329-960_at	FGSG_08253	40.4795	166.187	0		1700	fg01994_at	FGSG_01994	40.375	94.7902	0		2573
5592	fgd276-60_at	FGSG_06800	23.4814	3.80176	0		7368	fgd370-620_at	FGSG_09088	18.6616	17.3878	0		3229	fgd168-410_at	FGSG_03907	27.1656	66.257	0		2868	fgd158-230_at	FGSG_03460	27.1484	238.856	0		9042	fgd459-560_at	FGSG_11146	27.4417	218.275	0		2714	fgd150-490_at	FGSG_03261	40.3651	35.5884	0		12234	fgd142-290_at	FGSG_16377	40.3286	28.5747	0		7915
3687	fgd190-820_at	FGSG_04439	23.1594	58.892	0		1564	fgd94-100_at	FGSG_01832	18.6217	60.1295	0		4705	fgd233-20_at	FGSG_05690	27.0864	17.3476	0		5781	fgd294-60_at	FGSG_07055	27.082	7.79924	0		12744	fgd321-160_at	FGSG_16924	27.2675	134.675	0		3289	fgd168-1240_at	FGSG_03980	40.087	28.4758	0		9769	fgd194-390_at	FGSG_12209	40.2802	785.064	0		13312
2201	fgd132-70_at	FGSG_02616	23.1017	61.1099	0		12697	fg07689_s_at	FGSG_16875	18.5532	10.173	0		108	fgd5-450_at	FGSG_00129	26.8087	38.408	0		6633	fgd328-300_at	FGSG_08150	27.0528	10.4228	0		3144	fgd164-120_at	FGSG_03803	27.2643	18.0009	0		9203	fgd465-200_at	FGSG_11350	40.0147	22.0341	0		6284	fgd318-150_at	FGSG_07685	40.1977	111.947	0		5287
7418	fgd370-1300_at	FGSG_09145	22.8477	7.74537	0		8587	fg10567_s_at	FGSG_10567	18.5241	47.7248	0		3295	fgd168-1340_at	FGSG_03988	26.7829	12.3234	0		9844	fg12043_s_at	FGSG_12331	26.7156	41.4989	0		12426	fgd237-890_at	FGSG_16583	27.2462	8.81524	0		12164	fgd150-580_at	FGSG_16300	39.9797	87.5276	0		2668	fgd149-190_at	FGSG_03207	40.02	83.6716	0		2999
9795	fgd192-230_s_at	FGSG_12251	22.8314	45.0462	0		5751	fgd292-190_at	FGSG_07017	18.4904	7.69186	0		3926	fgd196-650_at	FGSG_04739	26.7806	46.9591	0		13172	fgd443-10_at	FGSG_17395	26.4843	87.1241	0		3080	fgd162-230_at	FGSG_03725	27.2146	103.968	0		2971	fg03589_s_at	FGSG_03589	39.6586	80.1705	0		12075	fgd163-450_s_at	FGSG_16204	39.3221	59.9907	0		4840
7109	fg08757_s_at	FGSG_08757	22.8127	19.5171	0		2999	fgd160-750_at	FGSG_03626	18.4261	78.7932	0		9844	fg12043_s_at	FGSG_12331	26.7402	20.6776	0		1974	fgd116-500_s_at	FGSG_02329	26.4037	19.2484	0		10636	Fg4A4652_at	FGSG_13464	27.0759	46.6347	0		6588	fgd324-280_at	FGSG_08093	39.3882	156.679	0		4241	fgd207-90_at	FGSG_05140	39.2812	95.0095	0		8280
7535	fgd374-70_at	FGSG_09291	22.7997	122.22	0		2515	fgd145-520_at	FGSG_03002	18.4211	9.65761	0		4896	fgd237-550_at	FGSG_05947	26.6772	29.6508	0		4375	fgd212-900_at	FGSG_05292	26.3478	44.1702	0		9723	fgd122-200_at	FGSG_12134	27.071	56.2325	0		3293	fgd168-1310_at	FGSG_03986	39.2234	41.1171	0		6414	fgd320-1040_at	FGSG_07861	39.2635	47.5048	0		9300
4959	fgd238-240_at	FGSG_06026	22.5917	3.83706	0		64	fgd4-180_at	FGSG_00072	18.2992	14.3535	0		519	fgd26-70_at	FGSG_00609	26.5512	4.21831	0		3942	fgd196-860_s_at	FGSG_04757	26.3235	316.267	0		1808	fgd111-560_at	FGSG_02125	26.8869	22.8375	0		6527	fgd323-720_at	FGSG_08022	39.1864	991.407	0		3566	fgd185-1470_at	FGSG_04302	39.127	297.484	0		7780
2573	fgd147-400_at	FGSG_03079	22.5031	7.32756	0		9168	fgd464-540_at	FGSG_11310	18.2854	159.786	0		8450	fgd433-330_at	FGSG_10390	26.4229	3.63847	0		9091	fgd460-710_at	FGSG_11205	26.3221	21.4564	0		4896	fgd237-550_at	FGSG_05947	26.2031	68.1197	0		1356	fgd81-80_at	FGSG_01580	39.0786	44.426	0		2573	fgd147-400_at	FGSG_03079	38.7963	50.6796	0		3798
12996	fgd384-170_at	FGSG_17199	22.4864	3.63008	0		9080	fgd460-530_at	FGSG_11189	18.1393	204.601	0		7441	fg09170_s_at	FGSG_09170	26.0426	4.3269	0		12153	fgd153-30_s_at	FGSG_16289	26.3101	10.459	0		3942	fgd196-860_s_at	FGSG_04757	26.0551	213.783	0		6511	fgd323-400_at	FGSG_07997	38.7497	94.7902	0		8280	fgd424-120_at	FGSG_10193	38.4817	29.3102	0		1936
5353	fgd259-1040_at	FGSG_06506	22.4592	97.4552	0		9046	fgd460-30_at	FGSG_11150	18.1089	35.8359	0		2546	fg03041_s_at	FGSG_03041	25.9891	225.972	0		9290	fgd468-60_at	FGSG_11472	26.1962	14.5707	0		1132	fgd65-960_at	FGSG_01331	25.8246	25.8125	0		7472	fgd371-570_at	FGSG_09212	38.6585	17.4683	0		12494	fgd259-370_s_at	FGSG_16661	38.4798	17.6305	0		1934
8985	fgd458-480_at	FGSG_11072	22.412	26.5996	0		8949	fg11033_s_at	FGSG_11033	18.0649	3.87716	0		4162	fgd203-80_at	FGSG_05046	25.9294	10.6541	0		7009	fgd348-610_at	FGSG_08628	25.8806	5.0806	0		3314	fgd168-1620_at	FGSG_04012	25.5671	15.6707	0		3271	fgd168-1000_at	FGSG_03957	38.3106	11.8488	0		12190	fgd148-40_s_at	FGSG_16328	38.1203	233.401	0		8635
9340	fgd473-400_at	FGSG_11542	22.4045	54.6949	0		2434	fgd143-10_at	FGSG_02903	18.0006	80.8215	0		9544	fgd37-480_at	FGSG_11843	25.6992	11.9037	0		2038	fgd122-160_at	FGSG_02416	25.8486	36.2942	0		12890	fgd329-490_at	FGSG_17084	25.4494	12.5824	0		9771	fgd194-240_at	FGSG_12211	38.2627	10.3508	0		635	fgd35-550_at	FGSG_00747	37.8562	15.3482	0		11807
6284	fgd318-150_at	FGSG_07685	22.2475	19.7439	0		2412	fgd142-460_at	FGSG_02875	17.9545	24.2795	0		1831	fg02154_s_at	FGSG_02154	25.2984	7.9264	0		443	fgd20-400_at	FGSG_00523	25.7147	15.5625	0		4813	fgd233-1780_at	FGSG_05837	25.3724	9.31787	0		4682	fgd231-570_at	FGSG_05663	38.2602	16.8343	0		4814	fgd233-1790_at	FGSG_05838	37.252	57.4141	0		522
3109	fgd163-170_at	FGSG_03762	22.2407	14.4534	0		3791	fgd193-170_at	FGSG_04572	17.7682	30.2389	0		2833	fgd155-70_at	FGSG_03413	25.2533	8.09296	0		9303	fgd470-30_at	FGSG_11492	25.4586	54.3171	0		11772	fgd86-150_at	FGSG_15865	25.365	124.213	0		2668	fgd149-190_at	FGSG_03207	38.2272	94.2443	0		12667	fg07530_s_at	FGSG_16843	37.2319	316.633	0		9105
1379	fg01607_s_at	FGSG_01607	22.2362	52.8318	0		6498	fgd323-40_at	FGSG_07973	17.7171	13.5793	0		6373	fgd320-450_at	FGSG_07809	25.1211	43.8144	0		1970	fg02325_s_at	FGSG_02325	25.4585	31.0531	0		4071	fgd200-20_at	FGSG_04933	25.1668	27.5376	0		13167	fg10564_s_at	FGSG_17389	38.11	81.5719	0		2867	fgd158-190_at	FGSG_03457	36.6216	77.7085	0		7905
5960	fgd304-50_at	FGSG_07274	22.1429	20.6776	0		180	fgd9-30_at	FGSG_00224	17.6648	8.09296	0		13198	fgd446-320_at	FGSG_17425	25.0031	20.2054	0		1969	fg12040_at	FGSG_02324	25.403	55.0117	0		3455	fgd184-10_at	FGSG_04178	25.0772	20.8215	0		4593	fgd228-200_at	FGSG_05551	37.0568	50.0397	0		3007	fgd160-880_at	FGSG_03638	36.5411	14.0257	0		1509
8795	fgd452-140_at	FGSG_10854	21.8811	12.0698	0		10604	fg08202_s_at	FGSG_13422	17.651	10.0561	0		1869	fgd113-120_at	FGSG_02203	24.8391	21.506	0		3693	fgd190-900_at	FGSG_04447	25.2749	14.2544	0		12563	fgd280-320_at	FGSG_16733	24.9265	11.3137	0		9921	fgd154-340_s_at	FGSG_12439	36.6744	37.0996	0		10636	Fg4A4652_at	FGSG_13464	36.317	74.5429	0		269
6515	fgd323-460_at	FGSG_08003	21.8722	39.9466	0		4746	fg12260_at	FGSG_05743	17.6294	6.02795	0		13029	fgd394-20_at	FGSG_17235	24.7805	45.0462	0		2547	fgd146-350_at	FGSG_03042	25.1363	35.261	0		7558	fgd378-110_at	FGSG_09316	24.8518	13.1167	0		3920	fgd196-570_at	FGSG_04732	36.6398	41.2122	0		13136	fg10416_s_at	FGSG_17358	36.2715	224.93	0		2949
8191	fgd417-800_at	FGSG_10086	21.8608	15.5985	0		1984	fgd116-620_at	FGSG_02339	17.6173	220.556	0		11954	fgd473-670_s_at	FGSG_16060	24.7395	411.097	0		7426	fgd370-1430_at	FGSG_09155	25.0091	61.6773	0		4058	fgd199-350_at	FGSG_04919	24.8366	61.3929	0		4728	fgd233-390_at	FGSG_05720	36.6145	343.699	0		1367	fgd83-50_at	FGSG_01593	36.213	31.4139	0		3254
6241	fgd316-40_at	FGSG_07629	21.8378	25.4572	0		831	fgd47-10_at	FGSG_00989	17.5301	81.1958	0		3154	fgd165-170_at	FGSG_03816	24.54	9.75855	0		3293	fgd168-1310_at	FGSG_03986	24.7892	28.5747	0		7472	fgd371-570_at	FGSG_09212	24.6675	15.2775	0		11675	fgd27-10_at	FGSG_15760	36.5163	3.49026	0		5918	fg07224_s_at	FGSG_07224	36.1844	15.8895	0		3383
2050	fgd122-380_at	FGSG_02433	21.7723	17.6305	0		3108	fgd163-160_at	FGSG_03761	17.4051	3.83263	0		6946	fgd347-70_at	FGSG_08553	24.5238	4.18918	0		8163	fgd417-380_at	FGSG_10051	24.7671	58.892	0		641	fgd35-640_at	FGSG_00756	24.6122	4.93597	0		8996	fgd458-610_at	FGSG_11084	36.4796	74.1993	0		6388	fgd320-730_at	FGSG_07833	35.8296	81.0084	0		3289
13136	fg10416_s_at	FGSG_17358	21.7106	24.761	0		5747	fgd292-120_at	FGSG_07010	17.2081	16.1672	0		1062	fgd64-10_at	FGSG_01250	24.399	17.8353	0		5094	fgd247-50_at	FGSG_06188	24.7234	19.1597	0		3797	fgd193-250_at	FGSG_04580	24.4023	228.598	0		8886	fgd456-300_at	FGSG_10960	36.4559	40.8803	0		10243	Fg4A3668_at	FGSG_12907	35.7917	31.779	0		1815
3942	fgd196-860_s_at	FGSG_04757	21.6802	97.4552	0		4008	fgd198-70_at	FGSG_04858	17.1925	16.4498	0		1609	fgd102-120_at	FGSG_01888	24.2826	4.50023	0		2446	fgd143-180_at	FGSG_02917	24.7091	58.6883	0		13055	fgd402-180_at	FGSG_17266	24.3497	11.5514	0		7838	fgd400-50_at	FGSG_09661	36.3305	12.5969	0		4593	fgd228-200_at	FGSG_05551	35.4951	22.5231	0		2853
3750	fg04521_s_at	FGSG_04521	21.6171	3.36359	0		1116	fg01315_s_at	FGSG_01315	17.142	8.78474	0		739	fg00872_s_at	FGSG_00872	24.2508	12.3519	0		2777	fgd152-180_at	FGSG_03340	24.6826	39.8544	0		1921	fgd114-530_at	FGSG_02269	24.3109	61.2512	0		4898	fgd237-580_at	FGSG_05949	35.8404	6.28393	0		2704	fgd150-350_at	FGSG_03248	35.4123	122.22	0		3293
12226	fgd143-70_s_at	FGSG_16369	21.5535	32.8237	0		12101	fg03627_s_at	FGSG_16231	17.0901	8.51496	0		4682	fgd231-570_at	FGSG_05663	24.2366	35.4243	0		4448	fgd217-350_at	FGSG_05374	24.614	29.1078	0		3566	fgd185-1470_at	FGSG_04302	24.254	224.93	0		13120	fg10285_s_at	FGSG_17337	35.832	84.2536	0		3281	fgd168-1120_at	FGSG_03969	34.6841	491.143	0		1210
3134	fgd164-10_at	FGSG_03792	21.4562	8.43663	0		9121	fgd463-20_at	FGSG_11250	17.0322	28.2465	0		8191	fgd417-800_at	FGSG_10086	24.2222	26.9709	0		12208	fgd146-320_at	FGSG_16346	24.5932	8.57419	0		12358	fgd231-90_at	FGSG_16511	24.0102	20.8215	0		2500	fg02983_s_at	FGSG_02983	35.425	135.768	0		2433	fgd142-780_at	FGSG_02902	34.6709	20.7255	0		7827
2632	fgd148-870_at	FGSG_03158	21.4374	18.0843	0		10073	fgd200-490_at	FGSG_12658	17.0158	59.3702	0		12676	fgd315-480_at	FGSG_16853	24.1223	23.4254	0		1889	fgd114-20_at	FGSG_02231	24.5802	29.2426	0		3486	fgd185-420_at	FGSG_04214	23.9227	10.6295	0		85	fgd5-70_at	FGSG_00097	35.421	18.6357	0		4107	fg04975_s_at	FGSG_04975	34.4541	21.6056	0		5751
392	fgd19-230_at	FGSG_00470	21.3813	9.4698	0		8671	fg10695_s_at	FGSG_10695	16.9764	77.2609	0		9411	fg12016_at	FGSG_11648	24.0842	7.78124	0		7099	fgd353-500_x_at	FGSG_08743	24.3519	76.9936	0		6300	fgd318-450_at	FGSG_07709	23.8567	6.32033	0		3232	fgd168-450_at	FGSG_03911	35.0043	113.772	0		4189	fgd204-30_at	FGSG_05080	34.1861	10.4348	0		8590
9332	fgd473-260_at	FGSG_11528	21.3072	49.0665	0		12281	fgd197-470_at	FGSG_16427	16.8669	8.31087	0		7377	fgd370-770_at	FGSG_09099	23.8446	7.06162	0		9544	fgd37-480_at	FGSG_11843	24.2997	21.8819	0		2871	fgd158-300_at	FGSG_03466	23.7549	15.7797	0		1199	fgd70-330_at	FGSG_01402	34.3814	10.3747	0		11984	fgd193-110_at	FGSG_16093	34.0665	68.2773	0		4921
320	fgd13-630_at	FGSG_00387	21.2751	14.5203	0		2798	fg03365_s_at	FGSG_03365	16.8018	135.925	0		12226	fgd143-70_s_at	FGSG_16369	23.8431	32.6724	0		10788	fgd415-330_at	FGSG_13685	24.2518	7.98154	0		13170	fgd442-250_at	FGSG_17393	23.739	4.3873	0		10903	fg12254_s_at	FGSG_13861	34.3528	10.7654	0		12910	fgd324-370_at	FGSG_17105	33.8318	16.526	0		4728
12774	fgd358-20_at	FGSG_16957	21.1127	5.85634	0		8468	fgd433-600_at	FGSG_10411	16.7976	12.042	0		11840	fg02134_s_at	FGSG_15938	23.7952	14.723	0		6904	fg08504_s_at	FGSG_08504	24.1552	18.0217	0		6673	fgd329-340_at	FGSG_08201	23.6021	50.9143	0		2777	fgd152-180_at	FGSG_03340	33.753	105.176	0		1990	fgd116-720_at	FGSG_02347	33.5707	40.4107	0		13124
10046	fgd197-360_at	FGSG_12622	20.947	17.1088	0		2878	fgd158-430_at	FGSG_03477	16.7263	62.9732	0		7382	fgd370-820_at	FGSG_09104	23.7425	18.2101	0		491	fgd25-180_at	FGSG_00578	24.0875	45.2026	0		4005	fgd198-10_at	FGSG_04853	23.083	88.4424	0		1700	fg01994_at	FGSG_01994	33.7359	129.937	0		2446	fgd143-180_at	FGSG_02917	33.3697	68.7522	0		9351
2602	fgd148-380_at	FGSG_03121	20.938	15.9631	0		13168	fgd442-180_at	FGSG_17390	16.7177	8.74424	0		8671	fg10695_s_at	FGSG_10695	23.7045	34.856	0		3334	fgd168-1840_at	FGSG_04034	24.0537	50.2714	0		10909	Fg4A4_at	FGSG_13869	23.0626	80.2632	0		10886	fgd460-780_s_at	FGSG_13834	33.6613	21.3081	0		2658	fgd148-1270_at	FGSG_03191	33.2221	93.2695	0		2516
8951	fgd458-80_at	FGSG_11036	20.8887	30.2738	0		8191	fgd417-800_at	FGSG_10086	16.6787	13.0864	0		7905	fgd402-50_at	FGSG_09742	23.5463	29.6508	0		2398	fgd142-310_at	FGSG_02861	24.0315	14.689	0		2051	fgd122-390_at	FGSG_02434	22.7199	9.73603	0		12628	fgd304-80_at	FGSG_16802	33.621	17.3677	0		4448	fgd217-350_at	FGSG_05374	33.055	108.634	0		1451
4018	fgd198-220_at	FGSG_04872	20.8544	70.0348	0		2099	fgd123-50_at	FGSG_02494	16.6538	8.75435	0		269	fgd11-350_at	FGSG_00330	23.3977	4.44854	0		12178	fgd148-1060_s_at	FGSG_16315	23.8522	5.25977	0		2720	fg03270_s_at	FGSG_03270	22.4146	16.2234	0		3489	fgd185-460_at	FGSG_04217	33.5888	20.2521	0		361	fgd16-290_at	FGSG_00435	32.9228	19.8353	0		2284
6589	fgd324-290_at	FGSG_08094	20.7732	36.4202	0		4176	fgd203-260_at	FGSG_05062	16.505	4.91889	0		6932	fg08537_s_at	FGSG_08537	23.3737	2.54324	0		2839	fgd157-80_at	FGSG_03422	23.7983	24.9909	0		3741	fgd192-750_at	FGSG_04507	22.41	43.7133	0		2841	fgd157-100_at	FGSG_03424	32.9117	531.896	0		1584	fgd97-60_at	FGSG_01857	32.7492	131.599	0		7499
6393	fgd320-780_at	FGSG_07838	20.6217	14.1232	0		5308	fgd259-250_at	FGSG_06450	16.4747	32.8237	0		12127	fgd158-240_at	FGSG_16262	23.3695	4.30695	0		10254	fgd259-230_at	FGSG_12920	23.7977	75.1482	0		1023	fgd60-70_at	FGSG_01209	22.3084	2.1785	0		9300	fgd468-240_at	FGSG_11486	32.7781	97.2303	0		9884	fgd163-20_at	FGSG_12387	32.7245	236.113	0		9723
5910	fgd303-270_s_at	FGSG_07213	20.595	5.33936	0		4018	fgd198-220_at	FGSG_04872	16.4403	19.5849	0		1921	fgd114-530_at	FGSG_02269	23.3233	54.4427	0		2415	fgd142-530_at	FGSG_02880	23.7009	18.7871	0		8943	fgd457-690_at	FGSG_11027	22.2992	36.9286	0		9120	fgd463-10_at	FGSG_11249	32.6299	101.594	0		7838	fgd400-50_at	FGSG_09661	32.7012	20.9179	0		11967
5324	fgd259-460_at	FGSG_06469	20.5393	30.1343	0		8067	fgd411-730_at	FGSG_09940	16.4139	36.7583	0		6284	fgd318-150_at	FGSG_07685	23.2778	53.5693	0		9429	fg00086_at	FGSG_11670	23.6851	17.7942	0		6527	fgd323-720_at	FGSG_08022	21.8968	425.594	0		8644	fgd446-350_at	FGSG_10659	32.509	5.63728	0		12067	fgd166-90_at	FGSG_16194	32.5593	88.8521	0		2557
10179	fg12062_at	FGSG_12814	20.4358	8.05564	0		4705	fgd233-20_at	FGSG_05690	16.1117	14.2051	0		5506	fgd266-650_at	FGSG_06692	23.1453	102.774	0		7705	fgd391-110_at	FGSG_09500	23.6617	10.0561	0		2699	fg03243_s_at	FGSG_03243	21.8817	3.83706	0		144	fgd6-50_at	FGSG_00175	32.4528	25.8722	0		6708	fgd329-960_at	FGSG_08253	32.4112	49.18	0		8164
8450	fgd433-330_at	FGSG_10390	20.4049	3.86375	0		1967	fgd116-430_at	FGSG_02322	16.0602	31.2691	0		9338	fgd473-380_at	FGSG_11540	23.0873	135.611	0		12188	fg03104_s_at	FGSG_16326	23.5202	14.8941	0		7268	fgd367-80_s_at	FGSG_08961	21.7696	6.90034	0		8894	fg10969_s_at	FGSG_10969	32.4195	13.4699	0		6573	fgd324-90_at	FGSG_08076	32.4106	14.689	0		3489
9249	fgd467-40_at	FGSG_11408	20.1826	19.6075	0		7810	fgd398-110_at	FGSG_09623	15.7248	6.43081	0		12208	fgd146-320_at	FGSG_16346	23.0707	63.1189	0		5307	fgd259-240_at	FGSG_06449	23.4575	17.6305	0		8509	fg10470_s_at	FGSG_10470	21.6953	9.33942	0		12174	fgd149-10_at	FGSG_16311	32.4004	12.966	0		2752	fgd150-1040_at	FGSG_03307	32.3766	92.1982	0		12099
10605	fgd329-350_s_at	FGSG_13423	20.1366	6.23332	0		1189	fgd70-230_at	FGSG_01392	15.6617	7.26855	0		2240	fgd132-570_s_at	FGSG_02661	22.9967	5.05134	0		4892	fgd237-490_at	FGSG_05942	23.3514	10.2201	0		6588	fgd324-280_at	FGSG_08093	21.6432	27.2843	0		7388	fgd370-900_at	FGSG_09111	31.8908	24.3357	0		6014	fgd307-20_at	FGSG_07350	32.1283	38.9441	0		6282
108	fgd5-450_at	FGSG_00129	20.1346	40.039	0		6708	fgd329-960_at	FGSG_08253	15.5519	14.0907	0		6241	fgd316-40_at	FGSG_07629	22.8011	9.64646	0		9358	fg11566_s_at	FGSG_11566	23.2904	59.5763	0		11970	fgd194-470_at	FGSG_16078	21.5482	3.64689	0		7827	fgd399-40_at	FGSG_09643	31.8317	29.48	0		9970	fg12152_s_at	FGSG_12505	32.1141	183.546	0		3797
7226	fgd360-40_at	FGSG_08907	20.0505	135.298	0		3712	fgd192-290_at	FGSG_04471	15.4978	22.4193	0		7508	fgd373-170_at	FGSG_09257	22.7253	13.6107	0		3069	fgd162-50_at	FGSG_03710	23.1736	123.212	0		9105	fgd460-1040_at	FGSG_11228	21.5114	49.8665	0		6284	fgd318-150_at	FGSG_07685	31.8092	204.128	0		3768	fg04542_s_at	FGSG_04542	32.0359	20.3459	0		1087
3259	fgd168-780_at	FGSG_03940	20.049	8	0		8839	fgd454-150_at	FGSG_10901	15.4383	3.54307	0		3388	fgd179-240_at	FGSG_04103	22.7239	6.19026	0		12281	fgd197-470_at	FGSG_16427	23.0853	12.3377	0		2548	fgd146-360_at	FGSG_03043	21.4783	122.22	0		8624	fgd444-400_at	FGSG_10616	31.7206	6.54322	0		4426	fgd217-20_at	FGSG_05348	31.6986	119.153	0		6715
9081	fgd460-540_s_at	FGSG_11190	20.0104	53.1992	0		5440	fgd261-30_s_at	FGSG_06610	15.3989	101.829	0		5353	fgd259-1040_at	FGSG_06506	22.683	110.917	0		1369	fgd84-30_at	FGSG_01595	22.8098	17.8766	0		12140	fgd155-10_at	FGSG_16275	21.4716	37.5307	0		2752	fgd150-1040_at	FGSG_03307	31.7112	105.42	0		5960	fgd304-50_at	FGSG_07274	31.5527	44.8385	0		8526
9120	fgd463-10_at	FGSG_11249	19.6955	125.946	0		5441	fgd261-50_at	FGSG_06612	15.2687	37.7045	0		10841	fgd435-280_s_at	FGSG_13761	22.6093	8.32048	0		2877	fg03476_s_at	FGSG_03476	22.7649	37.8354	0		8163	fgd417-380_at	FGSG_10051	21.3299	18.2522	0		1062	fgd64-10_at	FGSG_01250	30.9852	20.089	0		2676	fgd149-280_s_at	FGSG_03215	31.4487	11.1065	0		9544
1309	fgd77-180_at	FGSG_01531	19.6931	45.1504	0		6282	fgd318-130_at	FGSG_07683	15.2403	6.78179	0		8653	fg10670_s_at	FGSG_10670	22.4569	20.9663	0		6564	fgd323-1210_at	FGSG_08066	22.5685	13.8007	0		9753	fgd135-290_s_at	FGSG_12184	21.2178	47.6146	0		8625	fgd444-410_at	FGSG_10617	30.9272	15.5086	0		10037	fgd196-1030_at	FGSG_12608	31.4222	152.571	0		6991
3334	fgd168-1840_at	FGSG_04034	19.6677	35.5062	0		3261	fgd168-800_at	FGSG_03942	15.2012	4.03248	0		6306	fgd318-650_at	FGSG_07720	22.3743	79.3413	0		8067	fgd411-730_at	FGSG_09940	22.5465	41.4989	0		8556	fgd441-360_at	FGSG_10529	21.1613	20.299	0		6177	fgd314-40_at	FGSG_07541	30.8882	3.88613	0		9105	fgd460-1040_at	FGSG_11228	31.1248	176.477	0		4707
8370	fg10296_s_at	FGSG_10296	19.5869	41.8358	0		7508	fgd373-170_at	FGSG_09257	15.1996	24.4201	0		9010	fgd459-50_s_at	FGSG_11101	22.3261	25.4572	0		2201	fgd132-70_at	FGSG_02616	22.5441	43.0617	0		7838	fgd400-50_at	FGSG_09661	21.093	17.0299	0		3270	fgd168-990_at	FGSG_03956	30.8274	31.4139	0		8472	fgd434-60_s_at	FGSG_10417	30.9333	28.6408	0		3388
12878	fgd329-1020_at	FGSG_17071	19.534	6.52812	0		9109	fgd460-1090_at	FGSG_11232	15.0991	79.8932	0		8618	fgd444-320_at	FGSG_10608	22.1663	31.4866	0		1874	fgd113-200_at	FGSG_02210	22.3417	26.477	0		9767	fgd194-600_at	FGSG_12206	21.0163	33.9028	0		4862	fgd237-110_at	FGSG_05906	30.7082	82.9019	0		1921	fgd114-530_at	FGSG_02269	30.9094	45.3595	0		1541
7349	fgd370-390_at	FGSG_09067	19.4859	11.9865	0		739	fg00872_s_at	FGSG_00872	14.9522	5.68305	0		4625	fgd229-40_at	FGSG_05591	22.1444	6.30574	0		3632	fgd190-50_at	FGSG_04378	22.3206	11.7805	0		7101	fgd353-530_at	FGSG_08746	20.9029	5.07474	0		7649	fgd384-490_at	FGSG_09424	30.6446	21.2344	0		8857	fgd454-360_at	FGSG_10920	30.7142	41.2598	0		3334
2715	fgd150-500_at	FGSG_03262	19.471	10.8528	0		1425	fgd88-230_at	FGSG_01661	14.9223	3.86375	0		1426	fgd88-240_at	FGSG_01662	22.0716	66.8721	0		8718	fgd447-580_at	FGSG_10759	22.2736	65.1187	0		2415	fgd142-530_at	FGSG_02880	20.8544	10.0561	0		4840	fgd234-350_at	FGSG_05872	30.5293	29.6508	0		12101	fg03627_s_at	FGSG_16231	30.6996	20.7734	0		3845
831	fgd47-10_at	FGSG_00989	19.3937	26.2941	0		6072	fg07417_at	FGSG_07417	14.8577	3.77114	0		132	fg00162_s_at	FGSG_00162	22.0358	195.361	0		5220	fgd254-410_at	FGSG_06338	22.2321	5.15153	0		1451	fgd91-20_at	FGSG_01693	20.7397	24.1955	0		7081	fg08721_s_at	FGSG_08721	30.5141	4.30695	0		5040	fgd242-570_at	FGSG_06127	30.5876	121.656	0		3023
11678	fgd30-50_at	FGSG_15763	19.2606	12.4955	0		4103	fgd200-530_at	FGSG_04970	14.8146	30.0647	0		9886	fg12161_at	FGSG_12390	22.0167	6.80534	0		6306	fgd318-650_at	FGSG_07720	22.1288	34.856	0		2597	fgd148-280_at	FGSG_03114	20.6918	6.02099	0		6140	fgd313-30_at	FGSG_07497	30.5106	42.1268	0		8996	fgd458-610_at	FGSG_11084	30.5615	37.3577	0		7838
422	fgd20-160_at	FGSG_00502	19.2244	10.0329	0		2050	fgd122-380_at	FGSG_02433	14.7568	13.2538	0		1477	fgd91-480_at	FGSG_01728	22.0127	16.3362	0		11406	fgd318-620_at	FGSG_15448	22.0951	126.238	0		10621	fg12216_at	FGSG_13445	20.6851	4.48985	0		9060	fgd460-220_at	FGSG_11164	30.5091	24.3638	0		12698	fgd318-200_at	FGSG_16876	30.529	143.675	0		3281
4005	fgd198-10_at	FGSG_04853	19.1696	6.36429	0		9081	fgd460-540_s_at	FGSG_11190	14.7554	465.725	0		5642	fgd280-50_at	FGSG_06866	21.9536	5.12186	0		8587	fg10567_s_at	FGSG_10567	22.0709	17.3476	0		12848	fgd338-450_at	FGSG_17037	20.6588	7.07796	0		7229	fgd361-20_at	FGSG_08911	30.5011	5.43269	0		3875	fgd194-760_at	FGSG_04675	30.4013	143.675	0		5270
8572	fg10549_s_at	FGSG_10549	19.1506	9.73603	0		8184	fgd417-700_at	FGSG_10078	14.733	5.88347	0		8951	fgd458-80_at	FGSG_11036	21.9251	56.3626	0		3875	fgd194-760_at	FGSG_04675	22.0363	96.782	0		2654	fgd148-1150_at	FGSG_03184	20.6408	8.37835	0		8498	fgd435-310_s_at	FGSG_10454	30.3309	5.11004	0		7827	fgd399-40_at	FGSG_09643	30.382	40.6918	0		5209
7377	fgd370-770_at	FGSG_09099	19.0699	7.70966	0		2876	fgd158-420_at	FGSG_03475	14.7208	36.0851	0		131	fgd5-870_at	FGSG_00161	21.8094	182.278	0		12202	fgd147-230_at	FGSG_16340	21.7866	70.1968	0		11984	fgd193-110_at	FGSG_16093	20.6136	40.4107	0		3579	fgd185-1630_at	FGSG_04317	30.1743	38.5413	0		9670	fgd108-320_at	FGSG_12056	30.3131	33.1285	0		5311
1369	fgd84-30_at	FGSG_01595	18.9111	38.0546	0		3026	fgd160-1110_at	FGSG_03658	14.7079	19.3823	0		3436	fgd183-40_at	FGSG_04157	21.7565	7.81728	0		5554	fgd273-220_at	FGSG_06752	21.6745	12.4379	0		1453	fg01695_s_at	FGSG_01695	20.4044	23.7524	0		180	fgd9-30_at	FGSG_00224	30.1544	108.885	0		4071	fgd200-20_at	FGSG_04933	30.2263	26.1125	0		7441
2371	fg02819_s_at	FGSG_02819	18.8795	15.2422	0		6239	fg12270_at	FGSG_07625	14.4574	39.9466	0		13235	fgd459-410_at	FGSG_17468	21.6502	14.0581	0		6673	fgd329-340_at	FGSG_08201	21.6588	8.86631	0		1348	fgd79-290_at	FGSG_01572	20.3385	17.0693	0		3113	fgd163-240_at	FGSG_03767	30.1188	3.99538	0		9723	fgd122-200_at	FGSG_12134	30.0385	55.7152	0		864
739	fg00872_s_at	FGSG_00872	18.8686	9.9406	0		7616	fgd383-430_at	FGSG_09382	14.3565	5.93809	0		7414	fgd370-1260_at	FGSG_09141	21.64	7.87165	0		132	fg00162_s_at	FGSG_00162	21.5398	99.2733	0		12198	fgd147-380_at	FGSG_16336	20.1712	51.2685	0		6225	fgd315-490_at	FGSG_07602	29.9166	39.0342	0		13230	fg11168_s_at	FGSG_17463	29.8764	9.4917	0		3821
10886	fgd460-780_s_at	FGSG_13834	18.7609	98.36	0		10025	fg12091_s_at	FGSG_12591	14.3386	4.65356	0		5010	fgd242-160_at	FGSG_06090	21.5119	7.78124	0		12023	fg04153_s_at	FGSG_16143	21.4817	17.8147	0		1090	fgd65-380_at	FGSG_01286	20.1539	4.23785	0		9769	fgd194-390_at	FGSG_12209	29.9021	441.622	0		9287	fgd468-20_at	FGSG_11468	29.8718	18.4217	0		2668
1515	fg01771_s_at	FGSG_01771	18.6178	38.4968	0		13029	fgd394-20_at	FGSG_17235	14.2898	24.7897	0		4241	fgd207-90_at	FGSG_05140	21.4738	11.7942	0		6355	fg12310_at	FGSG_07783	21.4742	18.7004	0		12226	fgd143-70_s_at	FGSG_16369	20.1216	68.1197	0		4426	fgd217-20_at	FGSG_05348	29.8245	226.233	0		2500	fg02983_s_at	FGSG_02983	29.8074	130.388	0		7009
5370	fg06523_s_at	FGSG_06523	18.5824	6.27667	0		8654	fg10672_s_at	FGSG_10672	14.2473	3.23403	0		443	fgd20-400_at	FGSG_00523	21.4527	31.779	0		11954	fgd473-670_s_at	FGSG_16060	21.4125	282.414	0		9109	fgd460-1090_at	FGSG_11232	19.9681	16.526	0		5270	fgd257-190_at	FGSG_06397	29.7915	12.3377	0		11807	fgd100-100_at	FGSG_15901	29.7706	30.2738	0		8886
4000	fgd197-510_at	FGSG_04841	18.5439	50.0975	0		8928	fgd457-430_at	FGSG_11008	14.1893	21.2344	0		3050	fgd161-190_at	FGSG_03688	21.4056	58.0812	0		3744	fgd192-810_at	FGSG_04512	21.2611	44.1702	0		8944	fg11028_s_at	FGSG_11028	19.9654	95.0095	0		122	fgd5-660_at	FGSG_00147	29.7714	12.0281	0		7371	fg09091_s_at	FGSG_09091	29.6962	16.374	0		4872
1346	fgd79-260_at	FGSG_01570	18.5355	7.34451	0		7415	fgd370-1270_at	FGSG_09142	14.1833	3.5801	0		3102	fgd163-80_at	FGSG_03754	21.3177	39.4878	0		2050	fgd122-380_at	FGSG_02433	21.0802	56.038	0		10944	fgd450-460_s_at	FGSG_13912	19.8631	14.1232	0		1905	fgd114-250_at	FGSG_02248	29.6498	36.3781	0		3155	fgd165-180_at	FGSG_03817	29.6806	565.48	0		2702
3997	fgd197-430_s_at	FGSG_04836	18.4563	3.21169	0		8463	fgd433-480_at	FGSG_10404	14.1291	6.08392	0		12774	fgd358-20_at	FGSG_16957	21.3145	4.55252	0		8510	fg10472_s_at	FGSG_10472	20.9821	9.51366	0		5660	fgd282-20_at	FGSG_06889	19.8447	66.7178	0		4241	fgd207-90_at	FGSG_05140	29.6078	96.1135	0		8713	fg10753_s_at	FGSG_10753	29.6172	25.3984	0		12628
13090	fgd417-110_at	FGSG_17305	18.3956	3.44221	0		2924	fgd159-460_at	FGSG_03530	14.0539	3.32495	0		2638	fgd148-950_at	FGSG_03166	21.2818	13.961	0		6612	fgd327-20_at	FGSG_08125	20.9627	8.50513	0		9432	fgd5-90_at	FGSG_11675	19.8331	7.58597	0		8280	fgd424-120_at	FGSG_10193	29.5217	47.2311	0		5313	fgd259-300_at	FGSG_06455	29.4162	41.9326	0		1997
1970	fg02325_s_at	FGSG_02325	18.3373	244.439	0		607	fgd35-200_at	FGSG_00717	14.0333	5.5661	0		10073	fgd200-490_at	FGSG_12658	21.2217	59.3016	0		9506	fgd25-10_at	FGSG_11782	20.9117	4.99332	0		9769	fgd194-390_at	FGSG_12209	19.8114	78.6114	0		3845	fgd194-310_at	FGSG_04639	29.3496	15.2775	0		6173	fgd313-490_at	FGSG_07537	29.2573	11.0298	0		5875
4896	fgd237-550_at	FGSG_05947	18.3191	45.675	0		4107	fg04975_s_at	FGSG_04975	14.0164	7.3615	0		9670	fgd108-320_at	FGSG_12056	21.1787	8.22491	0		11675	fgd27-10_at	FGSG_15760	20.9065	5.76905	0		4814	fgd233-1790_at	FGSG_05838	19.7169	51.6251	0		1584	fgd97-60_at	FGSG_01857	29.032	214.525	0		8830	fg10892_s_at	FGSG_10892	29.2416	23.4796	0		12849
12871	fgd330-170_at	FGSG_17063	18.2418	22.9964	0		7081	fg08721_s_at	FGSG_08721	14.0158	5.3579	0		12023	fg04153_s_at	FGSG_16143	21.1519	3.6217	0		10038	fgd196-1040_s_at	FGSG_12609	20.8288	9.50267	0		10220	fgd242-720_at	FGSG_12871	19.7024	4.10296	0		2999	fgd160-750_at	FGSG_03626	28.9935	89.8845	0		2400	fgd142-340_at	FGSG_02863	29.1476	22.8903	0		3155
2442	fgd143-130_at	FGSG_02913	18.1706	12.4955	0		12311	fgd207-430_at	FGSG_16459	13.9308	11.7533	0		12871	fgd330-170_at	FGSG_17063	21.0086	28.6408	0		5122	fgd247-450_at	FGSG_06222	20.7007	7.2434	0		3365	fgd173-20_at	FGSG_04071	19.4721	64	0		6173	fgd313-490_at	FGSG_07537	28.8579	18.6573	0		7456	fgd371-310_at	FGSG_09191	29.1151	23.5339	0		11792
8101	fgd415-110_at	FGSG_09979	18.1674	4.65893	0		1379	fg01607_s_at	FGSG_01607	13.9255	18.2522	0		13172	fgd443-10_at	FGSG_17395	20.9388	38.5859	0		422	fgd20-160_at	FGSG_00502	20.6692	8.17754	0		3567	fgd185-1480_at	FGSG_04303	19.3731	10.173	0		7163	fgd357-120_at	FGSG_08825	28.7322	31.5594	0		7081	fg08721_s_at	FGSG_08721	29.0954	3.13109	0		6739
8953	fgd458-100_at	FGSG_11038	18.0927	8.22491	0		2868	fgd158-230_at	FGSG_03460	13.9218	369.646	0		9120	fgd463-10_at	FGSG_11249	20.8891	25.0487	0		1808	fgd111-560_at	FGSG_02125	20.6493	29.0742	0		6437	fgd321-50_at	FGSG_07895	19.1688	24.1397	0		12140	fgd155-10_at	FGSG_16275	28.6119	6.75053	0		4058	fgd199-350_at	FGSG_04919	29.0356	103.012	0		9038
2047	fgd122-320_at	FGSG_02428	18.0582	6.58873	0		4840	fgd234-350_at	FGSG_05872	13.914	10.2674	0		2269	fgd133-130_at	FGSG_02691	20.7102	99.9638	0		8556	fgd441-360_at	FGSG_10529	20.4976	42.7643	0		1597	fgd101-10_at	FGSG_01872	19.1518	11.2356	0		12067	fgd166-90_at	FGSG_16194	28.3783	109.263	0		1177	fgd70-110_at	FGSG_01379	29.0202	265.641	0		12776
8671	fg10695_s_at	FGSG_10695	18.0405	22.5752	0		9723	fgd122-200_at	FGSG_12134	13.852	11.5248	0		6239	fg12270_at	FGSG_07625	20.6903	51.9842	0		607	fgd35-200_at	FGSG_00717	20.4299	6.59634	0		6225	fgd315-490_at	FGSG_07602	19.0705	17.9179	0		2658	fgd148-1270_at	FGSG_03191	28.3718	105.42	0		2853	fg03439_s_at	FGSG_03439	28.9958	35.6707	0		3842
2741	fgd150-890_at	FGSG_03296	18.0396	12.9063	0		13236	fgd459-400_at	FGSG_17469	13.8043	18.8088	0		9359	fgd473-700_at	FGSG_11568	20.6777	105.176	0		5660	fgd282-20_at	FGSG_06889	20.3871	89.0576	0		12030	fgd179-90_s_at	FGSG_16150	19.0299	6.1475	0		8208	fgd418-200_at	FGSG_10108	28.319	13.6579	0		3080	fgd162-230_at	FGSG_03725	28.9799	119.428	0		2218
6722	fgd329-1230_at	FGSG_08273	18.0261	2.59668	0		1584	fgd97-60_at	FGSG_01857	13.777	40.3641	0		3797	fgd193-250_at	FGSG_04580	20.6697	95.6704	0		9670	fgd108-320_at	FGSG_12056	20.3732	6.8132	0		418	fgd20-100_at	FGSG_00497	19.0198	21.7057	0		3334	fgd168-1840_at	FGSG_04034	28.2557	47.2311	0		930	fg01108_s_at	FGSG_01108	28.9346	11.5248	0		3280
9080	fgd460-530_at	FGSG_11189	17.9012	29.6508	0		9704	fgd114-340_at	FGSG_12105	13.771	3.56359	0		5592	fgd276-60_at	FGSG_06800	20.5916	3.61334	0		7027	fgd349-150_at	FGSG_08652	20.2705	8.50513	0		2625	fgd148-770_at	FGSG_03150	18.9927	25.9921	0		3716	fgd192-330_s_at	FGSG_04475	28.251	10.5805	0		1541	fgd93-380_at	FGSG_01802	28.8843	89.0576	0		2596
2269	fgd133-130_at	FGSG_02691	17.8471	214.773	0		4101	fgd200-510_at	FGSG_04968	13.7362	16.6987	0		4100	fgd200-500_at	FGSG_04967	20.5848	73.6868	0		8121	fg10003_s_at	FGSG_10003	20.261	7.19336	0		6373	fgd320-450_at	FGSG_07809	18.9588	80.8215	0		5910	fgd303-270_s_at	FGSG_07213	28.2323	6.92429	0		3797	fgd193-250_at	FGSG_04580	28.8584	106.891	0		4241
2868	fgd158-230_at	FGSG_03460	17.8006	153.277	0		6574	fgd324-100_at	FGSG_08077	13.7303	9.16838	0		3942	fgd196-860_s_at	FGSG_04757	20.5594	115.094	0		2871	fgd158-300_at	FGSG_03466	20.2097	27.4107	0		9401	fgd506-10_s_at	FGSG_11635	18.6385	6.61924	0		4428	fgd217-90_at	FGSG_05352	28.1939	166.764	0		2625	fgd148-770_at	FGSG_03150	28.5436	17.5087	0		6973
8468	fgd433-600_at	FGSG_10411	17.5635	39.4878	0		2752	fgd150-1040_at	FGSG_03307	13.6516	45.8866	0		3503	fgd185-650_at	FGSG_04231	20.5104	14.42	0		3566	fgd185-1470_at	FGSG_04302	20.1918	98.36	0		2437	fgd143-50_at	FGSG_02906	18.6354	15.2422	0		10880	fgd460-970_at	FGSG_13826	27.9842	54.8214	0		12226	fgd143-70_s_at	FGSG_16369	28.5049	67.3373	0		3512
9589	fg12291_at	FGSG_11915	17.5381	12.9063	0		5640	fgd280-30_at	FGSG_06864	13.6115	3.01746	0		1425	fgd88-230_at	FGSG_01661	20.4542	272.479	0		10636	Fg4A4652_at	FGSG_13464	20.1902	34.7354	0		8586	fgd442-170_at	FGSG_10565	18.524	120.537	0		2433	fgd142-780_at	FGSG_02902	27.9135	77.9783	0		12188	fg03104_s_at	FGSG_16326	28.4529	25.6342	0		2250
1584	fgd97-60_at	FGSG_01857	17.4192	22.5752	0		108	fgd5-450_at	FGSG_00129	13.5211	31.4139	0		2263	fg02685_s_at	FGSG_02685	20.328	4.95883	0		1973	fgd116-490_at	FGSG_02328	20.1755	13.1167	0		11620	fgd5-600_at	FGSG_15695	18.521	33.052	0		3250	fgd168-680_at	FGSG_03931	27.7704	161.643	0		4714	fgd233-160_at	FGSG_05702	28.4139	114.563	0		2752
7693	fgd388-190_at	FGSG_09485	17.4005	3.65533	0		4106	fgd200-560_at	FGSG_04973	13.5032	12.0977	0		3004	fgd160-820_at	FGSG_03632	20.3115	59.0282	0		789	fgd45-150_at	FGSG_00935	20.103	11.4056	0		5917	fgd303-410_at	FGSG_07223	18.4948	20.4401	0		2664	fgd149-110_at	FGSG_03201	27.6868	6.00709	0		11031	fgd46-250_at	FGSG_15014	28.3717	8.5544	0		3801
9873	fgd166-400_at	FGSG_12369	17.392	27.2843	0		11047	fgd424-140_at	FGSG_15041	13.3994	8.5841	0		6511	fgd323-400_at	FGSG_07997	20.2636	15.1369	0		1828	fgd112-80_at	FGSG_02151	20.0533	37.5307	0		2050	fgd122-380_at	FGSG_02433	18.4763	9.10505	0		12023	fg04153_s_at	FGSG_16143	27.626	5.20537	0		8731	fgd449-150_at	FGSG_10776	28.3457	99.9638	0		11772
1339	fg01562_s_at	FGSG_01562	17.3547	2.02324	0		320	fgd13-630_at	FGSG_00387	13.3766	8.38804	0		494	fgd25-230_at	FGSG_00583	20.235	13.8326	0		3940	fgd196-840_at	FGSG_04755	20.0361	42.4198	0		1997	fgd117-90_at	FGSG_02355	18.4583	5.36409	0		7282	fgd367-300_at	FGSG_08979	27.5972	16.5451	0		600	fgd35-90_at	FGSG_00709	28.2292	6.40856	0		1835
9302	fgd468-280_at	FGSG_11488	17.3204	8.59402	0		12731	fgd320-710_at	FGSG_16910	13.3313	3.67226	0		9303	fgd470-30_at	FGSG_11492	20.137	78.249	0		4648	fgd231-70_at	FGSG_05620	19.9762	10.0213	0		12234	fgd142-290_at	FGSG_16377	18.3945	13.7688	0		1832	fgd112-130_at	FGSG_02155	27.4762	127.852	0		2999	fgd160-750_at	FGSG_03626	28.1702	56.2325	0		2669
8267	fgd422-200_at	FGSG_10177	17.2997	11.2876	0		5918	fg07224_s_at	FGSG_07224	13.33	8.40744	0		10025	fg12091_s_at	FGSG_12591	20.1203	34.0598	0		12669	fgd314-200_at	FGSG_16845	19.9621	15.9631	0		7099	fgd353-500_x_at	FGSG_08743	18.3804	43.8144	0		3842	fgd194-270_at	FGSG_04636	27.4423	336.237	0		4705	fgd233-20_at	FGSG_05690	28.1212	11.1579	0		7388
2757	fgd151-120_at	FGSG_03315	17.2733	33.5134	0		8625	fgd444-410_at	FGSG_10617	13.3109	62.2499	0		8586	fgd442-170_at	FGSG_10565	19.8975	40.3175	0		58	fgd4-110_at	FGSG_00066	19.8924	20.1122	0		12774	fgd358-20_at	FGSG_16957	18.3313	21.161	0		3004	fgd160-820_at	FGSG_03632	27.4003	51.0911	0		9572	Fg4A2188_at	FGSG_11888	27.9488	155.058	0		13172
291	fg00353_s_at	FGSG_00353	17.2427	9.53566	0		9201	fgd465-170_at	FGSG_11348	13.2716	10.2437	0		1528	fgd93-250_at	FGSG_01789	19.5701	51.8642	0		1368	fg01594_s_at	FGSG_01594	19.8474	67.6492	0		2240	fgd132-570_s_at	FGSG_02661	18.1305	3.44221	0		1444	fgd90-150_at	FGSG_01685	27.3728	18.4856	0		6283	fgd318-140_at	FGSG_07684	27.93	11.3399	0		610
5322	fgd259-430_at	FGSG_06467	17.0794	9.10505	0		3062	fgd161-350_at	FGSG_03700	13.2479	16.2609	0		8067	fgd411-730_at	FGSG_09940	19.5641	58.0812	0		9359	fgd473-700_at	FGSG_11568	19.8412	55.7152	0		744	fgd37-770_s_at	FGSG_00878	18.1099	12.9063	0		8472	fgd434-60_s_at	FGSG_10417	27.3249	52.1646	0		9300	fgd468-240_at	FGSG_11486	27.8494	65.3448	0		5065
1477	fgd91-480_at	FGSG_01728	17.0347	25.1067	0		7302	fg09006_s_at	FGSG_09006	13.1849	8.96933	0		9301	fgd468-250_at	FGSG_11487	19.5181	58.892	0		10168	fgd233-510_s_at	FGSG_12796	19.8114	7.89898	0		3846	fg04640_s_at	FGSG_04640	18.0535	18.2522	0		12075	fgd163-450_s_at	FGSG_16204	27.2114	45.4119	0		6511	fgd323-400_at	FGSG_07997	27.7402	45.1504	0		7302
13104	fgd421-80_at	FGSG_17319	16.894	2.9622	0		1523	fgd93-170_at	FGSG_01782	12.9312	16.8538	0		7490	fgd372-130_at	FGSG_09235	19.3005	4.40762	0		2084	fg02477_s_at	FGSG_02477	19.8081	4.53677	0		4426	fgd217-20_at	FGSG_05348	18.0478	62.5382	0		3797	fgd193-250_at	FGSG_04580	27.1838	145.849	0		10902	fg12255_at	FGSG_13860	27.6828	22.4193	0		3940
12127	fgd158-240_at	FGSG_16262	16.8012	2.18354	0		6225	fgd315-490_at	FGSG_07602	12.9119	36.4202	0		9270	fg11442_s_at	FGSG_11442	19.2956	13.3923	0		1704	fgd108-240_at	FGSG_02001	19.7255	16.2609	0		4967	fgd238-380_at	FGSG_06039	17.9513	2.47369	0		7499	fgd372-260_at	FGSG_09245	27.1122	18.5498	0		5662	fgd282-50_at	FGSG_06891	27.6469	16.1486	0		7558
7436	fgd371-20_at	FGSG_09165	16.7818	6.42338	0		5353	fgd259-1040_at	FGSG_06506	12.8863	20.9663	0		3006	fgd160-870_at	FGSG_03637	19.2541	72.0037	0		4102	fgd200-520_at	FGSG_04969	19.6266	54.6949	0		5251	fgd256-120_at	FGSG_06375	17.934	3.45017	0		4005	fgd198-10_at	FGSG_04853	27.0062	117.92	0		5906	fgd303-220_at	FGSG_07209	27.5217	72.1703	0		144
2756	fgd151-60_at	FGSG_03312	16.7811	5.92439	0		12063	fgd167-230_at	FGSG_16189	12.88	7.26855	0		1175	fgd70-90_at	FGSG_01377	19.2056	3.26406	0		2408	fgd142-420_at	FGSG_02871	19.5558	6.20458	0		7109	fg08757_s_at	FGSG_08757	17.9025	17.7531	0		12426	fgd237-890_at	FGSG_16583	26.9568	13.8166	0		7163	fgd357-120_at	FGSG_08825	27.4574	19.9272	0		1367
5270	fgd257-190_at	FGSG_06397	16.7472	65.9515	0		2013	fgd117-350_s_at	FGSG_02378	12.8158	35.6707	0		2960	fgd160-120_at	FGSG_03577	19.0764	43.2112	0		2269	fgd133-130_at	FGSG_02691	19.5312	155.597	0		12715	fgd320-50_at	FGSG_16894	17.901	8.5544	0		5365	fgd259-1180_at	FGSG_06518	26.9012	2.32678	0		3920	fgd196-570_at	FGSG_04732	27.4009	59.4388	0		3875
11030	fgd30-90_at	FGSG_15013	16.6301	9.25351	0		6217	fgd315-370_at	FGSG_07592	12.8091	4.24766	0		1210	fgd71-60_at	FGSG_01417	18.9755	18.1681	0		9546	fgd37-550_at	FGSG_11845	19.5142	5.44526	0		1122	fgd65-850_s_at	FGSG_01321	17.8933	4.74585	0		635	fgd35-550_at	FGSG_00747	26.836	13.2845	0		2410	fgd142-440_at	FGSG_02873	27.3585	61.5349	0		165
12410	fg05883_at	FGSG_16565	16.6073	35.0984	0		9301	fgd468-250_at	FGSG_11487	12.8021	20.5348	0		511	fgd25-470_at	FGSG_00600	18.9515	13.6737	0		1137	fgd65-1010_at	FGSG_01336	19.4864	4.00462	0		5313	fgd259-300_at	FGSG_06455	17.8515	38.2309	0		12902	fgd328-200_at	FGSG_17096	26.8186	31.9631	0		3515	fgd185-780_at	FGSG_04243	27.1128	75.9336	0		12731
1425	fgd88-230_at	FGSG_01661	16.4819	654.085	0		1137	fgd65-1010_at	FGSG_01336	12.7997	3.68501	0		11957	fgd473-740_at	FGSG_16063	18.8197	190.459	0		8222	fgd419-90_at	FGSG_10124	19.4749	7.1602	0		3868	fgd194-640_at	FGSG_04667	17.847	18.6788	0		12494	fgd259-370_s_at	FGSG_16661	26.7882	9.6242	0		3247	fgd168-650_at	FGSG_03928	27.0741	44.9422	0		1722
11668	fgd22-70_at	FGSG_15751	16.4181	4.92458	0		10220	fgd242-720_at	FGSG_12871	12.7775	4.60542	0		7545	fgd377-40_at	FGSG_09302	18.8169	5.92439	0		3271	fgd168-1000_at	FGSG_03957	19.4245	35.1796	0		12907	fgd325-80_at	FGSG_17102	17.8439	10.0561	0		2649	fgd148-1080_at	FGSG_03178	26.7614	3.12026	0		1808	fgd111-560_at	FGSG_02125	27.0444	22.9964	0		7263
2673	fgd149-240_at	FGSG_03212	16.4163	34.6953	0		13157	fgd441-150_at	FGSG_17379	12.7068	3.3597	0		3998	fgd197-440_at	FGSG_04837	18.7669	10.8028	0		2089	fgd122-940_at	FGSG_02484	19.3016	6.31303	0		3250	fgd168-680_at	FGSG_03931	17.8286	13.7053	0		8868	fgd456-40_at	FGSG_10937	26.75	3.08086	0		9306	fgd470-60_at	FGSG_11495	26.9695	22.4711	0		12234
9677	fg12330_at	FGSG_12066	16.4027	11.1579	0		13128	fg10339_s_at	FGSG_17348	12.697	33.6298	0		3677	fgd190-690_at	FGSG_04429	18.7007	24.5333	0		4826	fgd234-110_at	FGSG_05851	19.1988	257.186	0		5858	fg07152_s_at	FGSG_07152	17.7021	29.5824	0		7261	fg08950_s_at	FGSG_08950	26.6761	4.75683	0		4449	fgd217-360_at	FGSG_05375	26.7305	60.9688	0		3401
11954	fgd473-670_s_at	FGSG_16060	16.4019	521.552	0		1968	fgd116-440_at	FGSG_02323	12.6573	71.0945	0		3887	fgd194-930_at	FGSG_04689	18.6906	2.36745	0		11480	fgd367-240_at	FGSG_15533	19.0742	4.3219	0		9249	fgd467-40_at	FGSG_11408	17.6851	33.052	0		12744	fgd321-160_at	FGSG_16924	26.6446	599.798	0		6564	fgd323-1210_at	FGSG_08066	26.6904	25.1648	0		9076
353	fgd16-200_at	FGSG_00427	16.4011	4.71307	0		4892	fgd237-490_at	FGSG_05942	12.6029	5.12778	0		7619	fgd384-20_at	FGSG_09385	18.6761	8.45614	0		7051	fgd349-520_at	FGSG_08682	19.0565	30.4844	0		7367	fgd370-610_at	FGSG_09087	17.6261	14.2215	0		8607	fgd444-170_at	FGSG_10595	26.606	2.8219	0		4412	fgd216-80_at	FGSG_05333	26.6853	45.5696	0		9350
7155	fg08814_s_at	FGSG_08814	16.3454	2.89454	0		8672	fgd446-730_at	FGSG_10696	12.5682	12.4955	0		3271	fgd168-1000_at	FGSG_03957	18.6708	8.83563	0		1425	fgd88-230_at	FGSG_01661	19.036	137.663	0		7705	fgd391-110_at	FGSG_09500	17.5344	2.88119	0		1685	fg01977_s_at	FGSG_01977	26.591	5.25977	0		12791	fgd353-580_at	FGSG_16977	26.6687	16.4119	0		11625
12311	fgd207-430_at	FGSG_16459	16.3257	7.44704	0		11859	fgd114-380_at	FGSG_15959	12.535	4.70763	0		6093	fgd310-330_at	FGSG_07443	18.6585	5.88347	0		5718	fgd286-230_at	FGSG_06972	19.0346	5.02225	0		9061	fg11166_s_at	FGSG_11166	17.5077	26.2941	0		5313	fgd259-300_at	FGSG_06455	26.5884	24.6469	0		9201	fgd465-170_at	FGSG_11348	26.6568	10.0097	0		1719
6907	fgd343-220_at	FGSG_08508	16.2926	11.8488	0		1817	fg02138_s_at	FGSG_02138	12.5274	19.3376	0		4000	fgd197-510_at	FGSG_04841	18.5841	57.5469	0		1703	fgd108-230_at	FGSG_02000	19.0186	42.8137	0		10253	fg12082_at	FGSG_12919	17.5018	6.36429	0		6135	fgd311-50_at	FGSG_07491	26.5141	83.4785	0		7780	fgd395-490_at	FGSG_09589	26.4271	16.037	0		2719
2403	fgd142-370_at	FGSG_02866	16.2737	147.033	0		9844	fg12043_s_at	FGSG_12331	12.4594	13.2232	0		4965	fgd238-360_at	FGSG_06037	18.5713	5.19335	0		11931	fgd136-140_at	FGSG_16037	19.0173	12.8765	0		12266	fgd196-1020_s_at	FGSG_16412	17.4961	5.88347	0		3388	fgd179-240_at	FGSG_04103	26.18	6.87646	0		5304	fg06445_s_at	FGSG_06445	26.415	22.3675	0		7649
6923	fgd343-450_at	FGSG_08528	16.2632	7.3615	0		1657	fgd104-150_at	FGSG_01941	12.4438	4.15064	0		13325	fg11331_s_at	FGSG_17571	18.566	10.3867	0		2604	fgd148-400_at	FGSG_03123	18.9251	18.5498	0		6287	fgd318-180_at	FGSG_07688	17.4916	3.90864	0		3269	fgd168-960_at	FGSG_03954	26.0874	49.18	0		4428	fgd217-90_at	FGSG_05352	26.3713	73.8572	0		6552
2390	fgd142-160_at	FGSG_02848	16.2192	10.5561	0		3343	fgd169-100_at	FGSG_04045	12.373	20.299	0		12854	fg08396_s_at	FGSG_17044	18.5322	5.85634	0		5040	fgd242-570_at	FGSG_06127	18.867	50.6211	0		13198	fgd446-320_at	FGSG_17425	17.4638	16.374	0		2853	fg03439_s_at	FGSG_03439	26.0342	71.5064	0		685	fgd35-1240_at	FGSG_00810	26.3622	9.9406	0		13326
2871	fgd158-300_at	FGSG_03466	16.2173	41.7393	0		9132	fgd463-200_at	FGSG_11264	12.3218	15.8528	0		2735	fgd150-790_at	FGSG_03288	18.3631	25.753	0		2551	fgd147-10_at	FGSG_03046	18.851	53.5074	0		4056	fgd199-320_at	FGSG_04917	17.4003	63.4112	0		6522	fgd323-620_at	FGSG_08014	26.0202	83.7683	0		3770	fg04544_s_at	FGSG_04544	26.306	34.0598	0		6284
1554	fgd93-560_at	FGSG_01818	16.1845	21.4068	0		7619	fgd384-20_at	FGSG_09385	12.254	8.88682	0		2138	fgd127-120_at	FGSG_02538	18.2909	9.12611	0		3845	fgd194-310_at	FGSG_04639	18.82	10.5805	0		761	fgd39-200_at	FGSG_00900	17.366	14.9977	0		8928	fgd457-430_at	FGSG_11008	25.9812	6.67299	0		6106	fgd310-530_at	FGSG_07458	26.2465	21.8566	0		2460
5321	fgd259-420_at	FGSG_06466	16.1048	16.7567	0		11675	fgd27-10_at	FGSG_15760	12.2128	6.29119	0		7873	fgd401-500_at	FGSG_09704	18.2539	5.85634	0		8472	fgd434-60_s_at	FGSG_10417	18.713	29.2426	0		10321	fgd285-80_at	FGSG_13017	17.3467	4.10296	0		13019	fgd389-40_at	FGSG_17224	25.964	22.2387	0		5917	fgd303-410_at	FGSG_07223	26.2304	52.1044	0		1907
7472	fgd371-570_at	FGSG_09212	16.0032	8.51496	0		12612	fgd300-380_at	FGSG_16784	12.1746	3.41448	0		1828	fgd112-80_at	FGSG_02151	18.204	44.0173	0		3884	fgd194-900_at	FGSG_04686	18.6642	26.0221	0		8280	fgd424-120_at	FGSG_10193	17.3286	31.125	0		3026	fgd160-1110_at	FGSG_03658	25.8614	87.8315	0		7602	fgd383-230_at	FGSG_09365	26.1436	7.34451	0		4756
4916	fgd237-850_at	FGSG_05973	16.0027	6.6499	0		3642	fgd190-190_s_at	FGSG_04390	12.136	5.80247	0		2244	fg02665_s_at	FGSG_02665	18.1752	4.36707	0		12854	fg08396_s_at	FGSG_17044	18.6418	24.7039	0		6507	fgd323-250_at	FGSG_07988	17.3067	16.2985	0		6014	fgd307-20_at	FGSG_07350	25.8071	145.345	0		418	fgd20-100_at	FGSG_00497	26.1186	5.86989	0		9572
2843	fgd157-130_at	FGSG_03427	15.9316	237.207	0		9541	fgd37-390_at	FGSG_11840	12.1211	8.53466	0		1468	fgd91-350_at	FGSG_01717	18.153	23.5339	0		141	fg00172_s_at	FGSG_00172	18.6414	22.8903	0		1816	fgd111-700_at	FGSG_02137	17.2583	74.3709	0		270	fg00331_s_at	FGSG_00331	25.6708	8.7949	0		2703	fgd150-340_at	FGSG_03247	25.9088	26.477	0		11931
7838	fgd400-50_at	FGSG_09661	15.9153	5.48947	0		3134	fgd164-10_at	FGSG_03792	12.089	6.20458	0		5779	Fg3A4353_at	FGSG_07052	18.1049	8.59402	0		3144	fgd164-120_at	FGSG_03803	18.6254	8.19645	0		3156	fgd166-10_at	FGSG_03818	17.224	43.5118	0		1555	fgd93-570_at	FGSG_01819	25.6652	39.1697	0		3388	fgd179-240_at	FGSG_04103	25.8856	8.07428	0		3295
1828	fgd112-80_at	FGSG_02151	15.8845	129.188	0		3942	fgd196-860_s_at	FGSG_04757	12.0886	15.2951	0		2089	fgd122-940_at	FGSG_02484	18.082	12.758	0		6373	fgd320-450_at	FGSG_07809	18.6142	65.1187	0		2021	fgd117-440_at	FGSG_02386	17.2199	61.2512	0		2673	fgd149-240_at	FGSG_03212	25.6331	81.8551	0		2669	fgd149-200_at	FGSG_03208	25.8701	95.4496	0		10903
1967	fgd116-430_at	FGSG_02322	15.7984	23.3174	0		2756	fgd151-60_at	FGSG_03312	11.9777	7.69186	0		5558	fgd275-50_at	FGSG_06758	18.0427	7.46426	0		4705	fgd233-20_at	FGSG_05690	18.5884	10.471	0		5506	fgd266-650_at	FGSG_06692	17.2059	94.3532	0		11772	fgd86-150_at	FGSG_15865	25.5208	188.925	0		1814	fg02135_s_at	FGSG_02135	25.5855	6.27667	0		6867
7282	fgd367-300_at	FGSG_08979	15.7688	39.7624	0		1921	fgd114-530_at	FGSG_02269	11.9445	17.428	0		12820	fgd348-50_s_at	FGSG_17009	18.0312	3.94493	0		10980	fgd467-130_at	FGSG_13962	18.5562	14.74	0		4310	fg05218_s_at	FGSG_05218	17.1081	6.19026	0		5917	fgd303-410_at	FGSG_07223	25.4805	72.087	0		739	fg00872_s_at	FGSG_00872	25.521	3.07375	0		9830
5157	fgd250-90_at	FGSG_06265	15.69	6.43824	0		9091	fgd460-710_at	FGSG_11205	11.9295	6.16172	0		3342	fgd169-90_at	FGSG_04044	17.9665	3.52266	0		8878	fgd456-170_at	FGSG_10949	18.5549	5.67649	0		6014	fgd307-20_at	FGSG_07350	16.9167	29.6508	0		12910	fgd324-370_at	FGSG_17105	25.3081	17.1088	0		13217	fgd460-1120_at	FGSG_17447	25.3888	24.6469	0		2029
3875	fgd194-760_at	FGSG_04675	15.6839	11.7398	0		635	fgd35-550_at	FGSG_00747	11.8574	4.44341	0		3049	fgd161-180_at	FGSG_03687	17.8973	11.3924	0		11698	fgd35-1190_at	FGSG_15784	18.5355	6.19742	0		1416	fg01651_s_at	FGSG_01651	16.892	6.48302	0		7365	fg09085_s_at	FGSG_09085	25.1421	41.2598	0		1842	fgd112-320_at	FGSG_02169	25.3683	9.69114	0		701
132	fg00162_s_at	FGSG_00162	15.6265	225.45	0		6022	fgd308-50_s_at	FGSG_07359	11.8206	8.84585	0		13180	fg10621_s_at	FGSG_17404	17.8829	4.50023	0		11957	fgd473-740_at	FGSG_16063	18.4696	94.5715	0		4880	fgd237-360_at	FGSG_05929	16.869	12.5533	0		11031	fgd46-250_at	FGSG_15014	25.1398	12.966	0		2406	fg02869_s_at	FGSG_02869	25.1406	152.219	0		2390
1921	fgd114-530_at	FGSG_02269	15.5972	28.1813	0		6810	fgd336-40_at	FGSG_08387	11.7754	9.42614	0		8378	fg10305_s_at	FGSG_10305	17.8741	4.01853	0		2832	fgd155-60_s_at	FGSG_03412	18.4652	45.0983	0		1815	fg02136_s_at	FGSG_02136	16.7599	32.8237	0		10636	Fg4A4652_at	FGSG_13464	25.0625	90.4052	0		3801	fgd193-300_at	FGSG_04584	25.1232	140.718	0		13120
783	fgd45-30_at	FGSG_00926	15.5867	8.1681	0		5010	fgd242-160_at	FGSG_06090	11.7612	55.4584	0		75	fgd4-310_at	FGSG_00084	17.7065	16.7567	0		2704	fgd150-350_at	FGSG_03248	18.2979	11.3268	0		8208	fgd418-200_at	FGSG_10108	16.694	8.03705	0		8586	fgd442-170_at	FGSG_10565	25.0146	286.356	0		4453	fgd217-400_at	FGSG_05379	25.1226	18.7221	0		2406
7616	fgd383-430_at	FGSG_09382	15.5866	14.1559	0		12174	fgd149-10_at	FGSG_16311	11.7175	18.0843	0		13168	fgd442-180_at	FGSG_17390	17.6879	8.37835	0		2971	fg03589_s_at	FGSG_03589	18.2863	8.6638	0		3801	fgd193-300_at	FGSG_04584	16.6377	49.6366	0		3280	fgd168-1110_s_at	FGSG_03968	24.8397	3.18582	0		13337	fgd462-120_at	FGSG_17584	25.1037	9.10505	0		150
3050	fgd161-190_at	FGSG_03688	15.5564	24.6469	0		3288	fgd168-1230_at	FGSG_03979	11.665	6.03491	0		6028	fgd308-160_s_at	FGSG_07366	17.6749	29.1078	0		7905	fgd402-50_at	FGSG_09742	18.2391	133.899	0		3832	fgd194-110_at	FGSG_04622	16.5558	11.1322	0		13180	fg10621_s_at	FGSG_17404	24.8395	5.19335	0		3766	fgd192-1120_at	FGSG_04540	25.0973	16.6795	0		9970
4705	fgd233-20_at	FGSG_05690	15.5512	23.1029	0		9897	fgd160-650_at	FGSG_12405	11.6149	3.18215	0		7693	fgd388-190_at	FGSG_09485	17.5881	4.3873	0		7049	fgd349-490_at	FGSG_08679	18.235	15.4371	0		9886	fg12161_at	FGSG_12390	16.5191	10.5317	0		59	fgd4-120_at	FGSG_00067	24.6608	140.881	0		8224	fgd420-20_at	FGSG_10126	25.0436	97.6806	0		9006
2240	fgd132-570_s_at	FGSG_02661	15.4868	4.07462	0		6280	fgd318-80_at	FGSG_07679	11.5343	9.89477	0		2843	fgd157-130_at	FGSG_03427	17.5653	237.755	0		1838	fgd112-240_at	FGSG_02163	18.1695	73.7719	0		9844	fg12043_s_at	FGSG_12331	16.5115	32.074	0		11865	fgd116-120_at	FGSG_15965	24.558	9.72479	0		8267	fgd422-200_at	FGSG_10177	24.9703	8.03705	0		5323
8430	fgd433-60_at	FGSG_10369	15.4773	3.97237	0		8739	fgd450-90_at	FGSG_10784	11.5266	90.719	0		7568	fg12170_s_at	FGSG_09329	17.5426	11.2615	0		1876	fgd113-220_at	FGSG_02212	18.1429	9.06307	0		8718	fgd447-580_at	FGSG_10759	16.5027	14.3535	0		6552	fgd323-1030_at	FGSG_08049	24.5478	93.1618	0		13180	fg10621_s_at	FGSG_17404	24.9284	8.41716	0		12522
6498	fgd323-40_at	FGSG_07973	15.4566	8.59402	0		3687	fgd190-820_at	FGSG_04439	11.5058	13.737	0		5094	fgd247-50_at	FGSG_06188	17.4828	5.77572	0		37	fg00044_s_at	FGSG_00044	18.0396	25.3691	0		8376	fgd425-580_at	FGSG_10303	16.4867	77.5291	0		8398	fgd425-820_at	FGSG_10326	24.3667	19.0713	0		12198	fgd147-380_at	FGSG_16336	24.9069	130.992	0		8894
12023	fg04153_s_at	FGSG_16143	15.3365	7.21	0		8586	fgd442-170_at	FGSG_10565	11.4965	38.7646	0		7110	fgd353-670_at	FGSG_08758	17.4673	13.737	0		1199	fgd70-330_at	FGSG_01402	18.0329	4.83998	0		13026	fgd393-260_s_at	FGSG_17232	16.4718	23.2099	0		11631	fgd8-410_s_at	FGSG_15706	24.3302	4.3873	0		10903	fg12254_s_at	FGSG_13861	24.8949	5.65685	0		6602
13198	fgd446-320_at	FGSG_17425	15.2981	18.0009	0		6749	fgd330-430_at	FGSG_08310	11.4813	8.13984	0		5444	fgd262-40_at	FGSG_06616	17.4026	3.13834	0		13037	fgd398-150_at	FGSG_17247	18.0286	93.1618	0		3108	fgd163-160_at	FGSG_03761	16.4217	13.3614	0		13326	fg11306_s_at	FGSG_17573	24.2939	4.90187	0		9076	fgd460-480_at	FGSG_11184	24.8093	27.5376	0		789
321	fgd13-640_at	FGSG_00388	15.2748	5.16941	0		2573	fgd147-400_at	FGSG_03079	11.4603	7.95392	0		9881	fgd165-10_s_at	FGSG_12380	17.3431	4.48985	0		10220	fgd242-720_at	FGSG_12871	17.9901	7.45565	0		1834	fgd112-180_at	FGSG_02159	16.3486	20.4874	0		10179	fg12062_at	FGSG_12814	24.2835	10.3747	0		9753	fgd135-290_s_at	FGSG_12184	24.7832	39.4878	0		6498
4650	fgd231-100_at	FGSG_05623	15.2419	8.03705	0		2777	fgd152-180_at	FGSG_03340	11.4561	84.2536	0		9897	fgd160-650_at	FGSG_12405	17.3152	3.74076	0		12174	fgd149-10_at	FGSG_16311	17.9476	12.5244	0		12135	fgd157-160_at	FGSG_16270	16.2083	22.0087	0		3192	fg03862_s_at	FGSG_03862	24.2808	16.5642	0		6528	fgd323-730_at	FGSG_08023	24.7226	78.9755	0		12618
2216	fgd132-250_at	FGSG_02632	15.2211	14.8941	0		13167	fg10564_s_at	FGSG_17389	11.4356	10.9663	0		6498	fgd323-40_at	FGSG_07973	17.3091	14.689	0		5004	fgd242-60_at	FGSG_06082	17.9346	17.6101	0		3845	fgd194-310_at	FGSG_04639	16.0504	14.42	0		3846	fg04640_s_at	FGSG_04640	24.2672	23.6429	0		3876	fgd194-780_at	FGSG_04676	24.6943	17.8766	0		10902
12101	fg03627_s_at	FGSG_16231	15.1073	15.0671	0		5506	fgd266-650_at	FGSG_06692	11.3925	35.7119	0		3642	fgd190-190_s_at	FGSG_04390	17.308	11.3137	0		6618	fgd328-90_at	FGSG_08131	17.9248	10.0097	0		3119	fgd163-310_at	FGSG_03774	16.0362	13.1167	0		12099	fg03635_s_at	FGSG_16229	24.2619	21.4068	0		7693	fgd388-190_at	FGSG_09485	24.5985	12.7875	0		8929
4625	fgd229-40_at	FGSG_05591	15.0796	7.07796	0		12188	fg03104_s_at	FGSG_16326	11.3831	12.7875	0		2406	fg02869_s_at	FGSG_02869	17.2693	109.39	0		1971	fgd116-470_at	FGSG_02326	17.8463	48.6713	0		7686	fgd388-100_at	FGSG_09477	16.0179	6.9323	0		3875	fgd194-760_at	FGSG_04675	24.214	204.601	0		9531	fgd35-630_at	FGSG_11822	24.4654	10.4348	0		5444
5918	fg07224_s_at	FGSG_07224	15.0723	2.10429	0		6666	fgd329-210_at	FGSG_08193	11.3515	4.65893	0		7838	fgd400-50_at	FGSG_09661	17.2406	5.41389	0		8201	fg10098_s_at	FGSG_10098	17.7978	7.88986	0		10478	fgd321-110_at	FGSG_13241	16.0158	5.29024	0		12791	fgd353-580_at	FGSG_16977	24.1942	6.22612	0		10909	Fg4A4_at	FGSG_13869	24.4547	141.697	0		8051
7474	fgd371-590_at	FGSG_09214	15.0642	7.87165	0		12382	fgd233-850_at	FGSG_16536	11.3442	19.9964	0		8839	fgd454-150_at	FGSG_10901	17.2239	2.15348	0		8958	fgd458-160_at	FGSG_11044	17.7723	28.7402	0		320	fgd13-630_at	FGSG_00387	16.0036	7.60352	0		4034	fgd199-40_at	FGSG_04892	23.9763	16.7955	0		9193	fgd465-60_at	FGSG_11339	24.4069	12.0142	0		9087
6093	fgd310-330_at	FGSG_07443	15.0192	3.37137	0		10179	fg12062_at	FGSG_12814	11.328	3.07375	0		1256	fgd75-100_at	FGSG_01468	17.1491	17.9594	0		6070	fgd310-20_at	FGSG_07415	17.7478	12.6407	0		9408	fgd1-110_s_at	FGSG_11645	15.9809	14.5203	0		11958	fgd474-20_at	FGSG_16065	23.8812	3.85928	0		86	fgd5-100_at	FGSG_00099	24.3501	24.9909	0		6722
326	fgd14-60_s_at	FGSG_00393	15.0188	4.3269	0		6989	fgd348-310_at	FGSG_08606	11.2963	3.32879	0		7558	fgd378-110_at	FGSG_09316	17.1419	58.7561	0		10926	fg10924_s_at	FGSG_13892	17.7265	25.1357	0		3271	fgd168-1000_at	FGSG_03957	15.9421	18.2522	0		1597	fgd101-10_at	FGSG_01872	23.8758	30.5903	0		12266	fgd196-1020_s_at	FGSG_16412	24.1626	53.8174	0		1808
13124	fgd426-30_at	FGSG_17343	15.0162	2.36745	0		2676	fgd149-280_s_at	FGSG_03215	11.2427	7.52487	0		6589	fgd324-290_at	FGSG_08094	17.0148	24.1397	0		740	fg00874_s_at	FGSG_00874	17.7147	2.72263	0		2545	fgd146-330_at	FGSG_03040	15.9155	10.8028	0		3820	fgd193-630_at	FGSG_04610	23.8261	56.5583	0		9120	fgd463-10_at	FGSG_11249	24.106	34.2968	0		8857
2130	fgd126-300_at	FGSG_02529	15.0062	4.15064	0		6436	fgd321-40_at	FGSG_07894	11.2296	58.1484	0		11101	fgd45-220_at	FGSG_15104	16.9854	5.92439	0		9241	fgd465-790_at	FGSG_11399	17.6691	6.6499	0		3632	fgd190-50_at	FGSG_04378	15.8824	9.12611	0		9970	fg12152_s_at	FGSG_12505	23.8096	153.1	0		3997	fgd197-430_s_at	FGSG_04836	24.0943	5.59188	0		641
2406	fg02869_s_at	FGSG_02869	14.9506	105.42	0		5938	fgd303-730_at	FGSG_07248	11.2278	5.34553	0		9358	fg11566_s_at	FGSG_11566	16.9645	82.5197	0		7810	fgd398-110_at	FGSG_09623	17.5714	8.31087	0		12668	fgd314-160_at	FGSG_16844	15.8806	4.9818	0		7302	fg09006_s_at	FGSG_09006	23.7706	19.6983	0		2546	fg03041_s_at	FGSG_03041	24.0187	39.215	0		1491
343	fgd16-80_at	FGSG_00416	14.8745	41.7393	0		7367	fgd370-610_at	FGSG_09087	11.2146	8.13984	0		2645	fgd148-1030_at	FGSG_03173	16.9265	5.68305	0		2606	fgd148-440_at	FGSG_03125	17.5649	49.8665	0		132	fg00162_s_at	FGSG_00162	15.8457	7.94474	0		680	fgd35-1150_at	FGSG_00801	23.7646	8.4757	0		8152	fgd417-260_at	FGSG_10039	24.0039	30.0647	0		3632
365	fg00439_s_at	FGSG_00439	14.8691	2.95536	0		1838	fgd112-240_at	FGSG_02163	11.1985	14.7741	0		6355	fg12310_at	FGSG_07783	16.86	4.66971	0		1394	fgd87-70_at	FGSG_01623	17.5411	3.24151	0		11894	fgd122-400_at	FGSG_15995	15.8431	2.75745	0		5323	fg06468_s_at	FGSG_06468	23.6468	9.57983	0		1817	fg02138_s_at	FGSG_02138	24	18.0426	0		7729
5471	fgd266-150_at	FGSG_06649	14.8484	4.35699	0		2719	fgd150-590_at	FGSG_03269	11.1753	13.5793	0		11970	fgd194-470_at	FGSG_16078	16.7814	2.11404	0		361	fgd16-290_at	FGSG_00435	17.4672	7.19336	0		2406	fg02869_s_at	FGSG_02869	15.8402	130.087	0		8963	fg11049_s_at	FGSG_11049	23.5939	4.9818	0		3315	fg04013_at	FGSG_04013	23.8885	90.719	0		12227
9886	fg12161_at	FGSG_12390	14.8285	34.5353	0		1058	fgd62-240_at	FGSG_01245	11.1732	6.13331	0		2654	fgd148-1150_at	FGSG_03184	16.7691	9.04216	0		1984	fgd116-620_at	FGSG_02339	17.3662	112.595	0		6624	fgd328-170_at	FGSG_08138	15.8259	10.5074	0		7913	fgd402-170_at	FGSG_09752	23.5635	5.24157	0		3942	fgd196-860_s_at	FGSG_04757	23.8561	97.0059	0		8713
1514	fgd93-40_at	FGSG_01770	14.8088	19.9733	0		2288	fgd135-160_at	FGSG_02713	11.1559	2.09701	0		2279	fgd135-40_at	FGSG_02703	16.7635	6.75833	0		7611	fgd383-360_at	FGSG_09376	17.3048	5.94496	0		8908	fg10985_s_at	FGSG_10985	15.7006	16.7955	0		12226	fgd143-70_s_at	FGSG_16369	23.5061	62.466	0		6514	fgd323-450_at	FGSG_08002	23.8151	4.60542	0		7569
2279	fgd135-40_at	FGSG_02703	14.7897	2.76383	0		7786	fgd396-40_at	FGSG_09595	11.1379	20.2755	0		2551	fgd147-10_at	FGSG_03046	16.7518	71.8376	0		3217	fgd168-270_at	FGSG_03894	17.2994	11.9174	0		9102	fgd460-960_at	FGSG_11222	15.6925	106.153	0		8446	fgd433-280_s_at	FGSG_10386	23.4486	11.8214	0		7426	fgd370-1430_at	FGSG_09155	23.7938	15.3128	0		1959
5378	fgd259-1350_at	FGSG_06532	14.7845	4.01853	0		4872	fgd237-240_at	FGSG_05919	11.0826	6.6116	0		3741	fgd192-750_at	FGSG_04507	16.7188	5.29024	0		2632	fgd148-870_at	FGSG_03158	17.2639	10.2674	0		12191	fgd148-20_at	FGSG_16329	15.6629	48.8403	0		3212	fgd168-210_at	FGSG_03889	23.4233	100.659	0		4872	fgd237-240_at	FGSG_05919	23.7325	14.6551	0		9349
8880	fgd456-210_s_at	FGSG_10952	14.7128	7.32756	0		6427	fgd320-1270_at	FGSG_07880	11.0216	9.11557	0		7790	fgd396-80_at	FGSG_09599	16.703	10.2437	0		1972	fgd116-480_at	FGSG_02327	17.1165	20.4401	0		13236	fgd459-400_at	FGSG_17469	15.6514	40.1316	0		2390	fgd142-160_at	FGSG_02848	23.4222	38.5859	0		8999	fgd458-640_at	FGSG_11087	23.5581	17.6713	0		3919
10025	fg12091_s_at	FGSG_12591	14.6561	41.5468	0		6528	fgd323-730_at	FGSG_08023	11.0008	16.4308	0		2876	fgd158-420_at	FGSG_03475	16.6624	28.5747	0		6953	fg08562_s_at	FGSG_08562	17.1059	35.1796	0		6715	fg08264_s_at	FGSG_08264	15.6491	10.3627	0		1588	fgd99-40_at	FGSG_01861	23.3629	35.0984	0		8208	fgd418-200_at	FGSG_10108	23.458	13.6737	0		12689
12426	fgd237-890_at	FGSG_16583	14.5477	8.32048	0		4310	fg05218_s_at	FGSG_05218	10.9651	6.94833	0		9788	fgd192-720_at	FGSG_12243	16.6624	7.88986	0		4099	fgd200-480_at	FGSG_04966	17.0853	45.9396	0		9544	fgd37-480_at	FGSG_11843	15.643	5.86989	0		7371	fg09091_s_at	FGSG_09091	23.3001	33.3589	0		7302	fg09006_s_at	FGSG_09006	23.4086	14.7571	0		3683
5435	fgd260-200_at	FGSG_06605	14.5317	37.9668	0		6054	fgd308-550_at	FGSG_07397	10.9187	4.07462	0		5270	fgd257-190_at	FGSG_06397	16.6376	49.18	0		6307	fgd318-660_at	FGSG_07721	17.081	5.02805	0		10880	fgd460-970_at	FGSG_13826	15.6068	10.5074	0		12621	fgd303-170_at	FGSG_16794	23.2799	6.09095	0		4896	fgd237-550_at	FGSG_05947	23.3923	34.5353	0		6080
9541	fgd37-390_at	FGSG_11840	14.528	11.0553	0		4454	fgd217-430_s_at	FGSG_05382	10.9062	4.77334	0		6283	fgd318-140_at	FGSG_07684	16.6072	6.19026	0		2999	fgd160-750_at	FGSG_03626	17.0361	31.5594	0		600	fgd35-90_at	FGSG_00709	15.564	6.6807	0		1758	fgd110-580_at	FGSG_02064	23.2031	2.88452	0		9881	fgd165-10_s_at	FGSG_12380	23.2756	9.64646	0		1731
1981	fg02336_s_at	FGSG_02336	14.5079	5.36409	0		4000	fgd197-510_at	FGSG_04841	10.901	25.4866	0		903	fgd52-350_at	FGSG_01072	16.5761	2.88119	0		1967	fgd116-430_at	FGSG_02322	17.0177	36.4202	0		8222	fgd419-90_at	FGSG_10124	15.4675	4.70219	0		5304	fg06445_s_at	FGSG_06445	23.1448	349.706	0		12099	fg03635_s_at	FGSG_16229	23.2323	9.55772	0		1348
4454	fgd217-430_s_at	FGSG_05382	14.4833	6.29119	0		13104	fgd421-80_at	FGSG_17319	10.8936	3.75809	0		1541	fgd93-380_at	FGSG_01802	16.5436	4.61608	0		1786	fgd111-220_at	FGSG_02097	16.9596	5.19936	0		7904	fg09741_at	FGSG_09741	15.4469	37.3577	0		6836	fgd338-190_at	FGSG_08416	22.9515	3.22284	0		2751	fgd150-1020_at	FGSG_03306	23.1783	59.5763	0		12668
2676	fgd149-280_s_at	FGSG_03215	14.4675	3.55537	0		9767	fgd194-600_at	FGSG_12206	10.8882	13.7847	0		8472	fgd434-60_s_at	FGSG_10417	16.5076	22.5752	0		4056	fgd199-320_at	FGSG_04917	16.9332	29.0071	0		9247	fgd467-20_at	FGSG_11406	15.4322	14.1232	0		6528	fgd323-730_at	FGSG_08023	22.7856	125.656	0		1561	fgd94-70_at	FGSG_01829	23.0197	24.7039	0		5243
8398	fgd425-820_at	FGSG_10326	14.3799	6.71165	0		9340	fgd473-400_at	FGSG_11542	10.878	25.3984	0		2842	fg03426_s_at	FGSG_03426	16.4875	16	0		6308	fgd318-670_s_at	FGSG_07722	16.9133	5.06888	0		12001	fgd190-490_at	FGSG_16116	15.4226	3.09513	0		6498	fgd323-40_at	FGSG_07973	22.6992	37.3577	0		13250	fgd457-620_at	FGSG_17483	22.9624	61.9629	0		1062
1023	fgd60-70_at	FGSG_01209	14.3728	3.46615	0		9544	fgd37-480_at	FGSG_11843	10.8639	11.4056	0		8985	fgd458-480_at	FGSG_11072	16.4745	29.9261	0		5396	fgd259-1570_at	FGSG_06553	16.8612	24.6469	0		8067	fgd411-730_at	FGSG_09940	15.4087	26.0522	0		930	fg01108_s_at	FGSG_01108	22.575	16.4308	0		8587	fg10567_s_at	FGSG_10567	22.9375	83.4785	0		2852
8152	fgd417-260_at	FGSG_10039	14.3463	8.75435	0		9546	fgd37-550_at	FGSG_11845	10.842	6.25496	0		8007	fgd409-110_at	FGSG_09869	16.4401	5.80247	0		5308	fgd259-250_at	FGSG_06450	16.8282	13.5636	0		11668	fgd22-70_at	FGSG_15751	15.3875	7.12719	0		3801	fgd193-300_at	FGSG_04584	22.5646	142.848	0		9018	fgd459-180_at	FGSG_11113	22.9236	163.144	0		3436
230	fgd10-620_at	FGSG_00287	14.3368	2.34567	0		2442	fgd143-130_at	FGSG_02913	10.8194	8.96933	0		9959	fg12202_at	FGSG_12489	16.375	8	0		8376	fgd425-580_at	FGSG_10303	16.7936	152.219	0		4449	fgd217-360_at	FGSG_05375	15.3505	33.8246	0		12299	fgd200-570_at	FGSG_16446	22.4808	10.1261	0		1681	fgd107-100_at	FGSG_01972	22.9066	29.378	0		4426
10859	fg12054_at	FGSG_13788	14.2754	6.13331	0		2830	fgd155-40_at	FGSG_03410	10.7878	11.2746	0		2201	fgd132-70_at	FGSG_02616	16.3552	10.3627	0		9270	fg11442_s_at	FGSG_11442	16.7489	19.5849	0		7916	fgd402-220_at	FGSG_09757	15.3442	13.4233	0		6991	fgd348-370_at	FGSG_08609	22.4746	118.603	0		7604	fg09367_s_at	FGSG_09367	22.9006	121.375	0		6300
850	fgd48-190_s_at	FGSG_01012	14.2559	5.01645	0		9290	fgd468-60_at	FGSG_11472	10.7819	35.0174	0		8619	fgd444-330_at	FGSG_10609	16.2453	10.1261	0		12313	fgd209-290_at	FGSG_16461	16.7333	7.81728	0		2452	fgd143-270_at	FGSG_02925	15.3298	7.74537	0		9572	Fg4A2188_at	FGSG_11888	22.442	162.392	0		3334	fgd168-1840_at	FGSG_04034	22.6424	21.0634	0		4058
1752	fg02054_s_at	FGSG_02054	14.2212	5.41389	0		3920	fgd196-570_at	FGSG_04732	10.7489	26.1729	0		13066	fgd406-490_at	FGSG_17278	16.2394	9.40438	0		4813	fgd233-1780_at	FGSG_05837	16.7139	6.33495	0		124	fgd5-700_at	FGSG_00150	15.297	37.9668	0		6283	fgd318-140_at	FGSG_07684	22.4413	41.8358	0		12018	fgd185-140_at	FGSG_16137	22.558	13.9933	0		10685
5717	fgd286-220_at	FGSG_06971	14.1868	2.20381	0		9307	fgd470-70_at	FGSG_11496	10.7465	16.5451	0		738	fgd37-700_at	FGSG_00871	16.2303	3.28676	0		6923	fgd343-450_at	FGSG_08528	16.6133	8.78474	0		7005	fgd348-550_s_at	FGSG_08624	15.2414	12.6115	0		3763	fgd192-1090_at	FGSG_04537	22.385	4.21831	0		12493	fgd259-310_at	FGSG_16660	22.3886	26.6611	0		9574
6239	fg12270_at	FGSG_07625	14.1852	24.4766	0		10446	fgd318-590_at	FGSG_13199	10.7339	17.1682	0		9674	fg12035_at	FGSG_12063	16.1179	2.81539	0		4103	fgd200-530_at	FGSG_04970	16.5811	43.7133	0		7873	fgd401-500_at	FGSG_09704	15.2281	6.02099	0		8949	fg11033_s_at	FGSG_11033	22.2764	7.91725	0		2533	fg03024_s_at	FGSG_03024	22.3618	9.60199	0		781
10577	fgd335-160_at	FGSG_13388	14.1755	25.0487	0		3080	fgd162-230_at	FGSG_03725	10.7335	44.8385	0		5378	fgd259-1350_at	FGSG_06532	16.1152	2.70695	0		6722	fgd329-1230_at	FGSG_08273	16.5744	4.78438	0		13307	fgd467-310_at	FGSG_17549	15.1997	115.894	0		558	fgd30-200_s_at	FGSG_00659	22.2536	7.26015	0		5311	fgd259-280_at	FGSG_06453	22.3615	220.811	0		4948
8586	fgd442-170_at	FGSG_10565	14.1435	40.5042	0		6907	fgd343-220_at	FGSG_08508	10.6921	11.5381	0		7381	fg09103_s_at	FGSG_09103	16.1029	106.398	0		2658	fgd148-1270_at	FGSG_03191	16.5708	28.6408	0		1786	fgd111-220_at	FGSG_02097	15.1884	5.05134	0		9273	fgd467-510_at	FGSG_11446	22.2175	10.2912	0		4525	fgd224-560_at	FGSG_05471	22.2414	38.7646	0		10749
6173	fgd313-490_at	FGSG_07537	14.1119	9.60199	0		1577	fgd96-10_at	FGSG_01849	10.6771	12.4092	0		2218	fgd132-300_at	FGSG_02635	16.0807	2.61474	0		2908	fgd159-280_at	FGSG_03513	16.5409	4.5789	0		1044	fgd62-60_at	FGSG_01230	15.1797	20.7734	0		7604	fg09367_s_at	FGSG_09367	22.1928	301.636	0		9218	fg11369_s_at	FGSG_11369	22.0334	9.36103	0		7604
2013	fgd117-350_s_at	FGSG_02378	14.0678	26.7846	0		4241	fgd207-90_at	FGSG_05140	10.6541	22.9698	0		7941	fgd406-200_at	FGSG_09787	16.0807	2.61474	0		5973	fgd304-310_at	FGSG_07294	16.5156	3.52266	0		4826	fgd234-110_at	FGSG_05851	15.1116	11.5782	0		9006	fgd458-720_at	FGSG_11095	22.1633	43.5118	0		12902	fgd328-200_at	FGSG_17096	21.8851	21.5557	0		3059
2658	fgd148-1270_at	FGSG_03191	14.0145	57.5469	0		9193	fgd465-60_at	FGSG_11339	10.6367	4.77334	0		3247	fgd168-650_at	FGSG_03928	16.0363	6.54322	0		7155	fg08814_s_at	FGSG_08814	16.4654	5.61129	0		7483	fgd372-30_at	FGSG_09226	15.0346	3.7755	0		2669	fgd149-200_at	FGSG_03208	22.156	81.7606	0		2722	fgd150-630_at	FGSG_03272	21.8696	71.6718	0		11646
6217	fgd315-370_at	FGSG_07592	13.9898	2.92817	0		6106	fgd310-530_at	FGSG_07458	10.6124	16.0185	0		7253	fgd363-10_at	FGSG_08941	16.0173	2.31873	0		9677	fg12330_at	FGSG_12066	16.4546	6.98051	0		1584	fgd97-60_at	FGSG_01857	15.033	50.7968	0		12731	fgd320-710_at	FGSG_16910	22.1456	4.11721	0		4880	fgd237-360_at	FGSG_05929	21.7458	5.89708	0		8208
3527	fgd185-920_at	FGSG_04256	13.9705	6.83686	0		1592	fgd100-50_at	FGSG_01866	10.6072	16.8733	0		3080	fgd162-230_at	FGSG_03725	16.008	25.9921	0		2668	fgd149-190_at	FGSG_03207	16.3563	10.0097	0		3843	fgd194-280_at	FGSG_04637	15.0224	98.8156	0		1815	fg02136_s_at	FGSG_02136	22.1067	345.69	0		9042	fgd459-560_at	FGSG_11146	21.6937	116.431	0		1866
11829	fgd110-620_at	FGSG_15926	13.9637	6.52812	0		13216	fg12184_at	FGSG_17446	10.5991	32.2971	0		1369	fgd84-30_at	FGSG_01595	15.9273	17.7942	0		7085	fgd353-260_at	FGSG_08727	16.3516	7.02095	0		6904	fg08504_s_at	FGSG_08504	14.984	12.2666	0		7686	fgd388-100_at	FGSG_09477	22.0021	9.56877	0		1375	fg01603_s_at	FGSG_01603	21.6747	8.7746	0		4446
9783	fg04564_s_at	FGSG_12231	13.9307	3.38698	0		6633	fgd328-300_at	FGSG_08150	10.5979	26.0221	0		6867	fgd340-20_at	FGSG_08459	15.8756	2.25532	0		6054	fgd308-550_at	FGSG_07397	16.3252	6.32764	0		3472	fgd185-220_at	FGSG_04199	14.9782	4.99332	0		6388	fgd320-730_at	FGSG_07833	21.9862	6.37165	0		9101	fgd460-890_at	FGSG_11219	21.6363	70.0348	0		13230
234	fgd10-680_at	FGSG_00293	13.8569	4.43828	0		7499	fgd372-260_at	FGSG_09245	10.5768	13.0261	0		7616	fgd383-430_at	FGSG_09382	15.8598	15.5266	0		2452	fgd143-270_at	FGSG_02925	16.2982	39.7624	0		3038	fgd161-50_at	FGSG_03674	14.9236	10.6541	0		12241	fgd141-530_at	FGSG_16386	21.9604	5.36409	0		9351	fgd473-560_at	FGSG_11556	21.5922	19.1597	0		3187
7873	fgd401-500_at	FGSG_09704	13.8171	5.24157	0		5368	fgd259-1210_at	FGSG_06521	10.54	3.20428	0		7827	fgd399-40_at	FGSG_09643	15.8583	5.63077	0		3143	fgd164-110_at	FGSG_03802	16.2979	6.7194	0		112	fgd5-500_at	FGSG_00134	14.9188	14.5539	0		11789	fgd92-190_s_at	FGSG_15882	21.9599	5.67649	0		5444	fgd262-40_at	FGSG_06616	21.589	4.70219	0		4990
12624	fg07252_s_at	FGSG_16797	13.8112	2.83497	0		4884	fgd237-400_at	FGSG_05933	10.5382	15.1369	0		6022	fgd308-50_s_at	FGSG_07359	15.8131	6.85267	0		11593	fgd470-230_at	FGSG_15657	16.2726	10.7654	0		1817	fg02138_s_at	FGSG_02138	14.8974	35.0174	0		6427	fgd320-1270_at	FGSG_07880	21.9408	25.6935	0		3050	fgd161-190_at	FGSG_03688	21.5587	66.257	0		3080
6511	fgd323-400_at	FGSG_07997	13.7922	3.41843	0		6161	fgd313-310_s_at	FGSG_07522	10.5169	7.87165	0		2660	fgd149-30_at	FGSG_03194	15.8062	5.51489	0		1225	fgd73-10_at	FGSG_01434	16.2692	5.73582	0		4756	fgd233-930_at	FGSG_05761	14.7512	3.63008	0		5353	fgd259-1040_at	FGSG_06506	21.9313	9.71356	0		4177	fgd203-270_at	FGSG_05063	21.45	17.2677	0		8646
6936	fgd345-80_at	FGSG_08543	13.7607	3.95406	0		9076	fgd460-480_at	FGSG_11184	10.4899	10.2793	0		4166	fgd203-120_at	FGSG_05050	15.7985	13.4855	0		5640	fgd280-30_at	FGSG_06864	16.2486	3.77986	0		11807	fgd100-100_at	FGSG_15901	14.7434	25.1067	0		11967	fgd194-820_at	FGSG_16075	21.8605	21.6306	0		1831	fg02154_s_at	FGSG_02154	21.4163	10.8528	0		5659
1700	fg01994_at	FGSG_01994	13.7601	32.074	0		2056	fgd122-460_s_at	FGSG_02441	10.4151	2.47942	0		1262	fgd76-30_at	FGSG_01476	15.7571	13.147	0		6529	fgd323-740_at	FGSG_08024	16.1956	10.2201	0		4159	fgd203-40_at	FGSG_05042	14.6838	26.477	0		7725	fgd393-20_at	FGSG_09521	21.7975	6.50553	0		6282	fgd318-130_at	FGSG_07683	21.4127	22.5752	0		3213
4507	fgd224-280_at	FGSG_05446	13.7518	3.13834	0		2669	fgd149-200_at	FGSG_03208	10.3777	12.2808	0		4070	fgd200-10_at	FGSG_04932	15.6701	17.188	0		6284	fgd318-150_at	FGSG_07685	16.1863	19.9502	0		3143	fgd164-110_at	FGSG_03802	14.6382	3.63847	0		6904	fg08504_s_at	FGSG_08504	21.6579	5.9656	0		2980	fgd160-380_at	FGSG_03598	21.4079	85.8254	0		2981
10254	fgd259-230_at	FGSG_12920	13.6571	48.7276	0		422	fgd20-160_at	FGSG_00502	10.3511	17.7121	0		8468	fgd433-600_at	FGSG_10411	15.6018	16.2609	0		398	fgd19-310_at	FGSG_00476	16.1683	6.44568	0		13224	fgd460-670_at	FGSG_17455	14.6318	3.5801	0		2676	fgd149-280_s_at	FGSG_03215	21.6558	15.798	0		556	fgd30-150_at	FGSG_00655	21.3971	40.9748	0		12318
7744	fgd393-330_at	FGSG_09547	13.5566	4.60542	0		4864	fgd237-130_at	FGSG_05908	10.3439	7.9264	0		9155	fgd464-400_at	FGSG_11296	15.5554	12.3234	0		2719	fgd150-590_at	FGSG_03269	16.1087	22.213	0		7302	fg09006_s_at	FGSG_09006	14.5771	17.5898	0		7515	fg09264_s_at	FGSG_09264	21.6468	6.05587	0		1758	fgd110-580_at	FGSG_02064	21.3877	3.15287	0		2032
9351	fgd473-560_at	FGSG_11556	13.5087	2.36199	0		9241	fgd465-790_at	FGSG_11399	10.337	6.07689	0		3875	fgd194-760_at	FGSG_04675	15.4297	33.5134	0		392	fgd19-230_at	FGSG_00470	16.1038	9.03172	0		2177	fgd129-50_at	FGSG_02585	14.4566	7.88986	0		7400	fg09125_s_at	FGSG_09125	21.6065	9.06307	0		7226	fgd360-40_at	FGSG_08907	21.3135	19.7895	0		9273
2752	fgd150-1040_at	FGSG_03307	13.4754	65.7993	0		3737	fgd192-650_at	FGSG_04500	10.3173	3.30962	0		13019	fgd389-40_at	FGSG_17224	15.4292	4.53154	0		7382	fgd370-820_at	FGSG_09104	16.0898	26.4159	0		12188	fg03104_s_at	FGSG_16326	14.4309	13.3306	0		3108	fgd163-160_at	FGSG_03761	21.5667	4.5263	0		12628	fgd304-80_at	FGSG_16802	21.2396	61.9629	0		343
8129	fgd416-90_at	FGSG_10012	13.4328	3.91768	0		1416	fg01651_s_at	FGSG_01651	10.2902	2.43682	0		9247	fgd467-20_at	FGSG_11406	15.3691	18.1261	0		2950	fgd159-820_at	FGSG_03563	16.0761	12.6407	0		3693	fgd190-900_at	FGSG_04447	14.3428	7.12719	0		7616	fgd383-430_at	FGSG_09382	21.5167	4.18434	0		2777	fgd152-180_at	FGSG_03340	21.2048	80.4489	0		12313
1403	fgd87-200_at	FGSG_01634	13.4271	11.2096	0		3050	fgd161-190_at	FGSG_03688	10.2356	36.9713	0		8880	fgd456-210_s_at	FGSG_10952	15.338	9.33942	0		6820	fgd336-150_at	FGSG_08398	16.0568	22.213	0		3998	fgd197-440_at	FGSG_04837	14.2939	9.42614	0		12857	fgd335-600_at	FGSG_17047	21.4476	399.393	0		1407	fgd87-260_at	FGSG_01639	21.1684	10.605	0		3765
8378	fg10305_s_at	FGSG_10305	13.4183	4.16024	0		9308	fg11498_s_at	FGSG_11498	10.2301	4.25257	0		12701	fgd318-280_s_at	FGSG_16879	15.2632	9.51366	0		9568	fgd48-40_at	FGSG_11879	16.0395	9.61309	0		12904	fg08112_s_at	FGSG_17099	14.283	15.455	0		4453	fgd217-400_at	FGSG_05379	21.4306	6.11916	0		114	fgd5-530_at	FGSG_00136	20.9787	51.0321	0		9322
7381	fg09103_s_at	FGSG_09103	13.2947	80.4489	0		13026	fgd393-260_s_at	FGSG_17232	10.199	18.2944	0		3007	fgd160-880_at	FGSG_03638	15.1702	8.01851	0		2876	fgd158-420_at	FGSG_03475	16.0334	18.8088	0		3401	fgd179-420_s_at	FGSG_04117	14.2678	4.60542	0		1509	fgd92-320_s_at	FGSG_01765	21.3776	45.9927	0		6070	fgd310-20_at	FGSG_07415	20.9726	6.75833	0		8472
3677	fgd190-690_at	FGSG_04429	13.2708	16.2234	0		11931	fgd136-140_at	FGSG_16037	10.1937	8.06496	0		7744	fgd393-330_at	FGSG_09547	15.1286	5.22948	0		12088	fgd162-180_s_at	FGSG_16218	16.0319	19.8583	0		1199	fgd70-330_at	FGSG_01402	14.2317	10.8779	0		6666	fgd329-210_at	FGSG_08193	21.3664	3.56771	0		12286	fgd197-670_at	FGSG_16432	20.8835	26.9087	0		12226
6054	fgd308-550_at	FGSG_07397	13.2656	3.51453	0		355	fgd16-220_s_at	FGSG_00429	10.154	6.06287	0		3134	fgd164-10_at	FGSG_03792	15.1274	13.5793	0		2099	fgd123-50_at	FGSG_02494	15.9693	8.90737	0		8162	fgd417-370_at	FGSG_10050	14.2219	19.7439	0		6868	fgd340-30_at	FGSG_08460	21.3307	6.94833	0		8286	fgd424-190_at	FGSG_10200	20.7738	22.2644	0		9216
2723	fgd150-640_at	FGSG_03273	13.2533	17.0693	0		8915	fgd457-250_at	FGSG_10993	10.1447	6.6269	0		9704	fgd114-340_at	FGSG_12105	15.0906	5.26585	0		6106	fgd310-530_at	FGSG_07458	15.9387	14.8425	0		1826	fgd112-40_at	FGSG_02147	14.2104	14.9977	0		10425	fgd315-540_at	FGSG_13169	21.1409	7.51618	0		8590	fgd442-240_at	FGSG_10571	20.7237	27.4741	0		9042
5188	fgd253-150_at	FGSG_06300	13.1693	13.737	0		3263	fgd168-820_at	FGSG_03944	10.1192	2.00231	0		150	fgd8-60_at	FGSG_00183	15.0766	4.70219	0		864	fgd50-120_at	FGSG_01027	15.9055	9.23215	0		9113	fgd460-1160_at	FGSG_11238	14.2066	30.204	0		7915	fgd402-210_at	FGSG_09756	21.1331	2.85799	0		1491	fgd92-110_at	FGSG_01745	20.5421	208.418	0		13174
5010	fgd242-160_at	FGSG_06090	13.1454	7.6211	0		3856	fgd194-480_at	FGSG_04654	10.076	12.1538	0		7504	fgd373-100_at	FGSG_09251	15.0727	5.26585	0		6252	fgd316-180_at	FGSG_07643	15.9043	6.83686	0		2269	fgd133-130_at	FGSG_02691	14.2	25.9921	0		1562	fgd94-80_at	FGSG_01830	21.1174	3.49833	0		2371	fg02819_s_at	FGSG_02819	20.516	8.43663	0		8993
3229	fgd168-410_at	FGSG_03907	13.1393	56.6237	0		6135	fgd311-50_at	FGSG_07491	10.0725	71.4238	0		7599	fgd383-200_at	FGSG_09362	14.9936	10.3627	0		4268	fgd207-460_s_at	FGSG_05170	15.9038	10.1261	0		9771	fgd194-240_at	FGSG_12211	14.1712	4.05584	0		7396	fgd370-1020_at	FGSG_09121	21.0502	3.46615	0		6487	fg12383_s_at	FGSG_07959	20.5133	2.50244	0		12075
6896	fgd343-30_s_at	FGSG_08493	13.1358	4.64818	0		2664	fgd149-110_at	FGSG_03201	10.0689	3.59668	0		9589	fg12291_at	FGSG_11915	14.9769	12.3519	0		131	fgd5-870_at	FGSG_00161	15.897	89.9884	0		12605	fgd298-230_at	FGSG_16777	14.1592	7.81728	0		2735	fgd150-790_at	FGSG_03288	20.8482	6.77396	0		3886	fgd194-920_at	FGSG_04688	20.5067	14.9285	0		2050
9771	fgd194-240_at	FGSG_12211	13.1265	2.72578	0		3334	fgd168-1840_at	FGSG_04034	10.0554	38.2309	0		1889	fgd114-20_at	FGSG_02231	14.9491	6.09095	0		5910	fgd303-270_s_at	FGSG_07213	15.8503	3.24151	0		8857	fgd454-360_at	FGSG_10920	14.1408	20.5823	0		2719	fgd150-590_at	FGSG_03269	20.6982	52.2853	0		9111	fgd460-1110_s_at	FGSG_11234	20.5004	3.72352	0		3620
9953	fgd150-10_at	FGSG_12483	13.1263	17.1088	0		3845	fgd194-310_at	FGSG_04639	10.0467	14.3535	0		2715	fgd150-500_at	FGSG_03262	14.8338	6.57352	0		3863	fgd194-560_s_at	FGSG_04661	15.8388	29.1414	0		9132	fgd463-200_at	FGSG_11264	14.1313	3.81055	0		6810	fgd336-40_at	FGSG_08387	20.671	23.1296	0		3820	fgd193-630_at	FGSG_04610	20.4584	27.8576	0		2841
13235	fgd459-410_at	FGSG_17468	13.0694	27.7292	0		8885	fgd456-290_s_at	FGSG_10959	10.0424	14.8769	0		1584	fgd97-60_at	FGSG_01857	14.7803	14.3535	0		9380	fgd484-20_at	FGSG_11603	15.8066	5.33936	0		4000	fgd197-510_at	FGSG_04841	14.1168	53.8174	0		11942	fgd473-150_at	FGSG_16048	20.6681	4.11246	0		12172	fgd149-80_s_at	FGSG_16309	20.4234	7.46426	0		12018
1210	fgd71-60_at	FGSG_01417	13.0037	41.3553	0		1035	fgd61-30_at	FGSG_01221	10.0219	15.4371	0		1832	fgd112-130_at	FGSG_02155	14.7785	3.97237	0		4525	fgd224-560_at	FGSG_05471	15.7613	22.2644	0		2606	fgd148-440_at	FGSG_03125	14.1127	12.4092	0		1722	fgd110-90_at	FGSG_02022	20.6666	4.25748	0		1348	fgd79-290_at	FGSG_01572	20.3642	8.85607	0		8644
5251	fgd256-120_at	FGSG_06375	12.9398	2.54912	0		10595	fg12118_at	FGSG_13412	9.99427	14.1723	0		5322	fgd259-430_at	FGSG_06467	14.768	11.2096	0		3939	fg04754_s_at	FGSG_04754	15.7601	43.1115	0		7179	fg08847_s_at	FGSG_08847	14.0704	99.0442	0		3137	fgd164-40_at	FGSG_03795	20.6645	120.398	0		1889	fgd114-20_at	FGSG_02231	20.3538	5.55325	0		6528
1420	fgd88-170_at	FGSG_01655	12.9194	2.38392	0		2834	fgd155-80_at	FGSG_03414	9.99053	3.37526	0		3429	fgd182-20_at	FGSG_04148	14.7443	3.90864	0		781	fgd44-20_at	FGSG_00924	15.7195	11.1838	0		2446	fgd143-180_at	FGSG_02917	13.979	12.5824	0		9042	fgd459-560_at	FGSG_11146	20.6064	314.083	0		13312	fgd467-190_at	FGSG_17554	20.3526	19.6529	0		3550
3144	fgd164-120_at	FGSG_03803	12.9151	3.99077	0		7226	fgd360-40_at	FGSG_08907	9.95355	38.6751	0		4454	fgd217-430_s_at	FGSG_05382	14.7225	4.29701	0		3080	fgd162-230_at	FGSG_03725	15.671	42.8632	0		3814	fgd193-500_at	FGSG_04600	13.8462	8.35902	0		3814	fgd193-500_at	FGSG_04600	20.5786	19.8353	0		8894	fg10969_s_at	FGSG_10969	20.2389	22.3675	0		12744
7301	fgd367-650_at	FGSG_09005	12.8659	4.69134	0		7441	fg09170_s_at	FGSG_09170	9.92905	2.80565	0		5364	fgd259-1170_at	FGSG_06517	14.7081	3.38698	0		124	fgd5-700_at	FGSG_00150	15.5775	29.446	0		8886	fgd456-300_at	FGSG_10960	13.8438	15.5266	0		2703	fgd150-340_at	FGSG_03247	20.5134	11.1838	0		6932	fg08537_s_at	FGSG_08537	20.1821	3.59668	0		2025
10596	fg12117_at	FGSG_13413	12.8649	4.8121	0		8572	fg10549_s_at	FGSG_10549	9.87634	7.88075	0		12099	fg03635_s_at	FGSG_16229	14.7056	5.88347	0		3401	fgd179-420_s_at	FGSG_04117	15.5507	6.78179	0		10046	fgd197-360_at	FGSG_12622	13.8296	13.5793	0		12691	fg07647_s_at	FGSG_16869	20.5087	8.46592	0		10965	fgd467-770_at	FGSG_13946	20.1373	8.87656	0		8067
7599	fgd383-200_at	FGSG_09362	12.8515	8.41716	0		1393	fgd87-50_at	FGSG_01621	9.84093	15.3305	0		11030	fgd30-90_at	FGSG_15013	14.7051	18.7221	0		2279	fgd135-40_at	FGSG_02703	15.537	6.59634	0		8473	fgd434-70_at	FGSG_10418	13.8213	4.7349	0		11950	fgd473-510_at	FGSG_16056	20.4836	32.6724	0		12849	fgd338-410_at	FGSG_17038	20.1191	15.4907	0		5435
8014	fgd411-60_at	FGSG_09880	12.8463	2.4909	0		3069	fgd162-50_at	FGSG_03710	9.82871	10.9663	0		7459	fgd371-360_at	FGSG_09195	14.6858	6.49802	0		5506	fgd266-650_at	FGSG_06692	15.5333	74.7154	0		13337	fgd462-120_at	FGSG_17584	13.8123	12.5244	0		3798	fgd193-260_at	FGSG_04581	20.4598	39.1245	0		5751	fgd292-190_at	FGSG_07017	20.103	4.07462	0		5910
12879	fgd329-1010_at	FGSG_17072	12.8461	63.7049	0		9249	fgd467-40_at	FGSG_11408	9.82299	48.3351	0		6749	fgd330-430_at	FGSG_08310	14.6175	6.82108	0		5918	fg07224_s_at	FGSG_07224	15.5189	4.58419	0		9572	Fg4A2188_at	FGSG_11888	13.8064	54.0666	0		3748	fgd192-870_at	FGSG_04518	20.4325	4.79545	0		2460	fg02933_s_at	FGSG_02933	20.0697	6.37901	0		3768
1965	fgd116-400_at	FGSG_02320	12.8428	26.7228	0		12890	fgd329-490_at	FGSG_17084	9.82281	4.08877	0		76	fgd4-320_at	FGSG_00085	14.5929	22.9964	0		2625	fgd148-770_at	FGSG_03150	15.4337	21.2099	0		1541	fgd93-380_at	FGSG_01802	13.8063	46.3126	0		2751	fgd150-1020_at	FGSG_03306	20.3998	35.139	0		6562	fgd323-1190_at	FGSG_08064	20.0439	29.3102	0		4862
5957	fg07269_s_at	FGSG_07269	12.8045	3.98156	0		1704	fgd108-240_at	FGSG_02001	9.77705	4.37212	0		2871	fgd158-300_at	FGSG_03466	14.5552	41.6429	0		11734	fgd52-90_at	FGSG_15820	15.3286	2.72893	0		7033	fgd349-220_at	FGSG_08659	13.7603	7.4127	0		9349	fgd473-540_s_at	FGSG_11554	20.3998	77.0826	0		519	fgd26-70_at	FGSG_00609	20.01	2.49666	0		2713
5709	fgd286-50_s_at	FGSG_06959	12.8028	6.16172	0		175	fgd8-480_at	FGSG_00217	9.77001	8.5544	0		9249	fgd467-40_at	FGSG_11408	14.5546	15.3128	0		9795	fgd192-230_s_at	FGSG_12251	15.3255	38.1867	0		930	fg01108_s_at	FGSG_01108	13.7586	5.32704	0		9083	fgd460-560_at	FGSG_11192	20.3727	6.00709	0		3925	fgd196-640_at	FGSG_04738	19.9799	24.4201	0		5779
2853	fg03439_s_at	FGSG_03439	12.7248	3.34035	0		12442	fgd242-230_s_at	FGSG_16602	9.76847	5.9656	0		8795	fgd452-140_at	FGSG_10854	14.534	9.4698	0		3178	fgd166-340_at	FGSG_03846	15.2865	22.8903	0		2279	fgd135-40_at	FGSG_02703	13.7373	2.85469	0		4949	fgd238-110_at	FGSG_06015	20.3239	10.9283	0		6373	fgd320-450_at	FGSG_07809	19.972	19.6983	0		1990
150	fgd8-60_at	FGSG_00183	12.7233	6.09095	0		1816	fgd111-700_at	FGSG_02137	9.75846	24.2795	0		8739	fgd450-90_at	FGSG_10784	14.5242	67.0268	0		5370	fg06523_s_at	FGSG_06523	15.2564	8.3301	0		86	fgd5-100_at	FGSG_00099	13.6516	5.4768	0		12098	fgd160-1010_at	FGSG_16228	20.3199	4.56305	0		13148	fgd436-70_at	FGSG_17370	19.9555	3.83706	0		418
2890	fgd159-40_s_at	FGSG_03494	12.6571	31.125	0		8395	fgd425-790_at	FGSG_10323	9.73546	2.55207	0		7780	fgd395-490_at	FGSG_09589	14.5083	5.45155	0		6231	fgd315-590_at	FGSG_07610	15.2442	8.86631	0		12318	fgd212-650_at	FGSG_16466	13.6486	3.85483	0		4412	fgd216-80_at	FGSG_05333	20.2511	34.2572	0		7284	fgd367-350_at	FGSG_08983	19.9191	29.7882	0		4154
12389	fgd233-1050_at	FGSG_16544	12.6246	8.49531	0		9333	fgd473-290_at	FGSG_11531	9.73272	4.20372	0		1445	fgd90-160_at	FGSG_01686	14.5042	21.1121	0		5188	fgd253-150_at	FGSG_06300	15.2206	26.2031	0		1889	fgd114-20_at	FGSG_02231	13.6205	6.42338	0		11621	fgd5-610_at	FGSG_15696	20.2299	140.881	0		9068	fg11175_s_at	FGSG_11175	19.8973	12.295	0		4813
12175	fgd148-1220_at	FGSG_16312	12.6116	39.6706	0		8951	fgd458-80_at	FGSG_11036	9.71434	7.85349	0		7282	fgd367-300_at	FGSG_08979	14.4704	43.9158	0		5951	fgd303-870_at	FGSG_07262	15.1887	4.05584	0		6446	fgd321-240_at	FGSG_07910	13.611	37.7918	0		7398	fgd370-1040_at	FGSG_09123	20.1298	17.8973	0		10991	fg12194_at	FGSG_13983	19.8967	8.63383	0		4208
7508	fgd373-170_at	FGSG_09257	12.611	37.5307	0		8985	fgd458-480_at	FGSG_11072	9.6715	8.01851	0		10605	fgd329-350_s_at	FGSG_13423	14.4104	5.61778	0		1262	fgd76-30_at	FGSG_01476	15.1607	13.346	0		6850	fgd338-420_at	FGSG_08435	13.5335	13.8326	0		10965	fgd467-770_at	FGSG_13946	20.1083	14.6551	0		3798	fgd193-260_at	FGSG_04581	19.8951	20.299	0		3944
6956	fgd347-200_s_at	FGSG_08566	12.5484	3.98156	0		2998	fgd160-720_at	FGSG_03624	9.65961	6.71165	0		7367	fgd370-610_at	FGSG_09087	14.4077	14.2544	0		4956	fgd238-210_at	FGSG_06023	15.1324	3.5801	0		7780	fgd395-490_at	FGSG_09589	13.5234	17.7942	0		13309	fgd467-250_at	FGSG_17551	20.0729	12.8765	0		6043	fgd308-390_at	FGSG_07384	19.8946	11.9037	0		9231
7456	fgd371-310_at	FGSG_09191	12.5478	10.5074	0		2291	fgd135-200_at	FGSG_02717	9.58768	5.87667	0		9102	fgd460-960_at	FGSG_11222	14.4057	32.748	0		8183	fgd417-690_at	FGSG_10077	15.1275	4.06992	0		850	fgd48-190_s_at	FGSG_01012	13.5075	2.57279	0		3479	fgd185-320_at	FGSG_04207	20.063	16.6026	0		13036	fgd398-120_at	FGSG_17246	19.8435	4.75683	0		4595
12008	fgd187-50_at	FGSG_16125	12.5263	17.9594	0		3736	fgd192-640_at	FGSG_04499	9.58139	8.08361	0		828	fgd46-530_at	FGSG_00984	14.4016	9.25351	0		3341	fgd169-80_at	FGSG_04043	15.1123	4.96456	0		9193	fgd465-60_at	FGSG_11339	13.441	9.08404	0		3876	fgd194-780_at	FGSG_04676	20.0539	103.489	0		8671	fg10695_s_at	FGSG_10695	19.8043	24.3638	0		8370
2645	fgd148-1030_at	FGSG_03173	12.5056	14.5876	0		9332	fgd473-260_at	FGSG_11528	9.5463	22.1362	0		8370	fg10296_s_at	FGSG_10296	14.3747	20.4401	0		1116	fg01315_s_at	FGSG_01315	15.1057	8.08361	0		12131	fgd158-110_at	FGSG_16266	13.4321	12.7286	0		4501	fg05440_s_at	FGSG_05440	20.046	29.1751	0		1988	fgd116-660_at	FGSG_02343	19.7934	9.66878	0		13136
3322	fgd168-1700_at	FGSG_04020	12.4869	4.01853	0		1996	fgd117-80_at	FGSG_02354	9.53717	36.8434	0		7373	fgd370-680_at	FGSG_09093	14.3307	3.51453	0		10889	fg12179_at	FGSG_13838	15.0863	18.9615	0		3050	fgd161-190_at	FGSG_03688	13.4256	41.1646	0		6446	fgd321-240_at	FGSG_07910	19.9387	15.1544	0		6309	fg07723_s_at	FGSG_07723	19.7893	2.45661	0		12553
419	fgd20-120_at	FGSG_00499	12.4691	3.31728	0		7318	fgd368-110_at	FGSG_09026	9.51906	6.29846	0		918	fgd53-220_at	FGSG_01095	14.3222	7.81728	0		2406	fg02869_s_at	FGSG_02869	15.0835	108.634	0		5210	fgd254-260_s_at	FGSG_06325	13.4212	5.78908	0		5506	fgd266-650_at	FGSG_06692	19.8571	91.034	0		3108	fgd163-160_at	FGSG_03761	19.7538	11.9588	0		10880
2317	fgd136-430_at	FGSG_02753	12.4616	5.33936	0		3144	fgd164-120_at	FGSG_03803	9.51482	6.36429	0		5759	fgd292-290_at	FGSG_07026	14.3117	22.213	0		6353	fgd320-100_at	FGSG_07781	15.0353	50.9143	0		13325	fg11331_s_at	FGSG_17571	13.3892	11.0298	0		9348	fg11552_s_at	FGSG_11552	19.7484	117.512	0		6264	fgd316-390_at	FGSG_07659	19.6774	11.9588	0		7113
2719	fgd150-590_at	FGSG_03269	12.4602	7.06162	0		2195	fgd131-120_at	FGSG_02607	9.48537	3.80615	0		12209	fgd146-310_at	FGSG_16347	14.2954	9.69114	0		10706	fgd381-30_s_at	FGSG_13562	14.9653	5.53404	0		2999	fgd160-750_at	FGSG_03626	13.3854	49.5221	0		2506	fgd145-430_at	FGSG_02992	19.6825	8.6139	0		9997	fg12391_at	FGSG_12548	19.5563	30.9815	0		6135
1225	fgd73-10_at	FGSG_01434	12.4537	3.10229	0		11593	fgd470-230_at	FGSG_15657	9.48291	5.82934	0		2108	fgd126-10_at	FGSG_02504	14.2931	7.96312	0		9102	fgd460-960_at	FGSG_11222	14.9628	28.443	0		12263	fgd196-890_s_at	FGSG_16409	13.3619	12.966	0		6329	fgd318-1070_at	FGSG_07753	19.6678	15.1895	0		9544	fgd37-480_at	FGSG_11843	19.5321	7.42985	0		1584
10655	fgd367-520_at	FGSG_13497	12.4179	2.11404	0		7905	fgd402-50_at	FGSG_09742	9.48282	148.57	0		12563	fgd280-320_at	FGSG_16733	14.2915	8.30128	0		9293	fgd468-100_at	FGSG_11475	14.9592	72.2537	0		6515	fgd323-460_at	FGSG_08003	13.3257	89.677	0		1681	fgd107-100_at	FGSG_01972	19.5951	11.1967	0		11949	fg11549_s_at	FGSG_16055	19.5233	22.7322	0		1700
8175	fgd417-580_at	FGSG_10067	12.4178	3.5801	0		222	fgd10-490_at	FGSG_00278	9.42174	5.09236	0		10243	Fg4A3668_at	FGSG_12907	14.2718	11.5248	0		1087	fg12265_s_at	FGSG_01283	14.9447	5.20537	0		2735	fgd150-790_at	FGSG_03288	13.3116	48.0567	0		11620	fgd5-600_at	FGSG_15695	19.5831	257.781	0		7397	fgd370-1030_at	FGSG_09122	19.5227	8.28212	0		9856
9102	fgd460-960_at	FGSG_11222	12.4125	70.5219	0		6610	fgd325-230_at	FGSG_08122	9.41816	10.0561	0		12389	fgd233-1050_at	FGSG_16544	14.2584	2.46798	0		12601	fgd295-60_at	FGSG_16772	14.8677	5.62427	0		3588	fgd185-1770_at	FGSG_04329	13.3114	5.9656	0		8737	fgd450-50_at	FGSG_10782	19.5634	2.07053	0		124	fgd5-700_at	FGSG_00150	19.441	30.0647	0		422
2770	fgd152-60_at	FGSG_03333	12.3882	15.8528	0		4625	fgd229-40_at	FGSG_05591	9.40687	4.71852	0		10046	fgd197-360_at	FGSG_12622	14.1749	10.3867	0		1491	fgd92-110_at	FGSG_01745	14.8641	44.1702	0		4759	fgd233-970_at	FGSG_05765	13.2989	2.61474	0		10073	fgd200-490_at	FGSG_12658	19.5372	53.6932	0		165	fgd8-260_at	FGSG_00200	19.4057	9.9636	0		12198
1722	fgd110-90_at	FGSG_02022	12.3621	2.78305	0		6915	fg08517_s_at	FGSG_08517	9.39284	5.43897	0		9293	fgd468-100_at	FGSG_11475	14.1611	67.1819	0		9080	fgd460-530_at	FGSG_11189	14.8588	2.73524	0		3097	fgd162-480_at	FGSG_03748	13.2789	29.5824	0		2406	fg02869_s_at	FGSG_02869	19.5361	287.682	0		1183	fgd70-170_at	FGSG_01386	19.3975	2.88119	0		7483
1186	fgd70-200_at	FGSG_01389	12.3583	17.2278	0		551	fgd30-60_at	FGSG_00648	9.38208	3.42238	0		4946	fgd238-60_x_at	FGSG_06010	14.0806	4.08405	0		10858	fg12053_at	FGSG_13787	14.852	7.82632	0		1699	fgd108-160_at	FGSG_01993	13.2577	10.0794	0		5110	fgd247-300_at	FGSG_06208	19.4342	12.9361	0		1642	fgd103-310_at	FGSG_01924	19.3617	36.2523	0		10909
793	fgd45-200_s_at	FGSG_00940	12.3141	2.68825	0		5435	fgd260-200_at	FGSG_06605	9.34121	36.2942	0		600	fgd35-90_at	FGSG_00709	14.0553	20.0195	0		2476	fgd144-200_at	FGSG_02952	14.8457	2.75426	0		8830	fg10892_s_at	FGSG_10892	13.2497	7.32756	0		9338	fgd473-380_at	FGSG_11540	19.4247	89.4701	0		7109	fg08757_s_at	FGSG_08757	19.3311	19.7895	0		5286
4224	fgd206-60_at	FGSG_05122	12.3139	5.14558	0		1943	fgd116-160_at	FGSG_02296	9.34005	20.1355	0		7397	fgd370-1030_at	FGSG_09122	14.0372	9.38268	0		6423	fg07874_s_at	FGSG_07874	14.8181	3.44221	0		6258	fgd316-270_at	FGSG_07651	13.2487	41.5468	0		3381	fgd179-80_at	FGSG_04092	19.3986	49.9819	0		1984	fgd116-620_at	FGSG_02339	19.2747	52.2249	0		4743
2038	fgd122-160_at	FGSG_02416	12.3089	11.5514	0		12115	fgd159-730_at	FGSG_16249	9.31359	56.7546	0		2625	fgd148-770_at	FGSG_03150	14.027	64	0		8473	fgd434-70_at	FGSG_10418	14.8012	3.5186	0		1906	fgd114-260_at	FGSG_02249	13.2396	7.81728	0		9578	fgd54-80_s_at	FGSG_11900	19.3793	129.338	0		6850	fgd338-420_at	FGSG_08435	19.2524	28.9067	0		1239
1555	fgd93-570_at	FGSG_01819	12.301	5.15748	0		2403	fgd142-370_at	FGSG_02866	9.2953	30.8743	0		5660	fgd282-20_at	FGSG_06889	14.0129	104.209	0		5858	fg07152_s_at	FGSG_07152	14.7782	16.1486	0		2752	fgd150-1040_at	FGSG_03307	13.2308	18.8523	0		6673	fgd329-340_at	FGSG_08201	19.2794	104.934	0		3845	fgd194-310_at	FGSG_04639	19.2269	10.7034	0		511
1426	fgd88-240_at	FGSG_01662	12.2857	135.298	0		3968	fgd196-1290_at	FGSG_04793	9.27741	3.53898	0		1837	fgd112-210_at	FGSG_02162	14.0053	5.80247	0		4101	fgd200-510_at	FGSG_04968	14.7318	26.9398	0		5305	fgd259-210_at	FGSG_06447	13.2045	21.6056	0		3741	fgd192-750_at	FGSG_04507	19.2773	32.5218	0		12174	fgd149-10_at	FGSG_16311	19.2022	25.5751	0		4034
12052	fgd168-1020_at	FGSG_16177	12.2507	17.9594	0		9061	fg11166_s_at	FGSG_11166	9.25018	6.9644	0		9054	fgd460-120_at	FGSG_11158	13.9722	9.4698	0		4261	fgd207-360_at	FGSG_05162	14.676	7.02095	0		9089	fgd460-690_at	FGSG_11203	13.1928	18.5927	0		4956	fgd238-210_at	FGSG_06023	19.2483	8.60396	0		8586	fgd442-170_at	FGSG_10565	19.1761	172.446	0		9091
1831	fg02154_s_at	FGSG_02154	12.2443	14.7912	0		11678	fgd30-50_at	FGSG_15763	9.24029	6.38639	0		9963	fg12156_s_at	FGSG_12495	13.9564	4.60542	0		2138	fgd127-120_at	FGSG_02538	14.6677	8.67381	0		8682	fgd446-920_at	FGSG_10712	13.14	15.6346	0		4948	fg06014_s_at	FGSG_06014	19.2436	32.8617	0		7110	fgd353-670_at	FGSG_08758	19.1066	19.0273	0		1198
2877	fg03476_s_at	FGSG_03476	12.2303	20.299	0		9050	fgd460-80_at	FGSG_11154	9.23939	23.9452	0		6528	fgd323-730_at	FGSG_08023	13.9203	37.9668	0		867	fgd50-160_at	FGSG_01031	14.66	7.40415	0		6562	fgd323-1190_at	FGSG_08064	13.1131	11.8214	0		3977	fgd196-1410_at	FGSG_04802	19.1513	10.0794	0		10906	fgd457-750_at	FGSG_13866	19.0825	33.2819	0		6621
8427	fgd433-30_at	FGSG_10366	12.2273	5.60481	0		6916	fgd343-330_at	FGSG_08518	9.2069	12.4522	0		13152	fgd437-50_at	FGSG_17374	13.8886	12.758	0		32	fg00036_s_at	FGSG_00036	14.647	16.526	0		9186	fgd464-730_at	FGSG_11328	13.0617	2.31338	0		1990	fgd116-720_at	FGSG_02347	19.1328	49.694	0		4447	fg05373_s_at	FGSG_05373	19.079	17.2278	0		12451
12285	fgd197-610_at	FGSG_16431	12.2219	8.75435	0		5496	fgd266-530_at	FGSG_06681	9.10592	6.58112	0		8963	fg11049_s_at	FGSG_11049	13.8681	16.641	0		2195	fgd131-120_at	FGSG_02607	14.6367	3.61334	0		10037	fgd196-1030_at	FGSG_12608	13.046	31.779	0		3000	fgd160-780_at	FGSG_03628	19.0855	127.705	0		7134	fgd355-180_s_at	FGSG_08790	19.0573	4.55252	0		10574
7300	fg09004_s_at	FGSG_09004	12.2156	3.97237	0		7324	fg09036_s_at	FGSG_09036	9.10263	4.17951	0		9060	fgd460-220_at	FGSG_11164	13.851	9.91766	0		12625	fgd303-880_at	FGSG_16798	14.6281	3.56359	0		4088	fgd200-260_at	FGSG_04953	13.0284	4.58419	0		10974	fgd467-480_at	FGSG_13955	19.0675	10.8528	0		13019	fgd389-40_at	FGSG_17224	19.0174	10.1965	0		1400
317	fgd13-590_at	FGSG_00383	12.2007	2.34567	0		918	fgd53-220_at	FGSG_01095	9.07031	12.1117	0		6925	fgd343-470_at	FGSG_08530	13.8418	2.74473	0		5481	fgd266-310_at	FGSG_06661	14.6236	5.90389	0		4070	fgd200-10_at	FGSG_04932	12.8949	22.1618	0		2675	fgd149-270_at	FGSG_03214	19.0169	3.42634	0		3154	fgd165-170_at	FGSG_03816	19.0032	8.69388	0		10706
6633	fgd328-300_at	FGSG_08150	12.1717	2.8481	0		7459	fgd371-360_at	FGSG_09195	9.06402	6.09095	0		12174	fgd149-10_at	FGSG_16311	13.8309	4.16024	0		8894	fg10969_s_at	FGSG_10969	14.6009	7.79023	0		3940	fgd196-840_at	FGSG_04755	12.8932	24.1955	0		11101	fgd45-220_at	FGSG_15104	19.0087	7.78124	0		7398	fgd370-1040_at	FGSG_09123	18.9775	12.5533	0		4705
3868	fgd194-640_at	FGSG_04667	12.1575	383.567	0		959	fg01139_s_at	FGSG_01139	9.04173	5.09236	0		4864	fgd237-130_at	FGSG_05908	13.8175	32.8996	0		8659	fgd446-550_at	FGSG_10678	14.5846	10.3867	0		469	fgd23-10_at	FGSG_00555	12.8872	3.30962	0		1407	fgd87-260_at	FGSG_01639	19.0013	14.9458	0		334	fgd15-80_at	FGSG_00407	18.9477	32.2971	0		11702
8592	fgd442-300_at	FGSG_10576	12.1449	57.5469	0		11030	fgd30-90_at	FGSG_15013	9.03251	11.1579	0		9842	Fg4A3474_at	FGSG_12327	13.7927	2.71321	0		1936	fgd116-60_at	FGSG_02287	14.5414	10.315	0		9943	fg12158_at	FGSG_12471	12.8584	14.5203	0		3057	fgd161-270_at	FGSG_03695	18.9843	210.353	0		6139	fgd313-20_at	FGSG_07496	18.9117	100.195	0		3144
9303	fgd470-30_at	FGSG_11492	12.1059	100.659	0		2138	fgd127-120_at	FGSG_02538	9.02441	18.2733	0		6225	fgd315-490_at	FGSG_07602	13.714	25.9321	0		6388	fgd320-730_at	FGSG_07833	14.5301	10.6418	0		10255	fg12084_at	FGSG_12921	12.8556	11.0553	0		8267	fgd422-200_at	FGSG_10177	18.9735	17.0299	0		6596	fgd325-30_at	FGSG_08103	18.8703	11.2356	0		122
7107	fgd353-630_at	FGSG_08755	12.0762	2.32409	0		2108	fgd126-10_at	FGSG_02504	9.01063	5.33936	0		2533	fg03024_s_at	FGSG_03024	13.7035	21.259	0		7010	fgd348-630_s_at	FGSG_08630	14.5271	86.5223	0		1642	fgd103-310_at	FGSG_01924	12.8181	19.9733	0		9069	fgd460-370_at	FGSG_11176	18.9702	23.3713	0		680	fgd35-1150_at	FGSG_00801	18.8624	6.40856	0		8650
9005	fgd458-710_at	FGSG_11094	12.0706	2.52567	0		3677	fgd190-690_at	FGSG_04429	8.98375	4.62675	0		11668	fgd22-70_at	FGSG_15751	13.6971	6.69616	0		76	fgd4-320_at	FGSG_00085	14.5168	33.6298	0		3459	fgd185-40_at	FGSG_04182	12.8005	6.11916	0		2717	fg03265_s_at	FGSG_03265	18.9628	3.35582	0		6287	fgd318-180_at	FGSG_07688	18.8556	4.41782	0		2756
11943	fgd473-270_at	FGSG_16049	12.0497	6.1475	0		8370	fg10296_s_at	FGSG_10296	8.97893	16.7567	0		11675	fgd27-10_at	FGSG_15760	13.656	3.24901	0		8705	fgd447-360_at	FGSG_10744	14.448	5.01645	0		7163	fgd357-120_at	FGSG_08825	12.7978	12.6115	0		1465	fgd91-290_at	FGSG_01712	18.908	37.4874	0		4682	fgd231-570_at	FGSG_05663	18.8363	15.707	0		2738
4001	fg04842_s_at	FGSG_04842	12.04	28.5088	0		8244	fgd421-170_at	FGSG_10149	8.96761	4.44341	0		1087	fg12265_s_at	FGSG_01283	13.6508	5.30248	0		6985	fgd348-260_at	FGSG_08601	14.4395	45.7278	0		6915	fg08517_s_at	FGSG_08517	12.7903	4.86801	0		864	fgd50-120_at	FGSG_01027	18.8764	11.0171	0		2786	fgd152-270_at	FGSG_03349	18.8059	161.27	0		1132
13270	fgd452-50_at	FGSG_17507	12.0153	7.17676	0		8251	fgd421-280_at	FGSG_10159	8.96293	4.46915	0		1868	fgd113-110_at	FGSG_02202	13.624	37.9668	0		3455	fgd184-10_at	FGSG_04178	14.4129	14.1723	0		7397	fgd370-1030_at	FGSG_09122	12.7823	6.71165	0		485	fgd25-100_at	FGSG_00571	18.8705	87.3256	0		9173	fgd464-600_at	FGSG_11315	18.7892	26.2941	0		6515
4242	fg05141_s_at	FGSG_05141	12.0067	5.95183	0		12003	fgd190-380_at	FGSG_16118	8.91104	3.43426	0		3744	fgd192-810_at	FGSG_04512	13.5817	5.9656	0		6258	fgd316-270_at	FGSG_07651	14.3812	24.2795	0		1856	fgd112-510_at	FGSG_02185	12.7701	4.69134	0		9163	fgd464-480_at	FGSG_11304	18.8413	143.841	0		7649	fgd384-490_at	FGSG_09424	18.789	17.6713	0		13219
3940	fgd196-840_at	FGSG_04755	11.933	24.761	0		2024	fgd117-500_at	FGSG_02390	8.90886	6.75053	0		291	fg00353_s_at	FGSG_00353	13.5807	8.14925	0		6014	fgd307-20_at	FGSG_07350	14.3779	4.95311	0		745	fgd37-800_at	FGSG_00880	12.7223	2.22942	0		6373	fgd320-450_at	FGSG_07809	18.8213	86.8227	0		6427	fgd320-1270_at	FGSG_07880	18.749	20.2521	0		2960
12241	fgd141-530_at	FGSG_16386	11.9304	2.32409	0		11101	fgd45-220_at	FGSG_15104	8.89692	9.12611	0		2646	fgd148-1040_at	FGSG_03174	13.578	5.74909	0		11865	fgd116-120_at	FGSG_15965	14.3561	8.34937	0		1700	fg01994_at	FGSG_01994	12.7113	86.2229	0		2987	fgd160-550_at	FGSG_03609	18.7913	77.4396	0		2415	fgd142-530_at	FGSG_02880	18.7407	17.3076	0		4525
3342	fgd169-90_at	FGSG_04044	11.9179	3.21169	0		11036	fg04389_s_at	FGSG_15019	8.89012	5.93124	0		9340	fgd473-400_at	FGSG_11542	13.5486	24.761	0		4874	fg05922_s_at	FGSG_05922	14.3277	6.74273	0		12164	fgd150-580_at	FGSG_16300	12.7096	34.4556	0		2980	fgd160-380_at	FGSG_03598	18.7741	107.015	0		3289	fgd168-1240_at	FGSG_03980	18.7316	15.0324	0		556
5205	fgd254-190_at	FGSG_06319	11.9047	6.10504	0		7344	fg09062_s_at	FGSG_09062	8.85607	5.41389	0		7670	fgd387-40_at	FGSG_09455	13.5305	2.30271	0		5659	fgd282-10_at	FGSG_06888	14.316	3.65533	0		1509	fgd92-320_s_at	FGSG_01765	12.6826	5.20537	0		12699	fgd318-210_at	FGSG_16877	18.7382	11.6318	0		6551	fg08048_s_at	FGSG_08048	18.7149	10.1965	0		4453
7723	fgd392-70_at	FGSG_09519	11.8815	2.88786	0		13325	fg11331_s_at	FGSG_17571	8.84866	5.06303	0		4001	fg04842_s_at	FGSG_04842	13.4939	13.9288	0		7367	fgd370-610_at	FGSG_09087	14.2897	11.5115	0		4241	fgd207-90_at	FGSG_05140	12.6638	32.2971	0		556	fgd30-150_at	FGSG_00655	18.7002	30.03	0		8017	fgd411-110_at	FGSG_09883	18.6934	3.29436	0		5558
12881	fg08239_s_at	FGSG_17075	11.872	14.8941	0		2971	fg03589_s_at	FGSG_03589	8.84451	12.8171	0		6527	fgd323-720_at	FGSG_08022	13.4681	25.9321	0		7024	fgd349-120_at	FGSG_08649	14.2565	8.91767	0		6707	fgd329-950_at	FGSG_08252	12.6483	7.88986	0		12101	fg03627_s_at	FGSG_16231	18.6636	28.9401	0		3118	fgd163-290_at	FGSG_03772	18.6564	18.6788	0		8142
5204	fgd254-180_at	FGSG_06318	11.8703	5.3765	0		969	fgd56-360_at	FGSG_01150	8.83511	4.72943	0		9584	Fg4A20_at	FGSG_11909	13.4059	5.68305	0		13180	fg10621_s_at	FGSG_17404	14.2394	9.23215	0		9670	fgd108-320_at	FGSG_12056	12.5633	45.0462	0		12553	fgd277-30_at	FGSG_16723	18.6572	8.90737	0		2717	fg03265_s_at	FGSG_03265	18.6563	3.19688	0		8169
816	fgd46-320_at	FGSG_00969	11.8683	2.43401	0		2279	fgd135-40_at	FGSG_02703	8.81919	6.32764	0		7833	fgd399-120_s_at	FGSG_09651	13.372	6.45313	0		10435	fg12308_at	FGSG_13185	14.2317	8.94863	0		2673	fgd149-240_at	FGSG_03212	12.504	12.6115	0		3097	fgd162-480_at	FGSG_03748	18.5756	43.3112	0		4102	fgd200-520_at	FGSG_04969	18.5598	9.10505	0		3178
9952	fgd150-130_at	FGSG_12482	11.8643	2.04202	0		3940	fgd196-840_at	FGSG_04755	8.8134	2.48228	0		3281	fgd168-1120_at	FGSG_03969	13.319	2.92817	0		3755	fgd192-970_at	FGSG_04527	14.2268	14.2544	0		7368	fgd370-620_at	FGSG_09088	12.4883	3.65533	0		3021	fgd160-1060_at	FGSG_03653	18.5355	5.88347	0		13172	fgd443-10_at	FGSG_17395	18.518	81.9497	0		7367
12631	fgd304-200_at	FGSG_16805	11.8459	10.605	0		1703	fgd108-230_at	FGSG_02000	8.8093	15.7251	0		5370	fg06523_s_at	FGSG_06523	13.2817	4.03714	0		7377	fgd370-770_at	FGSG_09099	14.2156	4.43315	0		3939	fg04754_s_at	FGSG_04754	12.4825	23.8624	0		10604	fg08202_s_at	FGSG_13422	18.525	45.7278	0		8650	fgd446-430_at	FGSG_10666	18.4944	11.1579	0		2352
7754	fgd395-120_at	FGSG_09558	11.8292	3.68075	0		1835	fgd112-190_at	FGSG_02160	8.77445	4.77334	0		8857	fgd454-360_at	FGSG_10920	13.272	4.93597	0		269	fgd11-350_at	FGSG_00330	14.2026	28.7071	0		2669	fgd149-200_at	FGSG_03208	12.4591	51.5059	0		9160	fgd464-450_at	FGSG_11301	18.4972	16.7567	0		3846	fg04640_s_at	FGSG_04640	18.4384	23.4254	0		3227
5094	fgd247-50_at	FGSG_06188	11.8139	5.03968	0		9275	fgd467-560_at	FGSG_11449	8.75326	3.65111	0		7472	fgd371-570_at	FGSG_09212	13.2673	13.3614	0		3436	fgd183-40_at	FGSG_04157	14.1993	5.74245	0		1868	fgd113-110_at	FGSG_02202	12.4455	6.61924	0		12493	fgd259-310_at	FGSG_16660	18.4724	5.51489	0		1816	fgd111-700_at	FGSG_02137	18.4224	36.0851	0		6562
6388	fgd320-730_at	FGSG_07833	11.7854	4.39745	0		5910	fgd303-270_s_at	FGSG_07213	8.74654	4.82881	0		10597	fg12116_at	FGSG_13414	13.2243	2.92141	0		8093	fgd415-10_at	FGSG_09970	14.1941	4.55779	0		12316	fg05234_s_at	FGSG_16464	12.4135	4.23785	0		10602	fgd329-610_at	FGSG_13419	18.4706	4.7349	0		4948	fg06014_s_at	FGSG_06014	18.4222	44.2212	0		4392
6917	fg12130_at	FGSG_08519	11.7326	5.45155	0		8880	fgd456-210_s_at	FGSG_10952	8.74206	9.71356	0		2038	fgd122-160_at	FGSG_02416	13.1967	59.7141	0		12021	fgd183-200_at	FGSG_16141	14.1674	4.00462	0		11782	fg12224_at	FGSG_15875	12.4101	45.8866	0		2842	fg03426_s_at	FGSG_03426	18.422	36.9286	0		4793	fgd233-1500_at	FGSG_05812	18.4184	6.40856	0		4448
7459	fgd371-360_at	FGSG_09195	11.676	5.88347	0		334	fgd15-80_at	FGSG_00407	8.73614	9.27491	0		3997	fgd197-430_s_at	FGSG_04836	13.1636	9.87194	0		10604	fg08202_s_at	FGSG_13422	14.0721	6.36429	0		60	fgd4-130_at	FGSG_00068	12.4048	28.9067	0		4743	fgd233-660_at	FGSG_05739	18.4156	10.091	0		1508	fg01764_s_at	FGSG_01764	18.4138	14.9977	0		13055
6306	fgd318-650_at	FGSG_07720	11.6517	126.53	0		5376	fgd259-1320_at	FGSG_06530	8.69965	3.26783	0		144	fgd6-50_at	FGSG_00175	13.1551	8.30128	0		5305	fgd259-210_at	FGSG_06447	14.066	15.3128	0		6022	fgd308-50_s_at	FGSG_07359	12.3966	5.65685	0		2050	fgd122-380_at	FGSG_02433	18.4049	17.9802	0		3229	fgd168-410_at	FGSG_03907	18.3747	64.5942	0		2412
3626	fg04372_s_at	FGSG_04372	11.6294	3.21912	0		6624	fgd328-170_at	FGSG_08138	8.69429	8.6139	0		2439	fgd143-90_at	FGSG_02909	13.1494	20.8696	0		12191	fgd148-20_at	FGSG_16329	14.0606	10.0445	0		116	fgd5-550_at	FGSG_00138	12.3912	5.26585	0		6287	fgd318-180_at	FGSG_07688	18.3983	4.43828	0		1202	fgd70-400_at	FGSG_01407	18.3564	19.8812	0		2761
1137	fgd65-1010_at	FGSG_01336	11.6152	3.56359	0		1023	fgd60-70_at	FGSG_01209	8.68999	4.44854	0		8184	fgd417-700_at	FGSG_10078	13.1455	3.75809	0		1584	fgd97-60_at	FGSG_01857	14.0524	30.0647	0		781	fgd44-20_at	FGSG_00924	12.3861	4.14106	0		9270	fg11442_s_at	FGSG_11442	18.3819	15.366	0		5506	fgd266-650_at	FGSG_06692	18.323	52.8318	0		10307
9358	fg11566_s_at	FGSG_11566	11.6083	79.3413	0		10668	fgd370-740_at	FGSG_13514	8.67733	5.52127	0		9976	fgd147-480_at	FGSG_12513	13.1099	4.30695	0		7818	fgd398-210_at	FGSG_09633	14.0511	14.1723	0		6528	fgd323-730_at	FGSG_08023	12.3803	48.9533	0		12895	fgd328-530_s_at	FGSG_17089	18.37	4.90187	0		12164	fgd150-580_at	FGSG_16300	18.3156	41.8358	0		11984
3764	fg04538_s_at	FGSG_04538	11.5833	7.19336	0		6178	fgd314-50_at	FGSG_07542	8.674	6.01404	0		4121	fgd201-110_at	FGSG_04996	13.1005	5.42642	0		8454	fgd433-370_at	FGSG_10394	14.0488	32.748	0		6414	fgd320-1040_at	FGSG_07861	12.3801	7.70966	0		2039	fgd122-180_at	FGSG_02418	18.3556	16.9318	0		8604	fgd444-140_at	FGSG_10592	18.2741	9.91766	0		12190
4946	fgd238-60_x_at	FGSG_06010	11.583	3.73213	0		6233	fgd315-610_at	FGSG_07612	8.66401	90.3008	0		13310	fg11423_s_at	FGSG_17552	13.0771	2.63902	0		9351	fgd473-560_at	FGSG_11556	14.0071	5.31474	0		8304	fg12321_s_at	FGSG_10222	12.3206	4.63746	0		7905	fgd402-50_at	FGSG_09742	18.3512	50.5626	0		6985	fgd348-260_at	FGSG_08601	18.261	36.0851	0		9063
13065	fgd406-480_at	FGSG_17277	11.5643	4.03714	0		7535	fgd374-70_at	FGSG_09291	8.65734	11.5381	0		824	fgd46-480_at	FGSG_00979	13.0761	38.8542	0		701	fgd37-150_at	FGSG_00828	13.9962	21.2835	0		9677	fg12330_at	FGSG_12066	12.2785	18.1261	0		4872	fgd237-240_at	FGSG_05919	18.3339	35.139	0		824	fgd46-480_at	FGSG_00979	18.2538	88.0347	0		8016
4071	fgd200-20_at	FGSG_04933	11.548	3.78423	0		7155	fg08814_s_at	FGSG_08814	8.64685	4.62141	0		3566	fgd185-1470_at	FGSG_04302	13.0714	20.1587	0		6868	fgd340-30_at	FGSG_08460	13.9903	6.59634	0		8624	fgd444-400_at	FGSG_10616	12.2701	4.16024	0		1137	fgd65-1010_at	FGSG_01336	18.2622	2.31605	0		5759	fgd292-290_at	FGSG_07026	18.2485	13.7688	0		6831
1254	fgd75-80_at	FGSG_01466	11.5459	7.01285	0		5412	fgd259-1870_at	FGSG_06577	8.63197	11.0681	0		9081	fgd460-540_s_at	FGSG_11190	13.0655	7.70966	0		9881	fgd165-10_s_at	FGSG_12380	13.9804	7.17676	0		8795	fgd452-140_at	FGSG_10854	12.2616	2.62079	0		6487	fg12383_s_at	FGSG_07959	18.2299	2.58769	0		1357	fgd81-90_at	FGSG_01581	18.2106	23.4796	0		4959
4904	fgd237-650_at	FGSG_05956	11.5362	3.92674	0		1832	fgd112-130_at	FGSG_02155	8.63134	8.4757	0		10926	fg10924_s_at	FGSG_13892	13.0582	9.9406	0		6137	fgd311-80_at	FGSG_07494	13.9785	6.8132	0		3972	fg04797_s_at	FGSG_04797	12.223	4.01853	0		4714	fgd233-160_at	FGSG_05702	18.1291	47.3404	0		2735	fgd150-790_at	FGSG_03288	18.195	16	0		12589
2865	fgd158-170_at	FGSG_03455	11.512	3.53898	0		3271	fgd168-1000_at	FGSG_03957	8.62675	23.2905	0		1346	fgd79-260_at	FGSG_01570	13.0362	10.6541	0		5528	fgd268-80_at	FGSG_06719	13.9678	3.27918	0		2668	fgd149-190_at	FGSG_03207	12.1586	64.8934	0		6515	fgd323-460_at	FGSG_08003	18.1044	55.139	0		2871	fgd158-300_at	FGSG_03466	18.1745	5.00487	0		13077
9301	fgd468-250_at	FGSG_11487	11.5077	23.9176	0		2741	fgd150-890_at	FGSG_03296	8.62583	16.037	0		2515	fgd145-520_at	FGSG_03002	13.0306	12.2383	0		9420	fg12025_s_at	FGSG_11658	13.9669	9.73603	0		131	fgd5-870_at	FGSG_00161	12.1423	5.81589	0		2625	fgd148-770_at	FGSG_03150	18.0952	81.3836	0		7905	fgd402-50_at	FGSG_09742	18.1702	46.6347	0		2950
551	fgd30-60_at	FGSG_00648	11.4886	3.47417	0		244	fg00303_s_at	FGSG_00303	8.61839	5.48313	0		4232	fgd206-140_at	FGSG_05130	13.0215	4.94739	0		1981	fg02336_s_at	FGSG_02336	13.9251	4.50544	0		2201	fgd132-70_at	FGSG_02616	12.1406	4.20858	0		8929	fgd457-440_at	FGSG_11009	18.0868	106.03	0		6665	fgd329-200_at	FGSG_08192	18.1356	5.02805	0		10321
11992	fg12328_at	FGSG_16104	11.4646	4	0		144	fgd6-50_at	FGSG_00175	8.5891	18.8741	0		10886	fgd460-780_s_at	FGSG_13834	12.9986	47.5048	0		783	fgd45-30_at	FGSG_00926	13.9034	8.56429	0		2602	fgd148-380_at	FGSG_03121	12.1198	4.42804	0		5747	fgd292-120_at	FGSG_07010	18.0513	12.996	0		4840	fgd234-350_at	FGSG_05872	18.1317	20.9179	0		5094
519	fgd26-70_at	FGSG_00609	11.4645	3.50642	0		12871	fgd330-170_at	FGSG_17063	8.58571	4.34192	0		7222	fgd359-90_at	FGSG_08902	12.9941	8.59402	0		2660	fgd149-30_at	FGSG_03194	13.893	7.11896	0		11036	fg04389_s_at	FGSG_15019	12.1176	9.80375	0		3162	fgd166-120_at	FGSG_03826	18.0407	2.17347	0		8969	fgd458-280_s_at	FGSG_11055	18.0783	14.9631	0		7535
131	fgd5-870_at	FGSG_00161	11.4342	309.401	0		2182	fgd130-10_at	FGSG_02593	8.56514	4.15064	0		7229	fgd361-20_at	FGSG_08911	12.9918	2.67586	0		8930	fgd457-470_at	FGSG_11011	13.8813	99.1586	0		11785	fg01732_s_at	FGSG_15878	12.1149	2.71321	0		4507	fgd224-280_at	FGSG_05446	17.9897	4.71852	0		11514	fgd417-430_at	FGSG_15573	18.0542	2.34567	0		12496
4453	fgd217-400_at	FGSG_05379	11.4138	3.13834	0		6036	fgd308-300_at	FGSG_07375	8.56117	40.1316	0		9774	fgd194-80_s_at	FGSG_12214	12.9684	15.1369	0		6915	fg08517_s_at	FGSG_08517	13.8625	6.53566	0		4475	fgd221-130_at	FGSG_05410	12.1069	10.7779	0		12879	fgd329-1010_at	FGSG_17072	17.9821	45.7807	0		8101	fgd415-110_at	FGSG_09979	18.0329	8.67381	0		6600
7320	fgd368-180_at	FGSG_09031	11.3976	19.1597	0		3846	fg04640_s_at	FGSG_04640	8.51483	7.63873	0		627	fgd35-470_at	FGSG_00739	12.9663	5.65685	0		2145	fgd127-200_at	FGSG_02545	13.8537	5.17539	0		7140	fgd355-290_at	FGSG_08797	12.1023	5.32704	0		2411	fgd142-450_at	FGSG_02874	17.9774	4.31691	0		12358	fgd231-90_at	FGSG_16511	18.0287	35.6707	0		7888
8252	fgd421-290_at	FGSG_10160	11.3547	7.04533	0		2269	fgd133-130_at	FGSG_02691	8.49575	6.59634	0		12441	fgd242-110_at	FGSG_16601	12.956	3.54717	0		3314	fgd168-1620_at	FGSG_04012	13.82	17.6917	0		1672	fg01960_s_at	FGSG_01960	12.0826	28.1163	0		13314	fgd466-20_at	FGSG_17557	17.9549	2.85139	0		2756	fgd151-60_at	FGSG_03312	18.0261	22.6798	0		4715
112	fgd5-500_at	FGSG_00134	11.3408	7.42985	0		5549	fgd273-130_at	FGSG_06744	8.45856	5.6438	0		12426	fgd237-890_at	FGSG_16583	12.9508	10.1261	0		10321	fgd285-80_at	FGSG_13017	13.7901	5.58542	0		6867	fgd340-20_at	FGSG_08459	12.0764	2.70695	0		165	fgd8-260_at	FGSG_00200	17.9548	8.9383	0		2029	fgd120-40_at	FGSG_02400	18.0248	12.9361	0		7336
1262	fgd76-30_at	FGSG_01476	11.3304	24.59	0		3259	fgd168-780_at	FGSG_03940	8.43994	10.8403	0		9752	fgd135-190_at	FGSG_12183	12.9235	2.37293	0		1189	fgd70-230_at	FGSG_01392	13.7739	7.19336	0		3875	fgd194-760_at	FGSG_04675	12.0631	39.7624	0		5906	fgd303-220_at	FGSG_07209	17.9305	132.514	0		1212	fgd71-100_at	FGSG_01419	18.0021	14.2215	0		8928
8184	fgd417-700_at	FGSG_10078	11.3222	6.75833	0		793	fgd45-200_s_at	FGSG_00940	8.42434	2.53444	0		11984	fgd193-110_at	FGSG_16093	12.915	11.4452	0		47	fgd2-500_at	FGSG_00054	13.7559	5.68305	0		2975	fgd160-320_s_at	FGSG_03593	12.06	13.2385	0		11002	fgd463-90_at	FGSG_14001	17.8984	7.40415	0		2638	fgd148-950_at	FGSG_03166	17.9697	7.11074	0		5103
7619	fgd384-20_at	FGSG_09385	11.3106	8.53466	0		12597	fgd293-300_at	FGSG_16767	8.39679	7.81728	0		1672	fg01960_s_at	FGSG_01960	12.88	23.4796	0		7381	fg09103_s_at	FGSG_09103	13.7375	18.6573	0		13137	fgd434-140_at	FGSG_17359	12.0379	10.4831	0		1921	fgd114-530_at	FGSG_02269	17.8881	112.076	0		781	fgd44-20_at	FGSG_00924	17.9496	9.29636	0		3154
5436	fgd260-220_at	FGSG_06606	11.3035	4.34694	0		8962	fgd458-200_at	FGSG_11048	8.3908	12.2383	0		2669	fgd149-200_at	FGSG_03208	12.8789	22.3675	0		3050	fgd161-190_at	FGSG_03688	13.7277	47.1221	0		1035	fgd61-30_at	FGSG_01221	12.0312	13.147	0		4896	fgd237-550_at	FGSG_05947	17.8534	135.298	0		3893	fg04696_s_at	FGSG_04696	17.9471	7.79924	0		5210
4241	fgd207-90_at	FGSG_05140	11.2709	12.7286	0		4167	fgd203-150_s_at	FGSG_05052	8.38993	3.87268	0		4234	fgd206-160_at	FGSG_05132	12.8711	5.48947	0		5878	fgd301-300_s_at	FGSG_07176	13.7167	4.17951	0		13176	fgd444-180_at	FGSG_17399	12.0054	2.81539	0		13331	fgd464-170_at	FGSG_17578	17.7954	31.125	0		3004	fgd160-820_at	FGSG_03632	17.9384	42.1268	0		3879
4924	fgd237-970_at	FGSG_05983	11.2589	7.29378	0		4596	fgd228-230_at	FGSG_05554	8.33059	13.7053	0		5917	fgd303-410_at	FGSG_07223	12.8391	4.36707	0		2155	fgd128-120_at	FGSG_02560	13.6804	25.9921	0		6257	fgd316-260_at	FGSG_07650	11.9938	4.89056	0		781	fgd44-20_at	FGSG_00924	17.7921	10.3269	0		2412	fgd142-460_at	FGSG_02875	17.9209	27.7292	0		1202
1541	fgd93-380_at	FGSG_01802	11.2447	11.3661	0		2155	fgd128-120_at	FGSG_02560	8.31935	8.57419	0		11128	fgd148-1160_s_at	FGSG_15136	12.7908	19.5171	0		4426	fgd217-20_at	FGSG_05348	13.6663	19.2484	0		3154	fgd165-170_at	FGSG_03816	11.987	14.7571	0		4367	fgd212-830_at	FGSG_05284	17.7783	9.61309	0		12374	fgd233-230_at	FGSG_16528	17.8997	24.4766	0		5917
1609	fgd102-120_at	FGSG_01888	11.2259	3.34035	0		789	fgd45-150_at	FGSG_00935	8.31255	7.02095	0		2433	fgd142-780_at	FGSG_02902	12.7635	10.7282	0		3711	fgd192-280_at	FGSG_04470	13.6437	3.02095	0		1403	fgd87-200_at	FGSG_01634	11.9627	8.41716	0		11749	fgd65-30_at	FGSG_15837	17.748	9.98664	0		1994	fg02352_s_at	FGSG_02352	17.8956	6.40856	0		12389
5244	fgd256-40_at	FGSG_06367	11.2114	6.48302	0		3324	fg04022_s_at	FGSG_04022	8.30339	7.52487	0		2412	fgd142-460_at	FGSG_02875	12.755	13.9933	0		10745	fgd401-510_at	FGSG_13626	13.5873	5.82934	0		13037	fgd398-150_at	FGSG_17247	11.9255	16.9906	0		1212	fgd71-100_at	FGSG_01419	17.6788	23.5611	0		8051	fgd411-520_at	FGSG_09921	17.7919	32	0		10991
4363	fg05280_s_at	FGSG_05280	11.2097	2.90795	0		2406	fg02869_s_at	FGSG_02869	8.29974	36.4623	0		608	fgd35-210_at	FGSG_00718	12.7541	6.99666	0		5939	fgd303-740_s_at	FGSG_07249	13.5873	7.98154	0		9087	fgd460-660_at	FGSG_11200	11.9167	51.1502	0		9102	fgd460-960_at	FGSG_11222	17.668	348.496	0		1132	fgd65-960_at	FGSG_01331	17.774	13.2691	0		5600
765	fgd40-30_at	FGSG_00904	11.2053	5.27803	0		11829	fgd110-620_at	FGSG_15926	8.29476	10.5439	0		3856	fgd194-480_at	FGSG_04654	12.7477	8.14925	0		8378	fg10305_s_at	FGSG_10305	13.5855	4.76233	0		11109	fgd52-70_at	FGSG_15113	11.9097	2.48515	0		12198	fgd147-380_at	FGSG_16336	17.6574	89.3668	0		2017	fgd117-400_at	FGSG_02382	17.6996	150.47	0		11101
3154	fgd165-170_at	FGSG_03816	11.1903	17.0693	0		1685	fg01977_s_at	FGSG_01977	8.28191	2.39496	0		2864	fgd158-160_at	FGSG_03454	12.7436	9.10505	0		6800	fg08377_s_at	FGSG_08377	13.5699	5.65032	0		7051	fgd349-520_at	FGSG_08682	11.869	13.0261	0		2571	fg03075_s_at	FGSG_03075	17.6429	10.2793	0		5271	fgd257-210_s_at	FGSG_06398	17.6928	13.0261	0		12854
9359	fgd473-700_at	FGSG_11568	11.1855	156.137	0		8747	fgd450-190_at	FGSG_10793	8.25417	6.9644	0		3927	fgd196-670_at	FGSG_04740	12.7426	4.91321	0		11101	fgd45-220_at	FGSG_15104	13.5619	6.77396	0		11999	fgd190-890_at	FGSG_16113	11.8676	41.0696	0		5444	fgd262-40_at	FGSG_06616	17.6188	4.5789	0		6559	fgd323-1160_at	FGSG_08061	17.6533	3.92674	0		4056
10574	fg12407_at	FGSG_13385	11.143	5.03968	0		8788	fg10843_s_at	FGSG_10843	8.24126	6.51305	0		7971	fgd406-670_at	FGSG_09827	12.7184	20.4401	0		2400	fgd142-340_at	FGSG_02863	13.5245	11.6857	0		13172	fgd443-10_at	FGSG_17395	11.8236	33.5134	0		12546	fgd275-330_at	FGSG_16716	17.5968	3.08799	0		2025	fgd117-520_s_at	FGSG_02392	17.6512	7.17676	0		7110
8857	fgd454-360_at	FGSG_10920	11.1196	5.63077	0		10811	fgd423-40_at	FGSG_13716	8.21188	2.5403	0		1555	fgd93-570_at	FGSG_01819	12.7141	9.4917	0		8184	fgd417-700_at	FGSG_10078	13.5198	5.80247	0		2655	fg03185_s_at	FGSG_03185	11.801	5.46416	0		1339	fg01562_s_at	FGSG_01562	17.5502	2.05148	0		6241	fgd316-40_at	FGSG_07629	17.6486	6.40856	0		7699
11631	fgd8-410_s_at	FGSG_15706	11.1108	2.52567	0		9997	fg12391_at	FGSG_12548	8.2116	4.12673	0		5159	fg06267_s_at	FGSG_06267	12.7095	3.97237	0		2968	fgd160-240_s_at	FGSG_03586	13.4859	68.9112	0		1210	fgd71-60_at	FGSG_01417	11.7739	11.0298	0		12188	fg03104_s_at	FGSG_16326	17.5377	64.074	0		11829	fgd110-620_at	FGSG_15926	17.6249	14.9285	0		7404
1528	fgd93-250_at	FGSG_01789	11.1047	18.7654	0		5304	fg06445_s_at	FGSG_06445	8.21128	72.7563	0		4103	fgd200-530_at	FGSG_04970	12.6892	39.8544	0		4449	fgd217-360_at	FGSG_05375	13.4792	13.8486	0		9270	fg11442_s_at	FGSG_11442	11.764	7.34451	0		2572	fgd147-390_at	FGSG_03078	17.5243	10.4107	0		178	fgd8-510_at	FGSG_00220	17.597	32.597	0		3942
4076	fgd200-90_at	FGSG_04939	11.0952	3.09513	0		6287	fgd318-180_at	FGSG_07688	8.21039	5.65685	0		10255	fg12084_at	FGSG_12921	12.6572	2.3511	0		7833	fgd399-120_s_at	FGSG_09651	13.4773	5.14558	0		2412	fgd142-460_at	FGSG_02875	11.6913	58.6205	0		3566	fgd185-1470_at	FGSG_04302	17.489	19.2929	0		9019	fgd459-190_at	FGSG_11114	17.5073	98.8156	0		11840
1889	fgd114-20_at	FGSG_02231	11.092	9.51366	0		7140	fgd355-290_at	FGSG_08797	8.20707	4.82323	0		12198	fgd147-380_at	FGSG_16336	12.638	21.6056	0		8839	fgd454-150_at	FGSG_10901	13.4708	2.47942	0		6913	fgd343-290_at	FGSG_08514	11.6481	7.17676	0		8587	fg10567_s_at	FGSG_10567	17.4569	233.401	0		46	fgd2-490_at	FGSG_00053	17.4906	44.1192	0		12358
5511	fgd266-700_at	FGSG_06697	11.0565	4.06522	0		1565	fgd94-110_at	FGSG_01833	8.202	14.2874	0		13120	fg10285_s_at	FGSG_17337	12.6163	5.29024	0		3102	fgd163-80_at	FGSG_03754	13.4416	18.8741	0		9069	fgd460-370_at	FGSG_11176	11.6285	4.74585	0		3550	fgd185-1220_at	FGSG_04283	17.4393	51.2685	0		4965	fgd238-360_at	FGSG_06037	17.4217	9.36103	0		7345
5054	fgd244-80_at	FGSG_06143	11.0206	4.20858	0		7744	fgd393-330_at	FGSG_09547	8.18118	5.22344	0		11955	fg11567_s_at	FGSG_16061	12.6028	10.9536	0		1681	fgd107-100_at	FGSG_01972	13.4331	9.00047	0		5348	fgd259-920_at	FGSG_06497	11.6253	2.66968	0		8370	fg10296_s_at	FGSG_10296	17.4031	48.559	0		3220	fgd168-320_at	FGSG_03898	17.3974	22.4193	0		1339
9201	fgd465-170_at	FGSG_11348	11.0155	22.1618	0		3744	fgd192-810_at	FGSG_04512	8.17989	7.94474	0		8101	fgd415-110_at	FGSG_09979	12.5912	2.94854	0		13055	fgd402-180_at	FGSG_17266	13.4275	8.19645	0		2688	fgd150-100_at	FGSG_03229	11.5809	44.1192	0		3240	fgd168-550_at	FGSG_03919	17.375	4.00462	0		144	fgd6-50_at	FGSG_00175	17.3919	45.8866	0		1375
3044	fgd161-120_at	FGSG_03681	11.012	2.20891	0		3825	fgd193-680_at	FGSG_04615	8.15901	2.21146	0		6308	fgd318-670_s_at	FGSG_07722	12.5723	6.80534	0		6668	fg08196_s_at	FGSG_08196	13.4139	14.6382	0		12881	fg08239_s_at	FGSG_17075	11.5574	3.6217	0		1842	fgd112-320_at	FGSG_02169	17.3556	37.3577	0		2719	fgd150-590_at	FGSG_03269	17.3071	21.3574	0		9217
1592	fgd100-50_at	FGSG_01866	11.0061	6.6499	0		3429	fgd182-20_at	FGSG_04148	8.13167	3.44618	0		2729	fgd150-700_at	FGSG_03279	12.5572	10.315	0		5869	fgd301-150_at	FGSG_07164	13.3907	3.85038	0		280	fg00342_s_at	FGSG_00342	11.5511	8.24394	0		13029	fgd394-20_at	FGSG_17235	17.338	20.2054	0		2352	fgd141-20_s_at	FGSG_02793	17.247	5.51489	0		7368
170	fgd8-400_at	FGSG_00209	10.9951	5.16941	0		6258	fgd316-270_at	FGSG_07651	8.12282	14.0907	0		4433	fg05357_s_at	FGSG_05357	12.5387	7.6564	0		5937	fgd303-720_at	FGSG_07247	13.3883	5.76239	0		4230	fgd206-120_at	FGSG_05128	11.5471	11.4982	0		7134	fgd355-180_s_at	FGSG_08790	17.3331	4.43315	0		7441	fg09170_s_at	FGSG_09170	17.2349	13.737	0		802
12435	fgd239-30_at	FGSG_16593	10.9946	2.68204	0		8332	fg10254_s_at	FGSG_10254	8.12263	5.21741	0		12259	fgd196-380_s_at	FGSG_16405	12.5271	4.19887	0		12063	fgd167-230_at	FGSG_16189	13.3796	9.9636	0		291	fg00353_s_at	FGSG_00353	11.5455	4.0935	0		4012	fgd198-130_at	FGSG_04864	17.3158	35.6295	0		3236	fgd168-510_at	FGSG_03915	17.2267	55.2027	0		824
11035	fgd187-70_at	FGSG_15018	10.9863	2.68204	0		1477	fgd91-480_at	FGSG_01728	8.11145	6.66529	0		8448	fg10388_s_at	FGSG_10388	12.5172	6.60397	0		6233	fgd315-610_at	FGSG_07612	13.3387	37.1855	0		64	fgd4-180_at	FGSG_00072	11.5436	10.7282	0		2412	fgd142-460_at	FGSG_02875	17.3135	91.2446	0		3455	fgd184-10_at	FGSG_04178	17.2192	7.94474	0		2905
7268	fgd367-80_s_at	FGSG_08961	10.9646	7.60352	0		2748	fgd150-980_at	FGSG_03303	8.11086	6.89237	0		7301	fgd367-650_at	FGSG_09005	12.5156	4.90187	0		5563	fgd275-130_at	FGSG_06763	13.3384	5.19936	0		2632	fgd148-870_at	FGSG_03158	11.5353	11.6049	0		1257	fgd75-110_at	FGSG_01469	17.3123	29.1751	0		1827	fgd112-50_at	FGSG_02148	17.2025	7.49884	0		2867
12191	fgd148-20_at	FGSG_16329	10.9406	9.14722	0		3755	fgd192-970_at	FGSG_04527	8.09879	34.2572	0		7195	fg08871_s_at	FGSG_08871	12.4914	11.0553	0		379	fgd19-80_at	FGSG_00457	13.3355	10.471	0		6498	fgd323-40_at	FGSG_07973	11.5108	4.90187	0		3972	fg04797_s_at	FGSG_04797	17.3029	21.9325	0		10621	fg12216_at	FGSG_13445	17.199	9.55772	0		3579
4310	fg05218_s_at	FGSG_05218	10.9097	7.11074	0		8993	fgd458-580_at	FGSG_11081	8.09446	14.9977	0		7151	fgd355-430_at	FGSG_08809	12.477	6.61924	0		3247	fgd168-650_at	FGSG_03928	13.3135	11.3792	0		4675	fgd231-430_at	FGSG_05653	11.4718	6.00709	0		5435	fgd260-200_at	FGSG_06605	17.3016	52.7708	0		9971	fgd148-180_at	FGSG_12506	17.1237	8.28212	0		2128
7885	fgd401-740_at	FGSG_09720	10.8645	2.82843	0		2317	fgd136-430_at	FGSG_02753	8.0793	3.25653	0		11678	fgd30-50_at	FGSG_15763	12.463	10.5074	0		2842	fg03426_s_at	FGSG_03426	13.2825	5.48947	0		3764	fg04538_s_at	FGSG_04538	11.4659	55.3304	0		2722	fgd150-630_at	FGSG_03272	17.2501	119.566	0		5435	fgd260-200_at	FGSG_06605	17.0752	37.7918	0		6157
5071	fgd246-160_at	FGSG_06160	10.8471	3.64689	0		7377	fgd370-770_at	FGSG_09099	8.04724	16.718	0		10859	fg12054_at	FGSG_13788	12.4602	5.65685	0		5353	fgd259-1040_at	FGSG_06506	13.2822	6.94031	0		9687	fgd112-270_at	FGSG_12078	11.4182	4.63746	0		12646	fgd306-60_at	FGSG_16821	17.25	18.8959	0		2741	fgd150-890_at	FGSG_03296	17.0455	4.61608	0		7706
4688	fgd232-40_at	FGSG_05670	10.8389	6.77396	0		10061	fg12174_s_at	FGSG_12644	8.03673	3.29817	0		5549	fgd273-130_at	FGSG_06744	12.4549	7.48153	0		3922	fgd196-590_at	FGSG_04734	13.2772	2.53737	0		3997	fgd197-430_s_at	FGSG_04836	11.3933	8.28212	0		12871	fgd330-170_at	FGSG_17063	17.1528	10.1847	0		1509	fgd92-320_s_at	FGSG_01765	17.0135	14.3535	0		3236
2876	fgd158-420_at	FGSG_03475	10.8307	15.5985	0		4224	fgd206-60_at	FGSG_05122	8.03486	2.64818	0		8175	fgd417-580_at	FGSG_10067	12.4432	3.26406	0		739	fg00872_s_at	FGSG_00872	13.2756	3.05605	0		4008	fgd198-70_at	FGSG_04858	11.385	20.3459	0		13153	fg10494_s_at	FGSG_17375	17.1305	5.06888	0		3842	fgd194-270_at	FGSG_04636	16.9592	321.053	0		7430
4643	fgd230-190_at	FGSG_05613	10.82	25.3984	0		3486	fgd185-420_at	FGSG_04214	8.03474	6.1404	0		4279	fgd208-110_at	FGSG_05183	12.4243	4.64818	0		9038	fgd459-490_at	FGSG_11141	13.2752	2.96905	0		1062	fgd64-10_at	FGSG_01250	11.3733	31.9261	0		5981	fgd304-420_at	FGSG_07303	17.0561	4.57361	0		1257	fgd75-110_at	FGSG_01469	16.9585	23.2099	0		7343
6172	fgd313-460_at	FGSG_07536	10.8089	12.6992	0		7685	fgd388-70_at	FGSG_09475	8.03425	20.182	0		1393	fgd87-50_at	FGSG_01621	12.3973	11.3924	0		600	fgd35-90_at	FGSG_00709	13.2552	5.38271	0		456	fgd22-140_at	FGSG_00539	11.3552	12.2383	0		12849	fgd338-410_at	FGSG_17038	17.0516	5.77572	0		4056	fgd199-320_at	FGSG_04917	16.9436	11.2096	0		2980
9293	fgd468-100_at	FGSG_11475	10.8067	198.088	0		1098	fgd65-490_at	FGSG_01295	8.01751	5.21741	0		1703	fgd108-230_at	FGSG_02000	12.3965	18.7221	0		12358	fgd231-90_at	FGSG_16511	13.2315	8.1681	0		8671	fg10695_s_at	FGSG_10695	11.3374	35.1796	0		4040	fgd199-130_at	FGSG_04899	17.0499	22.5491	0		4070	fgd200-10_at	FGSG_04932	16.9235	4.44854	0		1642
4127	fgd201-210_at	FGSG_05003	10.8002	8.53466	0		6284	fgd318-150_at	FGSG_07685	8.00193	24.1397	0		2437	fgd143-50_at	FGSG_02906	12.3944	8.95897	0		5987	fgd304-480_at	FGSG_07309	13.2247	3.85928	0		3021	fgd160-1060_at	FGSG_03653	11.3245	6.66529	0		13026	fgd393-260_s_at	FGSG_17232	17.032	13.2998	0		2713	fg03260_s_at	FGSG_03260	16.9122	20.9179	0		2410
11840	fg02134_s_at	FGSG_15938	10.7874	17.4683	0		13337	fgd462-120_at	FGSG_17584	7.99681	6.76614	0		1816	fgd111-700_at	FGSG_02137	12.3895	15.6346	0		13337	fgd462-120_at	FGSG_17584	13.2168	8.6538	0		8381	fgd425-630_at	FGSG_10308	11.3066	4.90187	0		3315	fg04013_at	FGSG_04013	17.0105	177.91	0		6799	fgd335-640_at	FGSG_08375	16.9111	44.1192	0		11025
1980	fgd116-570_at	FGSG_02335	10.7797	4.85678	0		8286	fgd424-190_at	FGSG_10200	7.96369	6.34227	0		2403	fgd142-370_at	FGSG_02866	12.3862	46.5271	0		2676	fgd149-280_s_at	FGSG_03215	13.1726	4.72943	0		4234	fgd206-160_at	FGSG_05132	11.2886	4.02782	0		1912	fg02257_s_at	FGSG_02257	16.9974	4.61075	0		863	fgd50-110_at	FGSG_01026	16.9071	16.9514	0		12139
1175	fgd70-90_at	FGSG_01377	10.7787	4.26733	0		2238	fgd132-540_at	FGSG_02658	7.95619	27.6013	0		6896	fgd343-30_s_at	FGSG_08493	12.3652	6.71165	0		1968	fgd116-440_at	FGSG_02323	13.1725	78.0684	0		3247	fgd168-650_at	FGSG_03928	11.2856	4.46915	0		8589	fgd442-230_at	FGSG_10570	16.9895	72.4209	0		3489	fgd185-460_at	FGSG_04217	16.9002	51.5059	0		5906
5040	fgd242-570_at	FGSG_06127	10.7427	3.99077	0		12021	fgd183-200_at	FGSG_16141	7.95125	3.6217	0		12879	fgd329-1010_at	FGSG_17072	12.3417	12.2383	0		7008	fgd348-600_at	FGSG_08627	13.1569	3.29817	0		10484	fgd321-280_at	FGSG_13247	11.2814	4.62675	0		11413	fgd320-530_at	FGSG_15456	16.9578	7.98154	0		2506	fgd145-430_at	FGSG_02992	16.8965	26.9709	0		4720
4969	fgd240-30_at	FGSG_06043	10.7376	4.23785	0		5080	fgd246-320_at	FGSG_06172	7.93208	3.68075	0		783	fgd45-30_at	FGSG_00926	12.3372	4.91321	0		4960	fg06027_s_at	FGSG_06027	13.1402	3.51453	0		3970	fgd196-1320_at	FGSG_04795	11.2685	5.86989	0		6064	fg07408_s_at	FGSG_07408	16.9553	9.03172	0		6080	fgd310-120_at	FGSG_07425	16.8739	6.09095	0		2952
1832	fgd112-130_at	FGSG_02155	10.7336	20.9179	0		5752	fg07018_s_at	FGSG_07018	7.88616	3.86375	0		5471	fgd266-150_at	FGSG_06649	12.32	3.13109	0		6870	fgd340-80_at	FGSG_08463	13.1235	5.62427	0		2390	fgd142-160_at	FGSG_02848	11.2623	19.1597	0		3942	fgd196-860_s_at	FGSG_04757	16.9125	121.095	0		5376	fgd259-1320_at	FGSG_06530	16.8622	3.19688	0		1760
9402	fg11636_at	FGSG_11636	10.7271	3.71493	0		8077	fgd412-90_at	FGSG_09952	7.88535	11.0043	0		6907	fgd343-220_at	FGSG_08508	12.3029	7.96312	0		2798	fg03365_s_at	FGSG_03365	13.081	4.45883	0		5010	fgd242-160_at	FGSG_06090	11.255	55.7152	0		2410	fgd142-440_at	FGSG_02873	16.9083	19.2707	0		7124	fgd355-30_at	FGSG_08776	16.8453	3.05958	0		4193
3503	fgd185-650_at	FGSG_04231	10.7255	6.72717	0		5471	fgd266-150_at	FGSG_06649	7.84428	3.33264	0		12442	fgd242-230_s_at	FGSG_16602	12.2958	3.79298	0		13167	fg10564_s_at	FGSG_17389	13.0544	5.75573	0		9133	fgd464-20_at	FGSG_11266	11.2476	6.02099	0		9823	fg12065_at	FGSG_12292	16.8647	12.8914	0		9996	fg12392_at	FGSG_12547	16.8348	10.5317	0		236
12776	fgd357-150_at	FGSG_16959	10.7071	3.49026	0		7102	fgd353-540_at	FGSG_08747	7.83395	7.11074	0		10655	fgd367-520_at	FGSG_13497	12.2819	2.08493	0		1044	fgd62-60_at	FGSG_01230	13.046	25.6639	0		12697	fg07689_s_at	FGSG_16875	11.2378	10.6295	0		4990	fgd241-120_at	FGSG_06068	16.8611	28.9401	0		12904	fg08112_s_at	FGSG_17099	16.8304	7.90811	0		5506
5991	fgd304-570_at	FGSG_07315	10.6404	3.52266	0		8731	fgd449-150_at	FGSG_10776	7.83229	11.7127	0		1189	fgd70-230_at	FGSG_01392	12.2754	7.46426	0		6080	fgd310-120_at	FGSG_07425	13.0365	7.33603	0		6355	fg12310_at	FGSG_07783	11.1955	10.6787	0		10906	fgd457-750_at	FGSG_13866	16.837	155.957	0		9270	fg11442_s_at	FGSG_11442	16.7737	10.4348	0		6827
4869	fgd237-200_at	FGSG_05915	10.6397	2.16845	0		9502	fgd21-20_at	FGSG_11776	7.82424	21.4812	0		5251	fgd256-120_at	FGSG_06375	12.2353	2.23974	0		8014	fgd411-60_at	FGSG_09880	13.0162	4.05584	0		1501	fgd92-230_at	FGSG_01757	11.1909	2.31338	0		3050	fgd161-190_at	FGSG_03688	16.8275	47.9458	0		2842	fg03426_s_at	FGSG_03426	16.7701	10.2674	0		9203
5692	fgd285-180_at	FGSG_06934	10.6344	3.44221	0		10926	fg10924_s_at	FGSG_13892	7.81378	9.36103	0		7176	fgd358-30_at	FGSG_08844	12.2331	10.2201	0		6241	fgd316-40_at	FGSG_07629	12.9846	4.98756	0		6529	fgd323-740_at	FGSG_08024	11.1699	2.22942	0		6167	fgd313-400_at	FGSG_07531	16.8271	19.6983	0		4921	fgd237-930_at	FGSG_05979	16.7172	11.7398	0		13325
7827	fgd399-40_at	FGSG_09643	10.5869	8.71399	0		12342	fgd227-70_at	FGSG_16492	7.80154	3.98156	0		1435	fgd89-30_at	FGSG_01672	12.169	4.82323	0		7873	fgd401-500_at	FGSG_09704	12.9825	5.58542	0		6514	fgd323-450_at	FGSG_08002	11.1667	43.2112	0		3849	fgd194-350_at	FGSG_04643	16.8187	6.55835	0		12080	fgd163-100_at	FGSG_16209	16.7167	3.03845	0		1561
9544	fgd37-480_at	FGSG_11843	10.5667	7.49884	0		6575	fgd324-110_at	FGSG_08078	7.78956	4.56305	0		2442	fgd143-130_at	FGSG_02913	12.1582	4.68051	0		8267	fgd422-200_at	FGSG_10177	12.9084	8.22491	0		12032	fg04078_s_at	FGSG_16154	11.1358	2.62685	0		5310	fgd259-270_at	FGSG_06452	16.7889	75.6709	0		8745	fgd450-160_at	FGSG_10790	16.7027	4.05584	0		5891
7229	fgd361-20_at	FGSG_08911	10.5446	2.38392	0		2723	fgd150-640_at	FGSG_03273	7.78252	6.40856	0		9046	fgd460-30_at	FGSG_11150	12.1494	67.3373	0		6195	fg07564_s_at	FGSG_07564	12.8939	3.79298	0		11865	fgd116-120_at	FGSG_15965	11.1245	11.2615	0		3144	fgd164-120_at	FGSG_03803	16.7362	10.4831	0		4614	fgd228-450_at	FGSG_05574	16.6613	7.21	0		3317
7536	fgd374-100_at	FGSG_09293	10.5274	13.2385	0		6353	fgd320-100_at	FGSG_07781	7.78006	12.5533	0		4969	fgd240-30_at	FGSG_06043	12.1465	3.39482	0		11829	fgd110-620_at	FGSG_15926	12.8738	8.59402	0		7110	fgd353-670_at	FGSG_08758	11.1164	13.5793	0		1934	fgd116-40_at	FGSG_02285	16.7312	17.188	0		608	fgd35-210_at	FGSG_00718	16.6265	8.85607	0		6522
2882	fgd158-490_at	FGSG_03483	10.518	3.49833	0		1512	fgd93-20_at	FGSG_01768	7.77927	5.66339	0		10179	fg12062_at	FGSG_12814	12.1412	2.63902	0		992	fgd58-180_at	FGSG_01175	12.8738	10.6172	0		6157	fgd313-270_at	FGSG_07518	11.0799	9.44794	0		5210	fgd254-260_s_at	FGSG_06325	16.654	5.59834	0		12017	fgd185-150_at	FGSG_16136	16.5862	2.59068	0		12046
144	fgd6-50_at	FGSG_00175	10.508	7.11074	0		4279	fgd208-110_at	FGSG_05183	7.75818	3.31728	0		7113	fgd354-40_at	FGSG_08762	12.1242	3.28676	0		3352	fgd170-20_at	FGSG_04055	12.8647	7.21	0		6135	fgd311-50_at	FGSG_07491	11.0633	16.4879	0		9692	fgd112-660_at	FGSG_12085	16.6269	7.97232	0		789	fgd45-150_at	FGSG_00935	16.5472	3.36359	0		2629
8007	fgd409-110_at	FGSG_09869	10.4876	7.01285	0		1597	fgd101-10_at	FGSG_01872	7.74472	4.74037	0		8267	fgd422-200_at	FGSG_10177	12.1009	17.0299	0		2645	fgd148-1030_at	FGSG_03173	12.8418	6.82108	0		7858	fgd401-270_at	FGSG_09684	11.0498	4.69134	0		6258	fgd316-270_at	FGSG_07651	16.6222	9.04216	0		2372	fgd141-350_at	FGSG_02820	16.5212	33.9812	0		5271
5940	fgd303-750_at	FGSG_07250	10.4638	3.99077	0		1356	fgd81-80_at	FGSG_01580	7.71875	7.88075	0		5902	fgd303-180_at	FGSG_07205	12.0566	8.1681	0		7943	fgd406-230_at	FGSG_09790	12.7649	10.2912	0		7093	fgd353-410_s_at	FGSG_08737	11.0136	5.12186	0		3236	fgd168-510_at	FGSG_03915	16.6112	60.1295	0		122	fgd5-660_at	FGSG_00147	16.5065	3.79298	0		2
8962	fgd458-200_at	FGSG_11048	10.4363	9.64646	0		6985	fgd348-260_at	FGSG_08601	7.7149	28.7402	0		8670	fg10694_at	FGSG_10694	12.0386	18.9834	0		3365	fgd173-20_at	FGSG_04071	12.7569	45.4644	0		6478	fgd322-100_at	FGSG_07949	10.9923	4.45883	0		3247	fgd168-650_at	FGSG_03928	16.5916	10.0097	0		3859	fg04657_s_at	FGSG_04657	16.4963	4.43828	0		11860
3594	fgd187-40_at	FGSG_04335	10.3983	8.03705	0		6093	fgd310-330_at	FGSG_07443	7.69868	3.02444	0		7591	fgd383-90_at	FGSG_09353	12.0295	32.1482	0		320	fgd13-630_at	FGSG_00387	12.7335	5.70938	0		11605	fgd2-100_at	FGSG_15678	10.9825	3.59668	0		3207	fgd168-150_at	FGSG_03883	16.5905	98.0197	0		2024	fgd117-500_at	FGSG_02390	16.481	9.75855	0		12422
11036	fg04389_s_at	FGSG_15019	10.3938	7.26015	0		2992	fgd160-600_at	FGSG_03614	7.69784	5.82934	0		12263	fgd196-890_s_at	FGSG_16409	12.0177	16.1113	0		5574	fgd275-310_at	FGSG_06776	12.701	7.04533	0		7862	fgd401-320_at	FGSG_09689	10.9815	2.69447	0		3065	fgd161-390_at	FGSG_03703	16.5282	6.46806	0		7388	fgd370-900_at	FGSG_09111	16.4794	16.641	0		3493
5549	fgd273-130_at	FGSG_06744	10.3842	6.60397	0		4533	fg05481_s_at	FGSG_05481	7.69401	25.5455	0		6264	fgd316-390_at	FGSG_07659	11.9852	3.16748	0		1074	fgd65-140_at	FGSG_01267	12.7007	7.79023	0		1929	fgd114-660_at	FGSG_02279	10.9765	14.723	0		7397	fgd370-1030_at	FGSG_09122	16.5176	10.0213	0		5287	fgd257-460_at	FGSG_06420	16.4252	10.753	0		4428
2439	fgd143-90_at	FGSG_02909	10.378	35.8359	0		12099	fg03635_s_at	FGSG_16229	7.64715	15.8895	0		4445	fgd217-320_at	FGSG_05371	11.9483	12.8765	0		5412	fgd259-1870_at	FGSG_06577	12.6955	11.7805	0		608	fgd35-210_at	FGSG_00718	10.9594	4.47949	0		9544	fgd37-480_at	FGSG_11843	16.5025	15.5805	0		5535	fg06726_s_at	FGSG_06726	16.4182	2.29209	0		3922
95	fgd5-220_at	FGSG_00109	10.3697	29.8571	0		8963	fg11049_s_at	FGSG_11049	7.64445	16.6987	0		6464	fgd321-520_at	FGSG_07932	11.9445	43.2112	0		6216	fg07590_s_at	FGSG_07590	12.6941	18.3792	0		5918	fg07224_s_at	FGSG_07224	10.9252	5.30248	0		9306	fgd470-60_at	FGSG_11495	16.481	190.239	0		9203	fgd465-200_at	FGSG_11350	16.4152	8.91767	0		3007
11694	fgd35-1010_at	FGSG_15780	10.3605	3.6978	0		5478	fgd266-270_at	FGSG_06658	7.62387	7.12719	0		11036	fg04389_s_at	FGSG_15019	11.9347	8.71399	0		6775	fgd335-170_at	FGSG_08341	12.6747	17.6509	0		7053	fgd349-580_at	FGSG_08687	10.9183	21.259	0		11589	fgd467-550_at	FGSG_15653	16.4726	12.996	0		3295	fgd168-1340_at	FGSG_03988	16.3881	65.7993	0		9348
4633	fgd230-50_at	FGSG_05600	10.3508	3.46615	0		3270	fgd168-990_at	FGSG_03956	7.62143	10.3987	0		11035	fgd187-70_at	FGSG_15018	11.9132	2.57874	0		4167	fgd203-150_s_at	FGSG_05052	12.6139	6.51305	0		11992	fg12328_at	FGSG_16104	10.8986	2.35653	0		9971	fgd148-180_at	FGSG_12506	16.4498	28.443	0		2050	fgd122-380_at	FGSG_02433	16.3811	10.5074	0		9102
46	fgd2-490_at	FGSG_00053	10.3165	17.5087	0		8267	fgd422-200_at	FGSG_10177	7.61286	17.9387	0		1275	fgd76-200_at	FGSG_01491	11.9064	8.7746	0		11017	fgd498-30_at	FGSG_14025	12.6043	3.04547	0		9880	fg03809_s_at	FGSG_12379	10.8688	9.55772	0		365	fg00439_s_at	FGSG_00439	16.4435	4.47949	0		1468	fgd91-350_at	FGSG_01717	16.3711	6.9323	0		7705
2021	fgd117-440_at	FGSG_02386	10.3102	74.3709	0		8270	fgd422-270_at	FGSG_10183	7.60827	3.96778	0		9408	fgd1-110_s_at	FGSG_11645	11.8346	17.7121	0		1988	fgd116-660_at	FGSG_02343	12.599	28.9736	0		12063	fgd167-230_at	FGSG_16189	10.8581	4.04648	0		13307	fgd467-310_at	FGSG_17549	16.3968	90.5097	0		150	fgd8-60_at	FGSG_00183	16.3482	8.07428	0		6631
417	fgd20-80_at	FGSG_00496	10.2706	3.58838	0		3505	fgd185-670_at	FGSG_04233	7.59112	3.29056	0		3259	fgd168-780_at	FGSG_03940	11.8341	4.54202	0		6461	fgd321-480_at	FGSG_07929	12.5966	5.41389	0		12498	fgd259-750_at	FGSG_16665	10.8496	5.38893	0		6600	fgd325-100_s_at	FGSG_08109	16.3925	5.61778	0		7888	fgd401-770_at	FGSG_09723	16.3355	21.9579	0		635
7195	fg08871_s_at	FGSG_08871	10.2437	9.21084	0		5779	Fg3A4353_at	FGSG_07052	7.58215	10.3508	0		5157	fgd250-90_at	FGSG_06265	11.8205	6.52812	0		6287	fgd318-180_at	FGSG_07688	12.5814	2.73208	0		7611	fgd383-360_at	FGSG_09376	10.8447	2.02792	0		3134	fgd164-10_at	FGSG_03792	16.3862	5.99323	0		12063	fgd167-230_at	FGSG_16189	16.3231	4.11246	0		7502
5389	fgd259-1480_at	FGSG_06545	10.239	6.75833	0		6348	fgd318-1320_at	FGSG_07773	7.5764	4.34694	0		4099	fgd200-480_at	FGSG_04966	11.8091	23.5339	0		3388	fgd179-240_at	FGSG_04103	12.5739	7.52487	0		13248	fg12253_s_at	FGSG_17481	10.829	8.24394	0		145	fgd6-60_at	FGSG_00176	16.3301	2.07292	0		7345	fgd370-340_at	FGSG_09063	16.3212	2.9897	0		2734
4041	fgd199-140_at	FGSG_04900	10.2368	6.23332	0		4109	fg04977_s_at	FGSG_04977	7.56631	2.87454	0		2644	fgd148-1020_at	FGSG_03172	11.7765	12.0977	0		11819	fgd107-140_at	FGSG_15916	12.5722	9.72479	0		7441	fg09170_s_at	FGSG_09170	10.8015	15.5625	0		9350	fgd473-550_at	FGSG_11555	16.3089	19.3823	0		10584	fgd330-150_at	FGSG_13398	16.2856	32.8237	0		7124
4445	fgd217-320_at	FGSG_05371	10.2234	6.40856	0		6350	fgd320-30_at	FGSG_07775	7.5442	81.6662	0		1407	fgd87-260_at	FGSG_01639	11.7697	3.1456	0		7838	fgd400-50_at	FGSG_09661	12.5516	9.91766	0		8252	fgd421-290_at	FGSG_10160	10.7972	6.24774	0		4705	fgd233-20_at	FGSG_05690	16.2793	19.8124	0		12010	fgd185-1620_at	FGSG_16127	16.2242	4.30695	0		1695
6307	fgd318-660_at	FGSG_07721	10.2059	52.3457	0		4946	fgd238-60_x_at	FGSG_06010	7.53795	3.33264	0		5881	fgd302-40_at	FGSG_07180	11.7551	4.90187	0		7004	fgd348-540_at	FGSG_08623	12.5393	4.10296	0		10308	fgd278-240_s_at	FGSG_13000	10.7731	3.81055	0		8980	fg11066_s_at	FGSG_11066	16.2526	58.3502	0		2032	fgd122-40_at	FGSG_02406	16.1935	6.09095	0		7533
5642	fgd280-50_at	FGSG_06866	10.1764	4.3269	0		4647	fgd231-60_at	FGSG_05619	7.517	2.71948	0		2283	fgd135-80_at	FGSG_02707	11.7376	4.00925	0		4367	fgd212-830_at	FGSG_05284	12.5162	5.29636	0		6464	fgd321-520_at	FGSG_07932	10.7637	29.7194	0		10902	fg12255_at	FGSG_13860	16.2384	38.1867	0		4828	fgd234-140_s_at	FGSG_05853	16.1848	11.5248	0		4367
4538	fgd225-160_at	FGSG_05488	10.1679	3.6217	0		1394	fgd87-70_at	FGSG_01623	7.51101	2.00926	0		2998	fgd160-720_at	FGSG_03624	11.7249	14.0907	0		10595	fg12118_at	FGSG_13412	12.4752	8.51496	0		4186	fgd203-480_at	FGSG_05077	10.7544	3.34035	0		12049	fgd168-1180_at	FGSG_16174	16.2307	2.64207	0		3711	fgd192-280_at	FGSG_04470	16.1753	2	0		8267
5052	fg06141_at	FGSG_06141	10.1627	9.04216	0		2688	fgd150-100_at	FGSG_03229	7.4727	25.4278	0		6231	fgd315-590_at	FGSG_07610	11.7054	5.86989	0		5453	fgd264-30_s_at	FGSG_06628	12.4653	2.91131	0		1555	fgd93-570_at	FGSG_01819	10.744	8.41716	0		3064	fg03702_s_at	FGSG_03702	16.1754	5.27803	0		6157	fgd313-270_at	FGSG_07518	16.1433	12.2383	0		8731
9876	fgd166-300_at	FGSG_12374	10.1509	10.753	0		5991	fgd304-570_at	FGSG_07315	7.46473	6.16172	0		7004	fgd348-540_at	FGSG_08623	11.7001	2.27626	0		4106	fgd200-560_at	FGSG_04973	12.4619	20.6299	0		1074	fgd65-140_at	FGSG_01267	10.7162	7.44704	0		12689	fg07638_s_at	FGSG_16867	16.1243	16.037	0		1866	fgd113-80_at	FGSG_02199	16.1179	8.18699	0		5534
756	fgd39-140_at	FGSG_00894	10.1413	2.86791	0		416	fg00495_at	FGSG_00495	7.45672	3.95863	0		12132	fg12246_at	FGSG_16267	11.6813	15.102	0		9830	fgd179-230_at	FGSG_12304	12.4603	5.30861	0		1309	fgd77-180_at	FGSG_01531	10.7028	8.91767	0		8944	fg11028_s_at	FGSG_11028	16.0738	75.322	0		8632	fgd446-40_at	FGSG_10631	16.0846	2.42839	0		6043
3155	fgd165-180_at	FGSG_03817	10.1372	51.7445	0		38	fg00045_s_at	FGSG_00045	7.45109	6.02099	0		8118	fgd415-440_at	FGSG_10000	11.6732	3.44221	0		3766	fgd192-1120_at	FGSG_04540	12.4591	5.05718	0		511	fgd25-470_at	FGSG_00600	10.6791	8.67381	0		86	fgd5-100_at	FGSG_00099	16.0633	15.7251	0		1131	fgd65-950_s_at	FGSG_01330	16.0788	7.01285	0		11387
4614	fgd228-450_at	FGSG_05574	10.1308	6.27667	0		5580	fgd275-400_at	FGSG_06784	7.42595	4.75134	0		2522	fgd145-620_s_at	FGSG_03011	11.6612	6.46806	0		2407	fgd142-410_at	FGSG_02870	12.4543	21.2344	0		13150	fgd436-100_at	FGSG_17372	10.6693	11.7669	0		9201	fgd465-170_at	FGSG_11348	16.0504	47.2311	0		11543	fgd435-230_at	FGSG_15604	16.0526	23.1029	0		7282
11957	fgd473-740_at	FGSG_16063	10.1014	230.72	0		6094	fgd310-340_at	FGSG_07444	7.41059	4.71852	0		2723	fgd150-640_at	FGSG_03273	11.6341	21.7559	0		11036	fg04389_s_at	FGSG_15019	12.443	8.41716	0		422	fgd20-160_at	FGSG_00502	10.6472	2.31873	0		4003	fgd197-600_at	FGSG_04848	16.0435	88.3403	0		1833	fg02158_s_at	FGSG_02158	16.0485	15.5985	0		1407
10926	fg10924_s_at	FGSG_13892	10.0686	5.41389	0		8283	fg10197_s_at	FGSG_10197	7.40482	3.33264	0		551	fgd30-60_at	FGSG_00648	11.6178	2.56685	0		2447	fgd143-200_at	FGSG_02918	12.4332	14.1232	0		5159	fg06267_s_at	FGSG_06267	10.6292	2.57874	0		1838	fgd112-240_at	FGSG_02163	16.0371	58.4852	0		6991	fgd348-370_at	FGSG_08609	16.0202	31.4139	0		7398
12381	fgd233-790_at	FGSG_16535	10.0545	5.50217	0		1990	fgd116-720_at	FGSG_02347	7.40221	9.91766	0		5210	fgd254-260_s_at	FGSG_06325	11.5933	3.97237	0		11668	fgd22-70_at	FGSG_15751	12.3976	7.06979	0		1523	fgd93-170_at	FGSG_01782	10.6248	2.75108	0		1561	fgd94-70_at	FGSG_01829	15.9714	171.651	0		59	fgd4-120_at	FGSG_00067	16.015	21.161	0		6607
2410	fgd142-440_at	FGSG_02873	10.0478	3.67226	0		12857	fgd335-600_at	FGSG_17047	7.40088	19.3152	0		5940	fgd303-750_at	FGSG_07250	11.574	4.70219	0		3025	fgd160-1100_at	FGSG_03657	12.3945	14.6721	0		10074	fgd200-610_at	FGSG_12659	10.6143	24.2515	0		10909	Fg4A4_at	FGSG_13869	15.956	112.725	0		1256	fgd75-100_at	FGSG_01468	16.008	13.7688	0		86
854	fgd48-250_at	FGSG_01017	10.0326	4.06522	0		12774	fgd358-20_at	FGSG_16957	7.38892	10.471	0		4310	fg05218_s_at	FGSG_05218	11.5453	8.28212	0		12311	fgd207-430_at	FGSG_16459	12.3905	12.5969	0		8542	fgd441-90_at	FGSG_10510	10.5749	3.50642	0		5659	fgd282-10_at	FGSG_06888	15.9533	7.80825	0		9347	fgd473-500_at	FGSG_11550	15.9761	36.2523	0		4647
9046	fgd460-30_at	FGSG_11150	10.0231	171.255	0		8378	fg10305_s_at	FGSG_10305	7.3847	5.10414	0		6882	fgd342-110_at	FGSG_08477	11.5408	2.53151	0		7055	fgd349-600_at	FGSG_08689	12.3555	3.25277	0		5198	fgd254-110_at	FGSG_06311	10.5714	2.32947	0		5759	fgd292-290_at	FGSG_07026	15.9465	32.1111	0		4956	fgd238-210_at	FGSG_06023	15.9724	4.61608	0		13035
6950	fgd347-130_at	FGSG_08559	10.0132	3.1748	0		10886	fgd460-780_s_at	FGSG_13834	7.38352	15.7615	0		3495	fgd185-520_at	FGSG_04223	11.5012	9.4698	0		2412	fgd142-460_at	FGSG_02875	12.355	10.315	0		4888	fgd237-440_at	FGSG_05937	10.5648	6.16172	0		2038	fgd122-160_at	FGSG_02416	15.9126	42.4198	0		5592	fgd276-60_at	FGSG_06800	15.9545	2.68825	0		7712
2446	fgd143-180_at	FGSG_02917	10.0031	5.50217	0		12820	fgd348-50_s_at	FGSG_17009	7.37896	3.89962	0		12661	fgd310-850_at	FGSG_16836	11.4915	4.12197	0		2437	fgd143-50_at	FGSG_02906	12.354	7.97232	0		13235	fgd459-410_at	FGSG_17468	10.5609	20.0195	0		7599	fgd383-200_at	FGSG_09362	15.9098	5.01645	0		3293	fgd168-1310_at	FGSG_03986	15.93	18.8088	0		12563
75	fgd4-310_at	FGSG_00084	9.99244	22.4711	0		2371	fg02819_s_at	FGSG_02819	7.37046	7.4127	0		1786	fgd111-220_at	FGSG_02097	11.4697	4.48985	0		2969	fgd160-250_at	FGSG_03587	12.3495	5.01066	0		8557	fgd441-370_at	FGSG_10530	10.5412	2.72578	0		7415	fgd370-1270_at	FGSG_09142	15.9048	7.94474	0		8370	fg10296_s_at	FGSG_10296	15.9168	17.8353	0		9881
3006	fgd160-870_at	FGSG_03637	9.97776	156.86	0		2570	fgd147-310_at	FGSG_03072	7.36659	32.7858	0		1272	fgd76-150_at	FGSG_01487	11.4566	4.93597	0		4001	fg04842_s_at	FGSG_04842	12.3184	6.98858	0		8991	fgd458-560_at	FGSG_11079	10.5325	4.59479	0		1856	fgd112-510_at	FGSG_02185	15.8573	3.47417	0		3249	fgd168-670_at	FGSG_03930	15.8688	18.507	0		739
3061	fgd161-330_at	FGSG_03699	9.95756	20.7734	0		5188	fgd253-150_at	FGSG_06300	7.36377	11.5648	0		8062	fgd411-650_at	FGSG_09933	11.4371	5.48947	0		12003	fgd190-380_at	FGSG_16118	12.3078	4.22807	0		9038	fgd459-490_at	FGSG_11141	10.5285	5.6438	0		2573	fgd147-400_at	FGSG_03079	15.8518	55.7796	0		9844	fg12043_s_at	FGSG_12331	15.858	8.49531	0		4261
8943	fgd457-690_at	FGSG_11027	9.95736	2.77663	0		3293	fgd168-1310_at	FGSG_03986	7.3598	55.9733	0		3288	fgd168-1230_at	FGSG_03979	11.4185	4.56305	0		4625	fgd229-40_at	FGSG_05591	12.3002	5.49581	0		1609	fgd102-120_at	FGSG_01888	10.5198	2.36745	0		9217	fgd465-410_at	FGSG_11367	15.8449	29.2764	0		8473	fgd434-70_at	FGSG_10418	15.8522	6.37901	0		2408
2193	fg02605_s_at	FGSG_02605	9.95125	5.41389	0		1289	fgd76-390_at	FGSG_01510	7.35662	3.04547	0		4743	fgd233-660_at	FGSG_05739	11.3828	5.61778	0		8671	fg10695_s_at	FGSG_10695	12.2869	19.1818	0		3288	fgd168-1230_at	FGSG_03979	10.5138	3.6978	0		9109	fgd460-1090_at	FGSG_11232	15.8394	12.6407	0		7595	fgd383-160_at	FGSG_09358	15.8007	2.52567	0		7377
2412	fgd142-460_at	FGSG_02875	9.94192	7.94474	0		2537	fgd146-190_at	FGSG_03028	7.34794	10.8779	0		2752	fgd150-1040_at	FGSG_03307	11.3533	11.6049	0		9768	fgd194-580_at	FGSG_12207	12.2794	14.4367	0		3882	fgd194-860_at	FGSG_04683	10.5116	5.80247	0		10595	fg12118_at	FGSG_13412	15.8332	14.4701	0		6722	fgd329-1230_at	FGSG_08273	15.798	5.36409	0		6850
13168	fgd442-180_at	FGSG_17390	9.90631	10.5317	0		12553	fgd277-30_at	FGSG_16723	7.34024	3.89062	0		12631	fgd304-200_at	FGSG_16805	11.3449	8.57419	0		5050	fgd244-30_at	FGSG_06139	12.2451	4.87927	0		9231	fgd465-660_at	FGSG_11387	10.5104	6.48302	0		6499	fgd323-50_at	FGSG_07974	15.802	15.2422	0		2952	fgd159-840_at	FGSG_03565	15.7914	2.38943	0		1761
682	fg12070_s_at	FGSG_00806	9.88486	6.23332	0		112	fgd5-500_at	FGSG_00134	7.33603	2.63293	0		4107	fg04975_s_at	FGSG_04975	11.3419	8.1681	0		2880	fg03481_s_at	FGSG_03481	12.232	6.82896	0		8591	fgd442-260_at	FGSG_10573	10.4996	5.19335	0		6562	fgd323-1190_at	FGSG_08064	15.7853	18.5284	0		4005	fgd198-10_at	FGSG_04853	15.7856	181.858	0		8000
558	fgd30-200_s_at	FGSG_00659	9.88485	2.22942	0		8497	fgd435-260_at	FGSG_10450	7.32961	2.74473	0		320	fgd13-630_at	FGSG_00387	11.3413	13.6422	0		12018	fgd185-140_at	FGSG_16137	12.212	4.04648	0		5306	fg06448_at	FGSG_06448	10.4843	5.50217	0		4000	fgd197-510_at	FGSG_04841	15.7498	78.6114	0		5310	fgd259-270_at	FGSG_06452	15.7842	6.23332	0		3207
7843	fg09667_s_at	FGSG_09667	9.85648	4.23785	0		12358	fgd231-90_at	FGSG_16511	7.31054	3.97237	0		10220	fgd242-720_at	FGSG_12871	11.3403	4.3873	0		8280	fgd424-120_at	FGSG_10193	12.1955	11.7669	0		1425	fgd88-230_at	FGSG_01661	10.4828	6.90034	0		9740	fgd128-360_at	FGSG_12159	15.6658	2.28416	0		4717	fgd233-190_at	FGSG_05705	15.7557	13.6737	0		3515
6776	fgd335-180_s_at	FGSG_08342	9.84485	5.24157	0		2263	fg02685_s_at	FGSG_02685	7.29458	7.17676	0		5580	fgd275-400_at	FGSG_06784	11.3182	7.53357	0		244	fg00303_s_at	FGSG_00303	12.1731	5.29636	0		3687	fgd190-820_at	FGSG_04439	10.4798	6.43824	0		2291	fgd135-200_at	FGSG_02717	15.6438	5.65685	0		10574	fg12407_at	FGSG_13385	15.7408	4.58419	0		1212
8894	fg10969_s_at	FGSG_10969	9.82681	7.21	0		124	fgd5-700_at	FGSG_00150	7.29173	14.0744	0		2701	fgd150-320_at	FGSG_03245	11.3133	13.2691	0		1022	fgd60-60_at	FGSG_01208	12.1698	2.5403	0		2500	fg02983_s_at	FGSG_02983	10.4707	32.5218	0		8782	fgd451-50_at	FGSG_10836	15.6302	3.01049	0		3679	fgd190-710_at	FGSG_04431	15.7402	156.498	0		10399
12705	fgd318-630_at	FGSG_16883	9.82221	105.176	0		1885	fgd113-350_at	FGSG_02224	7.2685	6.43081	0		6956	fgd347-200_s_at	FGSG_08566	11.3013	2.86129	0		2352	fgd141-20_s_at	FGSG_02793	12.1657	4.3873	0		9594	fgd65-370_at	FGSG_11924	10.4564	2.32947	0		5960	fgd304-50_at	FGSG_07274	15.617	81.9497	0		6288	fgd318-220_at	FGSG_07692	15.6789	6.32033	0		12774
5759	fgd292-290_at	FGSG_07026	9.82202	21.5557	0		9674	fg12035_at	FGSG_12063	7.26315	2.1116	0		11680	fgd30-170_at	FGSG_15765	11.2867	7.96312	0		7786	fgd396-40_at	FGSG_09595	12.1544	16.7567	0		1657	fgd104-150_at	FGSG_01941	10.4544	2.23974	0		2317	fgd136-430_at	FGSG_02753	15.5949	9.87194	0		3414	fgd179-590_at	FGSG_04131	15.6623	2.25012	0		4052
4073	fgd200-60_at	FGSG_04936	9.82098	19.5171	0		2089	fgd122-940_at	FGSG_02484	7.25571	6.03491	0		4746	fg12260_at	FGSG_05743	11.2649	4.54202	0		2218	fgd132-300_at	FGSG_02635	12.1518	3.38698	0		4437	fgd217-220_s_at	FGSG_05361	10.4462	8.7949	0		3062	fgd161-350_at	FGSG_03700	15.5396	13.5323	0		12426	fgd237-890_at	FGSG_16583	15.6506	8.95897	0		2625
6427	fgd320-1270_at	FGSG_07880	9.8185	6.90034	0		3145	fgd165-30_at	FGSG_03804	7.2463	3.74509	0		5855	fgd300-410_at	FGSG_07146	11.2625	3.36359	0		1816	fgd111-700_at	FGSG_02137	12.1482	21.8062	0		3424	fgd180-110_at	FGSG_04143	10.4456	4.24766	0		7343	fgd370-320_s_at	FGSG_09061	15.5353	9.78112	0		411	fgd20-20_at	FGSG_00490	15.6459	16.6795	0		13258
1762	fgd110-650_at	FGSG_02069	9.78881	30.5549	0		6440	fgd321-80_at	FGSG_07898	7.22776	2.85799	0		4101	fgd200-510_at	FGSG_04968	11.2498	15.5266	0		13104	fgd421-80_at	FGSG_17319	12.1475	3.79737	0		2573	fgd147-400_at	FGSG_03079	10.4141	14.8254	0		3429	fgd182-20_at	FGSG_04148	15.5143	5.31474	0		6499	fgd323-50_at	FGSG_07974	15.6293	10.6541	0		4864
8282	fgd424-150_at	FGSG_10196	9.75742	2.25532	0		3049	fgd161-180_at	FGSG_03687	7.21583	6.54322	0		4102	fgd200-520_at	FGSG_04969	11.2425	27.6652	0		4987	fgd241-80_at	FGSG_06064	12.1038	3.79737	0		3626	fg04372_s_at	FGSG_04372	10.4025	2.77022	0		2545	fgd146-330_at	FGSG_03040	15.4735	77.5291	0		2390	fgd142-160_at	FGSG_02848	15.4948	53.5693	0		9290
7558	fgd378-110_at	FGSG_09316	9.73447	51.8642	0		11726	fgd47-30_at	FGSG_15812	7.2126	3.88164	0		1515	fg01771_s_at	FGSG_01771	11.2326	74.3709	0		7268	fgd367-80_s_at	FGSG_08961	12.085	5.5661	0		12698	fgd318-200_at	FGSG_16876	10.3992	16.718	0		739	fg00872_s_at	FGSG_00872	15.4237	4.29205	0		3287	fgd168-1220_at	FGSG_03978	15.4818	3.44221	0		4956
13019	fgd389-40_at	FGSG_17224	9.72973	12.6992	0		3729	fgd192-490_at	FGSG_04489	7.20763	11.3792	0		8542	fgd441-90_at	FGSG_10510	11.2231	3.79298	0		8809	fgd452-310_at	FGSG_10869	12.08	3.08799	0		10813	fgd424-60_at	FGSG_13718	10.3744	4.43828	0		4052	fg04913_s_at	FGSG_04913	15.4026	30.9815	0		3068	fgd162-30_at	FGSG_03708	15.4785	7.11074	0		8473
12342	fgd227-70_at	FGSG_16492	9.71787	3.89962	0		11217	fgd187-30_at	FGSG_15236	7.20597	4.12197	0		789	fgd45-150_at	FGSG_00935	11.1761	2.49666	0		10396	fgd305-90_at	FGSG_13127	12.0571	3.11306	0		5960	fgd304-50_at	FGSG_07274	10.3156	39.9466	0		12180	fgd148-900_at	FGSG_16317	15.3871	9.17898	0		1959	fgd116-340_at	FGSG_02314	15.4554	11.4188	0		2522
13300	fgd468-150_at	FGSG_17540	9.71321	12.3519	0		13124	fgd426-30_at	FGSG_17343	7.20127	2.30537	0		5651	fgd280-180_at	FGSG_06875	11.167	2.90795	0		9963	fg12156_s_at	FGSG_12495	12.051	5.63728	0		864	fgd50-120_at	FGSG_01027	10.3151	4.3873	0		12697	fg07689_s_at	FGSG_16875	15.3498	15.798	0		2218	fgd132-300_at	FGSG_02635	15.4318	5.4014	0		1416
8853	fgd454-310_at	FGSG_10915	9.70512	3.40267	0		8618	fgd444-320_at	FGSG_10608	7.19993	2.75745	0		2490	fgd145-140_at	FGSG_02970	11.131	33.052	0		1572	fgd94-270_at	FGSG_01844	12.0224	6.51305	0		5662	fgd282-50_at	FGSG_06891	10.2776	11.3399	0		11514	fgd417-430_at	FGSG_15573	15.3276	2.99661	0		4368	fgd212-840_at	FGSG_05285	15.4259	4.66971	0		4449
11984	fgd193-110_at	FGSG_16093	9.7011	2.1386	0		9119	fgd462-130_at	FGSG_11248	7.19179	5.87667	0		1968	fgd116-440_at	FGSG_02323	11.1297	19.8353	0		9572	Fg4A2188_at	FGSG_11888	11.9825	25.8722	0		5910	fgd303-270_s_at	FGSG_07213	10.2591	3.35582	0		3215	fgd168-250_s_at	FGSG_03892	15.3247	4.0935	0		6081	fgd310-140_at	FGSG_07426	15.4083	46.3126	0		6167
5902	fgd303-180_at	FGSG_07205	9.68533	7.51618	0		4916	fgd237-850_at	FGSG_05973	7.18396	3.3597	0		4276	fgd208-60_at	FGSG_05179	11.1236	3.42634	0		8862	fgd454-430_at	FGSG_10926	11.9746	11.0809	0		1874	fgd113-200_at	FGSG_02210	10.2549	22.3675	0		11030	fgd30-90_at	FGSG_15013	15.3221	13.4078	0		12130	fgd158-120_at	FGSG_16265	15.3935	4.65893	0		12010
4596	fgd228-230_at	FGSG_05554	9.67197	11.1838	0		7169	fgd357-230_at	FGSG_08834	7.18044	10.2912	0		6287	fgd318-180_at	FGSG_07688	11.1175	4.43828	0		6007	fgd304-840_at	FGSG_07337	11.9668	5.95183	0		180	fgd9-30_at	FGSG_00224	10.2544	46.8507	0		7113	fgd354-40_at	FGSG_08762	15.3153	6.41597	0		3993	fgd197-310_at	FGSG_04827	15.356	2.32409	0		8224
504	fg00593_s_at	FGSG_00593	9.66739	8.35902	0		7049	fgd349-490_at	FGSG_08679	7.17294	4.12197	0		1984	fgd116-620_at	FGSG_02339	11.096	53.8174	0		150	fgd8-60_at	FGSG_00183	11.9667	6.17597	0		7301	fgd367-650_at	FGSG_09005	10.2476	3.1748	0		4100	fgd200-500_at	FGSG_04967	15.2778	27.5059	0		6167	fgd313-400_at	FGSG_07531	15.3254	22.3675	0		5981
3088	fg03734_at	FGSG_03734	9.66686	7.29378	0		6896	fgd343-30_s_at	FGSG_08493	7.16726	4.52108	0		422	fgd20-160_at	FGSG_00502	11.0844	6.83686	0		2729	fgd150-700_at	FGSG_03279	11.9613	14.706	0		9704	fgd114-340_at	FGSG_12105	10.2276	4.85678	0		3342	fgd169-90_at	FGSG_04044	15.2684	2.98625	0		13167	fg10564_s_at	FGSG_17389	15.2904	52.1044	0		9877
9897	fgd160-650_at	FGSG_12405	9.66451	3.01049	0		1368	fg01594_s_at	FGSG_01594	7.16317	66.487	0		9121	fgd463-20_at	FGSG_11250	11.0778	24.59	0		631	fgd35-510_at	FGSG_00743	11.9604	4.34192	0		3625	fgd189-230_at	FGSG_04371	10.2262	3.44221	0		1289	fgd76-390_at	FGSG_01510	15.262	2.06575	0		11589	fgd467-550_at	FGSG_15653	15.2737	9.89477	0		114
1174	fgd70-80_at	FGSG_01376	9.65948	7.9264	0		3773	fgd192-1190_at	FGSG_04547	7.12768	4.35196	0		5769	fgd293-150_at	FGSG_07039	11.075	6.51305	0		4511	fgd224-340_at	FGSG_05452	11.9588	5.68962	0		3708	fgd192-210_at	FGSG_04465	10.2119	5.86989	0		7622	fgd384-70_at	FGSG_09390	15.2577	12.7728	0		7261	fg08950_s_at	FGSG_08950	15.2651	2.97592	0		4874
7110	fgd353-670_at	FGSG_08758	9.65891	11.7398	0		3401	fgd179-420_s_at	FGSG_04117	7.09918	15.3128	0		2658	fgd148-1270_at	FGSG_03191	11.0735	24.4201	0		9823	fg12065_at	FGSG_12292	11.9506	10.9536	0		11413	fgd320-530_at	FGSG_15456	10.1721	14.2874	0		9886	fg12161_at	FGSG_12390	15.2472	9.73603	0		5314	fgd259-320_at	FGSG_06457	15.2451	6.37901	0		8877
6216	fg07590_s_at	FGSG_07590	9.6564	73.347	0		11839	fgd111-660_at	FGSG_15937	7.08566	13.2232	0		3170	fg03835_s_at	FGSG_03835	11.0604	5.4768	0		7903	fgd402-20_at	FGSG_09740	11.947	2.76063	0		2317	fgd136-430_at	FGSG_02753	10.1531	17.3476	0		12470	fgd254-340_at	FGSG_16634	15.2329	12.1397	0		9856	fgd168-880_at	FGSG_12347	15.2194	7.14368	0		11829
9844	fg12043_s_at	FGSG_12331	9.65486	11.0043	0		930	fg01108_s_at	FGSG_01108	7.07914	5.74909	0		3343	fgd169-100_at	FGSG_04045	11.0449	7.2434	0		891	fgd52-200_at	FGSG_01059	11.9249	2.28416	0		9971	fgd148-180_at	FGSG_12506	10.1514	8.35902	0		12190	fgd148-40_s_at	FGSG_16328	15.2208	15.0324	0		3748	fgd192-870_at	FGSG_04518	15.1054	3.41843	0		12311
9963	fg12156_s_at	FGSG_12495	9.64117	2.37841	0		8014	fgd411-60_at	FGSG_09880	7.0595	4.27226	0		3280	fgd168-1110_s_at	FGSG_03968	11.0432	35.261	0		6217	fgd315-370_at	FGSG_07592	11.9076	2.78305	0		7833	fgd399-120_s_at	FGSG_09651	10.1469	14.0907	0		13168	fgd442-180_at	FGSG_17390	15.1874	63.9261	0		2605	fgd148-430_at	FGSG_03124	15.0923	2.84153	0		3232
2688	fgd150-100_at	FGSG_03229	9.63315	20.5823	0		13323	fgd465-30_at	FGSG_17569	7.03845	3.76678	0		1943	fgd116-160_at	FGSG_02296	10.9896	51.0321	0		709	fg00840_s_at	FGSG_00840	11.8988	33.4361	0		13066	fgd406-490_at	FGSG_17278	10.1353	5.02805	0		3043	fg03680_s_at	FGSG_03680	15.1769	3.18582	0		5042	fgd242-610_at	FGSG_06130	15.0794	6.45313	0		10817
12981	fgd372-120_at	FGSG_17182	9.6273	5.32704	0		6050	fgd308-510_at	FGSG_07393	7.02277	4.06053	0		4447	fg05373_s_at	FGSG_05373	10.9848	4.0935	0		12903	fgd328-10_at	FGSG_17097	11.898	2.49666	0		3049	fgd161-180_at	FGSG_03687	10.1189	3.5801	0		1334	fgd79-120_at	FGSG_01557	15.17	19.9042	0		3588	fgd185-1770_at	FGSG_04329	15.0632	7.29378	0		4622
8448	fg10388_s_at	FGSG_10388	9.62407	6.00709	0		2370	fgd141-310_at	FGSG_02817	7.01724	3.64268	0		4892	fgd237-490_at	FGSG_05942	10.9617	11.9865	0		1840	fgd112-260_at	FGSG_02165	11.8553	8.7949	0		8670	fg10694_at	FGSG_10694	10.0934	19.1597	0		2589	fgd148-190_at	FGSG_03106	15.1362	3.12748	0		2456	fg02929_s_at	FGSG_02929	15.0135	15.2775	0		7472
76	fgd4-320_at	FGSG_00085	9.61098	40.2244	0		6869	fgd340-60_at	FGSG_08462	7.01618	2.0586	0		5957	fg07269_s_at	FGSG_07269	10.9617	3.21912	0		1355	fgd81-70_s_at	FGSG_01579	11.8502	6.40856	0		12442	fgd242-230_s_at	FGSG_16602	10.0869	2.90795	0		12261	fgd196-630_at	FGSG_16407	15.1058	23.2636	0		2702	fgd150-330_at	FGSG_03246	15.0047	9.60199	0		12815
2431	fg02899_s_at	FGSG_02899	9.59349	5.35171	0		2631	fgd148-860_at	FGSG_03157	7.01614	9.6242	0		6216	fg07590_s_at	FGSG_07590	10.9495	11.4982	0		9941	fgd150-870_at	FGSG_12469	11.8236	5.12778	0		9953	fgd150-10_at	FGSG_12483	10.0806	9.29636	0		5751	fgd292-190_at	FGSG_07017	15.0833	6.44568	0		7113	fgd354-40_at	FGSG_08762	14.9818	7.88986	0		10922
511	fgd25-470_at	FGSG_00600	9.58603	8.4757	0		9302	fgd468-280_at	FGSG_11488	7.01266	5.16344	0		11862	fgd114-640_at	FGSG_15962	10.9252	3.11666	0		3797	fgd193-250_at	FGSG_04580	11.8214	28.4101	0		9388	fg11613_s_at	FGSG_11613	10.0784	9.57983	0		9959	fg12202_at	FGSG_12489	15.0633	13.4078	0		1838	fgd112-240_at	FGSG_02163	14.9772	9.02129	0		8589
3108	fgd163-160_at	FGSG_03761	9.56431	14.1559	0		1770	fgd111-10_at	FGSG_02077	6.99866	9.80375	0		4501	fg05440_s_at	FGSG_05440	10.9148	11.2356	0		8949	fg11033_s_at	FGSG_11033	11.7781	2.45377	0		5004	fgd242-60_at	FGSG_06082	10.0712	6.82108	0		4	fgd1-20_at	FGSG_00002	15.0381	29.2088	0		12208	fgd146-320_at	FGSG_16346	14.9691	22.0087	0		1082
1062	fgd64-10_at	FGSG_01250	9.53356	22.1618	0		6956	fgd347-200_s_at	FGSG_08566	6.99643	5.0806	0		2597	fgd148-280_at	FGSG_03114	10.9072	15.5985	0		5251	fgd256-120_at	FGSG_06375	11.7712	2.83825	0		6903	fgd343-170_at	FGSG_08503	10.0343	2.83497	0		6973	fgd348-80_at	FGSG_08586	15.034	2.20381	0		8943	fgd457-690_at	FGSG_11027	14.9647	25.8125	0		8719
2389	fg12001_at	FGSG_02847	9.50997	9.53566	0		8972	fgd458-310_at	FGSG_11058	6.97474	7.14368	0		9089	fgd460-690_at	FGSG_11203	10.9037	13.2691	0		5907	fgd303-230_at	FGSG_07210	11.7539	5.32089	0		13120	fg10285_s_at	FGSG_17337	10.0276	28.3118	0		1833	fg02158_s_at	FGSG_02158	15.0163	6.72717	0		829	fgd46-550_at	FGSG_00986	14.8952	6.83686	0		10980
1058	fgd62-240_at	FGSG_01245	9.49423	3.76678	0		4510	fgd224-320_at	FGSG_05450	6.97033	2.79594	0		6353	fgd320-100_at	FGSG_07781	10.8971	23.6976	0		2748	fgd150-980_at	FGSG_03303	11.7269	15.5625	0		11781	fgd91-50_at	FGSG_15874	10.0253	7.11074	0		3296	fgd168-1350_s_at	FGSG_03989	15.0134	10.3031	0		12322	fgd216-70_s_at	FGSG_16472	14.8946	13.2385	0		6461
12872	fgd330-160_at	FGSG_17064	9.48732	4.45883	0		480	fgd25-50_at	FGSG_00566	6.96813	2.38667	0		7705	fgd391-110_at	FGSG_09500	10.8902	3.71493	0		6105	fgd310-510_at	FGSG_07457	11.7107	2.71321	0		5549	fgd273-130_at	FGSG_06744	10.0082	8.09296	0		150	fgd8-60_at	FGSG_00183	15.0043	14.689	0		12230	fgd142-680_at	FGSG_16373	14.8861	4.48985	0		7239
5694	fg06936_s_at	FGSG_06936	9.47712	9.33942	0		12226	fgd143-70_s_at	FGSG_16369	6.96278	5.15153	0		417	fgd20-80_at	FGSG_00496	10.8801	3.88164	0		9338	fgd473-380_at	FGSG_11540	11.6812	10.0445	0		6081	fgd310-140_at	FGSG_07426	10.0041	44.6318	0		11807	fgd100-100_at	FGSG_15901	14.9226	13.4388	0		2604	fgd148-400_at	FGSG_03123	14.8844	8.30128	0		2871
8086	fgd412-210_at	FGSG_09963	9.45252	2.32947	0		8211	fgd418-230_at	FGSG_10111	6.96151	8.17754	0		1835	fgd112-190_at	FGSG_02160	10.88	3.49026	0		175	fgd8-480_at	FGSG_00217	11.6743	14.1887	0		3884	fgd194-900_at	FGSG_04686	9.99084	6.58873	0		1369	fgd84-30_at	FGSG_01595	14.9044	24.0839	0		11593	fgd470-230_at	FGSG_15657	14.8733	9.4698	0		3004
6695	fgd329-750_at	FGSG_08237	9.44696	3.07375	0		2604	fgd148-400_at	FGSG_03123	6.95972	29.1078	0		4650	fgd231-100_at	FGSG_05623	10.877	4.56305	0		8101	fgd415-110_at	FGSG_09979	11.6721	4.91321	0		10866	fgd446-10_at	FGSG_13798	9.9793	3.47417	0		8952	fgd458-90_at	FGSG_11037	14.8881	105.42	0		7707	fgd391-140_at	FGSG_09502	14.8177	17.428	0		4262
1407	fgd87-260_at	FGSG_01639	9.44587	3.49026	0		3247	fgd168-650_at	FGSG_03928	6.94825	6.86059	0		85	fgd5-70_at	FGSG_00097	10.867	15.4193	0		3124	fg03779_s_at	FGSG_03779	11.667	4.35699	0		4728	fgd233-390_at	FGSG_05720	9.97712	84.0592	0		6520	fgd323-590_at	FGSG_08011	14.8744	221.833	0		1058	fgd62-240_at	FGSG_01245	14.8104	7.19336	0		59
3563	fgd185-1420_at	FGSG_04299	9.42193	5.02805	0		7093	fgd353-410_s_at	FGSG_08737	6.94742	4.95883	0		6600	fgd325-100_s_at	FGSG_08109	10.8482	3.75809	0		2735	fgd150-790_at	FGSG_03288	11.6586	6.25496	0		2593	fgd148-240_at	FGSG_03110	9.95076	17.1088	0		2830	fgd155-40_at	FGSG_03410	14.8671	59.7141	0		8635	fg10636_s_at	FGSG_10636	14.7767	70.0348	0		1177
1278	fgd76-250_at	FGSG_01496	9.40785	7.98154	0		6868	fgd340-30_at	FGSG_08460	6.94288	6.00709	0		761	fgd39-200_at	FGSG_00900	10.8175	5.31474	0		12389	fgd233-1050_at	FGSG_16544	11.6467	3.69353	0		1980	fgd116-570_at	FGSG_02335	9.94772	3.13834	0		12281	fgd197-470_at	FGSG_16427	14.8601	4.90754	0		5977	fgd304-380_at	FGSG_07299	14.7688	28.5747	0		5443
3773	fgd192-1190_at	FGSG_04547	9.40577	6.9323	0		3566	fgd185-1470_at	FGSG_04302	6.92358	34.5353	0		3395	fgd179-360_at	FGSG_04111	10.7974	3.33264	0		3814	fgd193-500_at	FGSG_04600	11.6433	4.22807	0		2664	fgd149-110_at	FGSG_03201	9.94451	4.34694	0		5133	fgd248-80_at	FGSG_06235	14.8416	54.1917	0		1044	fgd62-60_at	FGSG_01230	14.7283	10.5074	0		84
8062	fgd411-650_at	FGSG_09933	9.4041	5.00487	0		2522	fgd145-620_s_at	FGSG_03011	6.91716	3.74509	0		3531	fg04260_s_at	FGSG_04260	10.7654	5.18137	0		4746	fg12260_at	FGSG_05743	11.6421	2.47369	0		12046	fgd168-1410_at	FGSG_16170	9.92768	6.78963	0		9589	fg12291_at	FGSG_11915	14.8382	8.69388	0		11625	fgd5-970_at	FGSG_15700	14.719	12.6992	0		3945
2735	fgd150-790_at	FGSG_03288	9.40278	89.2636	0		7780	fgd395-490_at	FGSG_09589	6.90903	6.48302	0		6333	fgd318-1130_at	FGSG_07757	10.7577	6.3496	0		6039	fgd308-330_at	FGSG_07378	11.642	3.98616	0		5981	fgd304-420_at	FGSG_07303	9.90427	2.97592	0		6936	fgd345-80_at	FGSG_08543	14.8083	6.86059	0		2493	fgd145-210_at	FGSG_02974	14.6729	15.0324	0		4130
7004	fgd348-540_at	FGSG_08623	9.40106	3.95406	0		8062	fgd411-650_at	FGSG_09933	6.9088	4.91321	0		12956	fgd370-250_at	FGSG_17154	10.7354	5.63077	0		13096	fgd417-630_at	FGSG_17311	11.6368	4.96456	0		11245	fgd200-320_s_at	FGSG_15267	9.88789	2.9828	0		8590	fgd442-240_at	FGSG_10571	14.7901	40.7859	0		12553	fgd277-30_at	FGSG_16723	14.6621	4.59479	0		9347
12814	fgd348-620_at	FGSG_17002	9.39037	3.49833	0		5436	fgd260-220_at	FGSG_06606	6.90597	2.99315	0		12875	fgd330-10_at	FGSG_17067	10.7314	3.86375	0		4071	fgd200-20_at	FGSG_04933	11.612	6.31303	0		10991	fg12194_at	FGSG_13983	9.87607	6.17597	0		3395	fgd179-360_at	FGSG_04111	14.7896	3.32495	0		11766	fgd76-360_at	FGSG_15856	14.6101	7.01285	0		5309
824	fgd46-480_at	FGSG_00979	9.33796	39.6706	0		8659	fgd446-550_at	FGSG_10678	6.88634	10.6418	0		1554	fgd93-560_at	FGSG_01818	10.7256	21.4564	0		2766	fgd152-10_at	FGSG_03329	11.609	6.73495	0		9823	fg12065_at	FGSG_12292	9.85545	5.68305	0		8942	fgd457-680_at	FGSG_11026	14.7842	85.2326	0		7708	fgd391-150_at	FGSG_09503	14.5842	11.3137	0		6065
2182	fgd130-10_at	FGSG_02593	9.33738	3.37916	0		4426	fgd217-20_at	FGSG_05348	6.87061	5.19335	0		10384	fg12213_s_at	FGSG_13111	10.7251	3.93583	0		4912	fgd237-800_at	FGSG_05968	11.5937	12.7139	0		8566	fgd441-470_at	FGSG_10540	9.84056	81.3836	0		9453	fgd8-150_s_at	FGSG_11704	14.7777	16.8538	0		3847	fgd194-330_s_at	FGSG_04641	14.5834	4.06522	0		3886
4622	fgd228-570_at	FGSG_05586	9.33505	3.41054	0		1722	fgd110-90_at	FGSG_02022	6.86801	3.63008	0		850	fgd48-190_s_at	FGSG_01012	10.7008	5.03968	0		13168	fgd442-180_at	FGSG_17390	11.5844	4.19402	0		6283	fgd318-140_at	FGSG_07684	9.83906	21.2099	0		6564	fgd323-1210_at	FGSG_08066	14.7736	6.66529	0		12647	fgd307-10_at	FGSG_16822	14.5602	6.54322	0		2291
3472	fgd185-220_at	FGSG_04199	9.32736	2.88786	0		5310	fgd259-270_at	FGSG_06452	6.86789	7.68298	0		11829	fgd110-620_at	FGSG_15926	10.6967	4.76783	0		1708	fgd108-350_at	FGSG_02007	11.5668	2.59368	0		2830	fgd155-40_at	FGSG_03410	9.82993	31.4866	0		2522	fgd145-620_s_at	FGSG_03011	14.76	23.6702	0		7599	fgd383-200_at	FGSG_09362	14.5248	4.01853	0		6329
10809	fgd422-260_at	FGSG_13714	9.32243	4.30695	0		2415	fgd142-530_at	FGSG_02880	6.86347	5.90389	0		9943	fg12158_at	FGSG_12471	10.6714	5.42642	0		1657	fgd104-150_at	FGSG_01941	11.5661	3.72782	0		4242	fg05141_s_at	FGSG_05141	9.82685	5.11004	0		9231	fgd465-660_at	FGSG_11387	14.7514	8.73415	0		9349	fgd473-540_s_at	FGSG_11554	14.4072	23.8624	0		2456
7552	fgd378-20_at	FGSG_09309	9.31325	2.77022	0		2807	fgd153-340_at	FGSG_03379	6.8597	11.4982	0		1967	fgd116-430_at	FGSG_02322	10.661	14.6213	0		7827	fgd399-40_at	FGSG_09643	11.5655	9.20021	0		5309	fg12083_s_at	FGSG_06451	9.81406	3.23403	0		9025	fgd459-310_at	FGSG_11124	14.7248	5.95871	0		7129	fgd355-90_at	FGSG_08782	14.3909	2.45094	0		8002
5109	fg06207_s_at	FGSG_06207	9.31287	2.20891	0		1087	fg12265_s_at	FGSG_01283	6.85457	3.49429	0		9429	fg00086_at	FGSG_11670	10.6314	29.2426	0		6821	fgd336-160_at	FGSG_08399	11.5382	5.80247	0		4840	fgd234-350_at	FGSG_05872	9.81289	6.21893	0		4874	fg05922_s_at	FGSG_05922	14.7247	4.95311	0		2379	fgd141-510_at	FGSG_02833	14.3791	4.37717	0		1308
520	fgd26-80_at	FGSG_00610	9.30958	2.57279	0		6264	fgd316-390_at	FGSG_07659	6.84429	2.66968	0		1874	fgd113-200_at	FGSG_02210	10.6256	20.9663	0		9119	fgd462-130_at	FGSG_11248	11.5364	21.781	0		6859	fgd339-20_at	FGSG_08449	9.81158	8.09296	0		12266	fgd196-1020_s_at	FGSG_16412	14.7122	34.0598	0		7521	fgd373-320_at	FGSG_09270	14.3589	5.89708	0		9753
8222	fgd419-90_at	FGSG_10124	9.29078	3.86375	0		7010	fgd348-630_s_at	FGSG_08630	6.8414	12.5533	0		1936	fgd116-60_at	FGSG_02287	10.6083	8.05564	0		114	fgd5-530_at	FGSG_00136	11.5239	24.0284	0		3927	fgd196-670_at	FGSG_04740	9.81076	4.95883	0		9952	fgd150-130_at	FGSG_12482	14.711	3.10588	0		2260	fgd133-40_at	FGSG_02682	14.3585	9.02129	0		6149
13066	fgd406-490_at	FGSG_17278	9.2664	5.15748	0		5370	fg06523_s_at	FGSG_06523	6.83722	11.4584	0		2238	fgd132-540_at	FGSG_02658	10.5771	26.477	0		13131	fgd433-10_at	FGSG_17351	11.4955	3.85483	0		13217	fgd460-1120_at	FGSG_17447	9.80521	12.8765	0		2597	fgd148-280_at	FGSG_03114	14.7066	26.0522	0		8497	fgd435-260_at	FGSG_10450	14.3496	2.11404	0		11749
11968	fgd194-650_at	FGSG_16076	9.24398	84.4485	0		292	fg00354_s_at	FGSG_00354	6.82095	5.25977	0		6470	fgd321-620_at	FGSG_07940	10.5599	6.6807	0		5884	fgd302-70_at	FGSG_07183	11.4808	4.77886	0		5270	fgd257-190_at	FGSG_06397	9.79163	9.80375	0		2379	fgd141-510_at	FGSG_02833	14.7062	5.01645	0		8376	fgd425-580_at	FGSG_10303	14.3457	18.0426	0		13231
7685	fgd388-70_at	FGSG_09475	9.23857	29.9953	0		6393	fgd320-780_at	FGSG_07838	6.81717	9.28563	0		13307	fgd467-310_at	FGSG_17549	10.5486	34.856	0		12099	fg03635_s_at	FGSG_16229	11.4778	5.67649	0		4783	fg05799_s_at	FGSG_05799	9.78916	2.04202	0		2546	fg03041_s_at	FGSG_03041	14.6928	119.153	0		11262	fgd209-20_at	FGSG_15286	14.343	9.73603	0		9886
8202	fgd418-100_at	FGSG_10100	9.23694	3.9632	0		4119	fgd201-70_at	FGSG_04992	6.80922	4.10296	0		4869	fgd237-200_at	FGSG_05915	10.5435	4.17951	0		7885	fgd401-740_at	FGSG_09720	11.4778	5.86989	0		5308	fgd259-250_at	FGSG_06450	9.77961	14.723	0		5348	fgd259-920_at	FGSG_06497	14.6847	2.92141	0		1062	fgd64-10_at	FGSG_01250	14.329	15.6346	0		8286
3520	fg04248_s_at	FGSG_04248	9.23179	5.4014	0		11188	fgd162-170_at	FGSG_15201	6.80754	2.19365	0		4224	fgd206-60_at	FGSG_05122	10.5388	4.21831	0		12442	fgd242-230_s_at	FGSG_16602	11.4629	5.48947	0		7619	fgd384-20_at	FGSG_09385	9.77743	4.1315	0		2017	fgd117-400_at	FGSG_02382	14.6808	74.4569	0		3207	fgd168-150_at	FGSG_03883	14.2914	7.60352	0		3200
10308	fgd278-240_s_at	FGSG_13000	9.22817	2.66968	0		8175	fgd417-580_at	FGSG_10067	6.80381	2.85799	0		10380	fgd303-970_at	FGSG_13106	10.5269	3.09513	0		7368	fgd370-620_at	FGSG_09088	11.4499	8.05564	0		624	fgd35-420_s_at	FGSG_00736	9.77028	2.80241	0		411	fgd20-20_at	FGSG_00490	14.6474	6.6807	0		1834	fgd112-180_at	FGSG_02159	14.2769	7.42985	0		5699
2556	fgd147-70_at	FGSG_03052	9.22491	50.446	0		10306	fgd278-140_s_at	FGSG_12997	6.78863	3.18215	0		1990	fgd116-720_at	FGSG_02347	10.5199	4.35699	0		1157	fgd66-240_at	FGSG_01357	11.4467	4.83439	0		5314	fgd259-320_at	FGSG_06457	9.76356	3.24151	0		1375	fg01603_s_at	FGSG_01603	14.6404	38.7646	0		9943	fg12158_at	FGSG_12471	14.2732	10.3627	0		10811
2238	fgd132-540_at	FGSG_02658	9.22242	17.0299	0		5534	fgd268-140_at	FGSG_06725	6.78319	3.18951	0		6915	fg08517_s_at	FGSG_08517	10.4994	2.65124	0		7552	fgd378-20_at	FGSG_09309	11.4293	4.98756	0		4052	fg04913_s_at	FGSG_04913	9.74898	9.16838	0		3642	fgd190-190_s_at	FGSG_04390	14.6367	9.07355	0		4040	fgd199-130_at	FGSG_04899	14.2564	7.87165	0		7724
6287	fgd318-180_at	FGSG_07688	9.2169	4.61608	0		9823	fg12065_at	FGSG_12292	6.78234	4.51064	0		1995	fgd117-70_at	FGSG_02353	10.4889	21.3081	0		7684	fgd388-60_at	FGSG_09474	11.4066	6.59634	0		11840	fg02134_s_at	FGSG_15938	9.74178	25.0487	0		1553	fgd93-540_at	FGSG_01817	14.6299	6.74273	0		4000	fgd197-510_at	FGSG_04841	14.2549	33.5909	0		6140
87	fgd5-110_at	FGSG_00100	9.21496	3.64689	0		8820	fg10881_s_at	FGSG_10881	6.77103	3.38698	0		11968	fgd194-650_at	FGSG_16076	10.4809	62.9732	0		6749	fgd330-430_at	FGSG_08310	11.3951	4.78991	0		6139	fgd313-20_at	FGSG_07496	9.73756	23.0495	0		11678	fgd30-50_at	FGSG_15763	14.6205	8.28212	0		12046	fgd168-1410_at	FGSG_16170	14.2538	38.9441	0		6178
323	fgd14-10_at	FGSG_00390	9.18917	7.17676	0		8032	fgd411-280_s_at	FGSG_09899	6.76232	3.10947	0		12872	fgd330-160_at	FGSG_17064	10.4758	7.87165	0		11042	fgd298-130_at	FGSG_15028	11.3873	2.8481	0		9203	fgd465-200_at	FGSG_11350	9.73625	4.25748	0		12907	fgd325-80_at	FGSG_17102	14.6022	5.32704	0		8670	fg10694_at	FGSG_10694	14.1927	9.36103	0		9043
738	fgd37-700_at	FGSG_00871	9.18891	2.9897	0		4191	fgd204-50_at	FGSG_05082	6.74389	2.78305	0		6722	fgd329-1230_at	FGSG_08273	10.4682	3.16748	0		1564	fgd94-100_at	FGSG_01832	11.3827	18.1891	0		2439	fgd143-90_at	FGSG_02909	9.69938	17.6713	0		1828	fgd112-80_at	FGSG_02151	14.5949	52.3457	0		7239	fgd362-130_at	FGSG_08923	14.1641	4.34694	0		9132
9601	fgd69-30_s_at	FGSG_11939	9.18753	6.16172	0		2390	fgd142-160_at	FGSG_02848	6.73996	10.6295	0		8311	fg10230_s_at	FGSG_10230	10.4579	2.83497	0		9238	fgd465-760_at	FGSG_11396	11.3559	6.60397	0		7888	fgd401-770_at	FGSG_09723	9.66736	12.5824	0		12632	fg12212_at	FGSG_16806	14.5566	2.87123	0		3296	fgd168-1350_s_at	FGSG_03989	14.1429	4.7349	0		9019
7882	fgd401-710_at	FGSG_09717	9.17636	2.22427	0		8188	fgd417-740_at	FGSG_10082	6.71635	5.06303	0		1023	fgd60-70_at	FGSG_01209	10.4425	2.53737	0		4241	fgd207-90_at	FGSG_05140	11.341	10.941	0		12553	fgd277-30_at	FGSG_16723	9.66437	5.63077	0		4191	fgd204-50_at	FGSG_05082	14.5378	4.76233	0		4159	fgd203-40_at	FGSG_05042	14.135	23.8624	0		2088
6916	fgd343-330_at	FGSG_08518	9.1447	7.72749	0		1700	fg01994_at	FGSG_01994	6.71451	16.5834	0		1685	fg01977_s_at	FGSG_01977	10.442	8.1681	0		9771	fgd194-240_at	FGSG_12211	11.3364	2.9828	0		3811	fgd193-460_at	FGSG_04597	9.6601	5.16941	0		2757	fgd151-120_at	FGSG_03315	14.5173	24.3357	0		6552	fgd323-1030_at	FGSG_08049	14.1308	40.2244	0		5753
5966	fgd304-140_at	FGSG_07282	9.13813	3.06666	0		9173	fgd464-600_at	FGSG_11315	6.71298	18.3368	0		2344	fgd139-40_at	FGSG_02783	10.3952	6.27667	0		5080	fgd246-320_at	FGSG_06172	11.3176	4.40762	0		10204	fgd237-760_s_at	FGSG_12845	9.64852	3.63008	0		988	fg01170_s_at	FGSG_01170	14.5111	2.90123	0		7729	fgd393-90_at	FGSG_09526	14.1043	3.92674	0		8999
244	fg00303_s_at	FGSG_00303	9.1373	2.28153	0		756	fgd39-140_at	FGSG_00894	6.70891	4.10296	0		3626	fg04372_s_at	FGSG_04372	10.3925	5.55325	0		975	fgd56-430_at	FGSG_01156	11.3143	2.05148	0		141	fg00172_s_at	FGSG_00172	9.64767	8.69388	0		6589	fgd324-290_at	FGSG_08094	14.5109	45.7278	0		3062	fgd161-350_at	FGSG_03700	14.0739	16.5642	0		5718
9089	fgd460-690_at	FGSG_11203	9.13724	5.27803	0		4276	fgd208-60_at	FGSG_05179	6.70622	5.18137	0		2182	fgd130-10_at	FGSG_02593	10.3856	3.45017	0		2490	fgd145-140_at	FGSG_02970	11.3133	14.5035	0		5312	fgd259-290_at	FGSG_06454	9.59653	9.31787	0		7110	fgd353-670_at	FGSG_08758	14.4984	25.3691	0		5133	fgd248-80_at	FGSG_06235	14.0683	32.6724	0		6177
1114	fg01313_s_at	FGSG_01313	9.12924	5.3765	0		7182	fgd358-110_at	FGSG_08851	6.69456	5.26585	0		1760	fgd110-600_at	FGSG_02066	10.3831	4.05584	0		12255	fgd141-10_s_at	FGSG_16400	11.3121	5.30861	0		6329	fgd318-1070_at	FGSG_07753	9.58681	6.23332	0		118	fgd5-570_at	FGSG_00140	14.4823	2.87787	0		5054	fgd244-80_at	FGSG_06143	14.06	5.55325	0		3050
3566	fgd185-1470_at	FGSG_04302	9.11967	19.1154	0		7372	fgd370-660_at	FGSG_09092	6.67333	3.44618	0		4612	fgd228-430_s_at	FGSG_05572	10.3746	2.57874	0		5376	fgd259-1320_at	FGSG_06530	11.2978	3.00702	0		6722	fgd329-1230_at	FGSG_08273	9.56686	11.6587	0		2599	fgd148-350_at	FGSG_03118	14.482	12.042	0		5358	fgd259-1110_at	FGSG_06511	14.043	14.3204	0		12678
5595	fgd276-90_at	FGSG_06803	9.11534	2.05148	0		1936	fgd116-60_at	FGSG_02287	6.67281	10.941	0		12325	fg05380_s_at	FGSG_16475	10.3701	2.93494	0		5938	fgd303-730_at	FGSG_07248	11.2901	5.03968	0		4682	fgd231-570_at	FGSG_05663	9.54737	19.2484	0		4880	fgd237-360_at	FGSG_05929	14.4779	3.85483	0		2983	fgd160-430_at	FGSG_03601	14.0296	14.8597	0		12857
8280	fgd424-120_at	FGSG_10193	9.10966	8.75435	0		2740	fgd150-880_at	FGSG_03295	6.67071	4.07462	0		8298	fgd424-360_s_at	FGSG_10216	10.3633	3.13109	0		2088	fgd122-920_at	FGSG_02482	11.2697	5.13964	0		5304	fg06445_s_at	FGSG_06445	9.54676	173.645	0		5717	fgd286-220_at	FGSG_06971	14.4336	2.58172	0		3436	fgd183-40_at	FGSG_04157	14.0225	4.77886	0		12904
4632	fgd230-40_at	FGSG_05599	9.10653	3.84593	0		11645	fgd10-560_at	FGSG_15723	6.67039	2.56982	0		8252	fgd421-290_at	FGSG_10160	10.3627	6.45313	0		8436	fgd433-130_at	FGSG_10375	11.2511	6.06987	0		8635	fg10636_s_at	FGSG_10636	9.53134	23.4796	0		7754	fgd395-120_at	FGSG_09558	14.4127	4.89056	0		9589	fg12291_at	FGSG_11915	14.0203	7.70966	0		6914
2108	fgd126-10_at	FGSG_02504	9.10571	5.77572	0		2088	fgd122-920_at	FGSG_02482	6.66468	6.15461	0		4921	fgd237-930_at	FGSG_05979	10.3586	4.37717	0		6298	fgd318-430_at	FGSG_07707	11.2257	4.09823	0		9282	fgd467-700_at	FGSG_11461	9.5276	54.4427	0		12063	fgd167-230_at	FGSG_16189	14.408	5.33936	0		8130	fgd416-100_at	FGSG_10013	14.0094	17.7531	0		11703
9916	fg03441_s_at	FGSG_12434	9.10563	9.4698	0		2623	fgd148-750_at	FGSG_03148	6.65763	7.02907	0		4194	fgd204-90_at	FGSG_05085	10.3568	5.3765	0		13236	fgd459-400_at	FGSG_17469	11.1962	10.0445	0		7706	fg09501_s_at	FGSG_09501	9.50777	13.2691	0		5642	fgd280-50_at	FGSG_06866	14.3978	6.49802	0		12442	fgd242-230_s_at	FGSG_16602	13.9952	3.37137	0		334
12436	fgd240-10_at	FGSG_16594	9.10169	2.09943	0		7558	fgd378-110_at	FGSG_09316	6.65331	8.4855	0		8121	fg10003_s_at	FGSG_10003	10.3017	4.87927	0		8857	fgd454-360_at	FGSG_10920	11.1929	4.67511	0		9441	fgd5-710_at	FGSG_11687	9.50384	4.66971	0		1959	fgd116-340_at	FGSG_02314	14.3941	5.61778	0		4888	fgd237-440_at	FGSG_05937	13.9823	5.65685	0		4501
1826	fgd112-40_at	FGSG_02147	9.09391	161.27	0		3455	fgd184-10_at	FGSG_04178	6.62773	3.75809	0		7784	fgd396-20_at	FGSG_09593	10.2951	2.47369	0		11927	fgd135-140_at	FGSG_16033	11.1823	7.94474	0		12287	fgd198-20_s_at	FGSG_16433	9.46596	5.63077	0		12496	fgd259-670_at	FGSG_16663	14.3915	13.1319	0		4292	fgd209-190_at	FGSG_05197	13.981	2.34567	0		3860
5307	fgd259-240_at	FGSG_06449	9.08998	26.5996	0		2770	fgd152-60_at	FGSG_03333	6.62	27.0958	0		7349	fgd370-390_at	FGSG_09067	10.2862	4.89056	0		4910	fgd237-750_at	FGSG_05964	11.1598	4.55252	0		9283	fgd467-710_at	FGSG_11462	9.46361	3.54717	0		9322	fgd473-110_at	FGSG_11516	14.2868	3.64689	0		3642	fgd190-190_s_at	FGSG_04390	13.9789	8.57419	0		13337
5509	fgd266-680_at	FGSG_06695	9.08711	2.34567	0		9977	fgd147-420_at	FGSG_12514	6.57704	8.11168	0		8420	fgd430-50_at	FGSG_10357	10.2861	16.4119	0		11678	fgd30-50_at	FGSG_15763	11.157	10.4469	0		6991	fgd348-370_at	FGSG_08609	9.45635	33.8246	0		8671	fg10695_s_at	FGSG_10695	14.2853	37.5741	0		13325	fg11331_s_at	FGSG_17571	13.9354	5.03968	0		3229
3273	fg03960_s_at	FGSG_03960	9.06463	7.4127	0		7504	fgd373-100_at	FGSG_09251	6.57488	3.32111	0		2688	fgd150-100_at	FGSG_03229	10.2779	31.8525	0		12563	fgd280-320_at	FGSG_16733	11.1512	4	0		8378	fg10305_s_at	FGSG_10305	9.45551	3.19688	0		10919	fg12277_at	FGSG_13880	14.2362	20.8696	0		7105	fgd353-570_at	FGSG_08750	13.9227	3.27161	0		8712
7093	fgd353-410_s_at	FGSG_08737	9.05122	6.09095	0		12872	fgd330-160_at	FGSG_17064	6.5703	4.28709	0		1858	fgd112-570_at	FGSG_02189	10.26	3.05252	0		850	fgd48-190_s_at	FGSG_01012	11.1461	5.42642	0		2971	fg03589_s_at	FGSG_03589	9.44932	38.5859	0		8969	fgd458-280_s_at	FGSG_11055	14.2223	3.59253	0		5496	fgd266-530_at	FGSG_06681	13.922	12.758	0		11003
4081	fgd200-140_at	FGSG_04944	9.03998	2.99661	0		5957	fg07269_s_at	FGSG_07269	6.56222	3.75375	0		1577	fgd96-10_at	FGSG_01849	10.2523	4.35699	0		2013	fgd117-350_s_at	FGSG_02378	11.1077	26.477	0		6284	fgd318-150_at	FGSG_07685	9.4468	42.0296	0		3832	fgd194-110_at	FGSG_04622	14.2214	11.9312	0		7430	fg09159_s_at	FGSG_09159	13.9182	34.3761	0		6081
7136	fgd355-220_at	FGSG_08792	9.0153	4.74585	0		9886	fg12161_at	FGSG_12390	6.56115	10.6911	0		12890	fgd329-490_at	FGSG_17084	10.2385	13.4855	0		5695	fg06937_s_at	FGSG_06937	11.1075	3.1456	0		7586	fgd383-30_at	FGSG_09347	9.43926	8.01851	0		849	fgd48-170_at	FGSG_01011	14.1753	15.0324	0		7499	fgd372-260_at	FGSG_09245	13.8788	19.9272	0		7158
5459	fgd265-50_at	FGSG_06634	8.97573	5.1337	0		6383	fgd320-640_at	FGSG_07824	6.55352	3.55948	0		13167	fg10564_s_at	FGSG_17389	10.2339	8.33973	0		9541	fgd37-390_at	FGSG_11840	11.1039	4.93597	0		10595	fg12118_at	FGSG_13412	9.43164	12.0977	0		4330	fg05240_s_at	FGSG_05240	14.1743	9.28563	0		610	fgd35-250_at	FGSG_00720	13.8781	3.09513	0		2658
12957	fgd370-410_s_at	FGSG_17156	8.96632	2.02324	0		5917	fgd303-410_at	FGSG_07223	6.54811	13.8486	0		5659	fgd282-10_at	FGSG_06888	10.2012	7.55099	0		7891	fgd401-850_at	FGSG_09726	11.1004	2.00926	0		3343	fgd169-100_at	FGSG_04045	9.42958	20.1587	0		1303	fg01525_s_at	FGSG_01525	14.1646	4.06992	0		9350	fgd473-550_at	FGSG_11555	13.8689	7.48153	0		4596
8255	fgd422-40_at	FGSG_10164	8.95007	2.9897	0		4628	fgd229-90_at	FGSG_05594	6.54692	6.9323	0		701	fgd37-150_at	FGSG_00828	10.2004	15.6707	0		6624	fgd328-170_at	FGSG_08138	11.0974	11.5248	0		3022	fgd160-1070_at	FGSG_03654	9.4271	8.1681	0		320	fgd13-630_at	FGSG_00387	14.1589	6.40116	0		864	fgd50-120_at	FGSG_01027	13.8538	17.428	0		11729
1874	fgd113-200_at	FGSG_02210	8.9476	58.3502	0		12422	fgd237-700_at	FGSG_16579	6.53156	3.01049	0		7239	fgd362-130_at	FGSG_08923	10.1776	3.25653	0		12774	fgd358-20_at	FGSG_16957	11.0841	8.50513	0		8370	fg10296_s_at	FGSG_10296	9.42324	15.2775	0		4099	fgd200-480_at	FGSG_04966	14.1493	16.9318	0		683	fgd35-1210_at	FGSG_00807	13.8121	6.94833	0		3820
6233	fgd315-610_at	FGSG_07612	8.94321	46.7426	0		6776	fgd335-180_s_at	FGSG_08342	6.53081	5.90389	0		2756	fgd151-60_at	FGSG_03312	10.1369	5.06303	0		7568	fg12170_s_at	FGSG_09329	11.0815	10.7158	0		1661	fgd104-220_at	FGSG_01946	9.4198	8.03705	0		6346	fgd318-1270_at	FGSG_07771	14.1396	3.47015	0		5937	fgd303-720_at	FGSG_07247	13.7911	3.21912	0		9081
918	fgd53-220_at	FGSG_01095	8.94113	5.01645	0		7715	fgd391-240_at	FGSG_09510	6.53068	2.6666	0		2738	fgd150-840_at	FGSG_03292	10.1198	2.92817	0		64	fgd4-180_at	FGSG_00072	11.081	5.61129	0		5789	fgd295-40_at	FGSG_07064	9.41768	2.94173	0		131	fgd5-870_at	FGSG_00161	14.1214	201.784	0		1445	fgd90-160_at	FGSG_01686	13.7909	15.102	0		12026
12820	fgd348-50_s_at	FGSG_17009	8.93618	5.4014	0		7552	fgd378-20_at	FGSG_09309	6.53003	3.31345	0		1198	fgd70-320_s_at	FGSG_01401	10.1081	9.6242	0		7302	fg09006_s_at	FGSG_09006	11.0794	5.85634	0		1832	fgd112-130_at	FGSG_02155	9.40922	11.8762	0		9119	fgd462-130_at	FGSG_11248	14.1212	39.9466	0		11702	fgd37-180_at	FGSG_15788	13.7888	8.26301	0		1477
4967	fgd238-380_at	FGSG_06039	8.92936	6.03491	0		150	fgd8-60_at	FGSG_00183	6.52948	6.46059	0		1671	fgd104-360_s_at	FGSG_01959	10.0973	10.2201	0		2713	fg03260_s_at	FGSG_03260	11.0461	15.4015	0		7913	fgd402-170_at	FGSG_09752	9.40707	3.02444	0		3894	fgd196-80_at	FGSG_04697	14.1117	4.70763	0		10919	fg12277_at	FGSG_13880	13.7112	10.9283	0		12191
903	fgd52-350_at	FGSG_01072	8.91449	2.55502	0		1929	fgd114-660_at	FGSG_02279	6.52697	8.7746	0		5430	fgd260-140_at	FGSG_06598	10.0661	5.88347	0		2171	fgd128-290_s_at	FGSG_02577	11.0434	4.93597	0		2344	fgd139-40_at	FGSG_02783	9.40168	3.10947	0		12079	fgd163-190_at	FGSG_16208	14.0931	7.16848	0		236	fgd10-700_at	FGSG_00295	13.693	27.4741	0		9108
1657	fgd104-150_at	FGSG_01941	8.91118	4.16986	0		4099	fgd200-480_at	FGSG_04966	6.51789	12.6553	0		4168	fgd203-160_at	FGSG_05053	10.0395	2.9897	0		216	fgd10-390_at	FGSG_00270	11.0388	2.88786	0		7052	fgd349-550_at	FGSG_08684	9.39085	8.09296	0		7446	fg09176_s_at	FGSG_09176	14.0837	5.22948	0		4100	fgd200-500_at	FGSG_04967	13.6924	19.3376	0		8996
12563	fgd280-320_at	FGSG_16733	8.908	4.30695	0		4896	fgd237-550_at	FGSG_05947	6.51457	4.65893	0		5937	fgd303-720_at	FGSG_07247	10.0387	3.03143	0		12612	fgd300-380_at	FGSG_16784	11.0257	3.54717	0		1174	fgd70-80_at	FGSG_01376	9.39023	7.96312	0		2663	fgd149-60_at	FGSG_03197	14.0823	12.2383	0		9006	fgd458-720_at	FGSG_11095	13.6625	29.2426	0		7495
4477	fgd221-170_at	FGSG_05413	8.88678	2.90795	0		3170	fg03835_s_at	FGSG_03835	6.50721	4.42292	0		4714	fgd233-160_at	FGSG_05702	10.0367	5.86989	0		7822	fgd398-250_at	FGSG_09637	11.0199	3.74509	0		701	fgd37-150_at	FGSG_00828	9.38502	8.43663	0		1996	fgd117-80_at	FGSG_02354	14.0668	20.0195	0		1465	fgd91-290_at	FGSG_01712	13.6479	11.5514	0		6022
4884	fgd237-400_at	FGSG_05933	8.87116	25.6935	0		2645	fgd148-1030_at	FGSG_03173	6.50368	4.45369	0		6868	fgd340-30_at	FGSG_08460	10.0341	9.55772	0		7955	fgd406-410_at	FGSG_09805	11.0049	5.84958	0		6080	fgd310-120_at	FGSG_07425	9.37674	12.6115	0		2960	fgd160-120_at	FGSG_03577	14.055	127.41	0		7535	fgd374-70_at	FGSG_09291	13.6463	15.3837	0		2017
3049	fgd161-180_at	FGSG_03687	8.86705	5.77572	0		5287	fgd257-460_at	FGSG_06420	6.50169	3.47015	0		1762	fgd110-650_at	FGSG_02069	10.033	14.5203	0		6515	fgd323-460_at	FGSG_08003	11.0043	19.4946	0		6173	fgd313-490_at	FGSG_07537	9.36792	10.1027	0		9287	fgd468-20_at	FGSG_11468	14.032	75.4963	0		6560	fgd323-1170_s_at	FGSG_08062	13.6242	5.82934	0		2737
3653	fgd190-350_at	FGSG_04402	8.8659	5.5661	0		864	fgd50-120_at	FGSG_01027	6.50021	8.73415	0		3411	fgd179-550_at	FGSG_04128	10.0216	2.35653	0		761	fgd39-200_at	FGSG_00900	11.0007	9.40438	0		1681	fgd107-100_at	FGSG_01972	9.35812	14.5876	0		10061	fg12174_s_at	FGSG_12644	14.0315	5.30248	0		6603	fgd325-160_at	FGSG_08115	13.6172	10.0794	0		6666
3288	fgd168-1230_at	FGSG_03979	8.85391	3.78423	0		4841	fgd234-370_at	FGSG_05874	6.4944	5.0806	0		10647	fgd367-170_at	FGSG_13487	10.0102	3.29436	0		8871	fgd456-70_at	FGSG_10940	10.9999	2.99661	0		244	fg00303_s_at	FGSG_00303	9.34784	4.14106	0		3081	fgd162-260_at	FGSG_03727	14.0064	6.89237	0		4719	fgd233-210_at	FGSG_05707	13.6039	32.597	0		12622
8251	fgd421-280_at	FGSG_10159	8.8497	2.71321	0		6241	fgd316-40_at	FGSG_07629	6.48821	6.49052	0		3825	fgd193-680_at	FGSG_04615	9.99059	3.84593	0		355	fgd16-220_s_at	FGSG_00429	10.9787	7.67411	0		3683	fgd190-780_s_at	FGSG_04435	9.32557	6.55835	0		6231	fgd315-590_at	FGSG_07610	13.9822	47.7799	0		2547	fgd146-350_at	FGSG_03042	13.6032	17.428	0		12523
4167	fgd203-150_s_at	FGSG_05052	8.84443	6.51305	0		2527	fgd146-60_at	FGSG_03017	6.46154	2.64207	0		151	fgd8-70_at	FGSG_00184	9.9892	4.05584	0		2210	fgd132-160_at	FGSG_02625	10.9755	6.13331	0		13312	fgd467-190_at	FGSG_17554	9.32435	8.1681	0		8830	fg10892_s_at	FGSG_10892	13.9704	5.22948	0		8589	fgd442-230_at	FGSG_10570	13.5615	36.3361	0		4107
4921	fgd237-930_at	FGSG_05979	8.84326	4.23785	0		6736	fgd330-220_at	FGSG_08292	6.45726	2.85469	0		5321	fgd259-420_at	FGSG_06466	9.97904	30.91	0		4788	fgd233-1420_at	FGSG_05806	10.9717	6.43081	0		2689	fgd150-110_at	FGSG_03230	9.30133	7.12719	0		7558	fgd378-110_at	FGSG_09316	13.9422	30.0647	0		4813	fgd233-1780_at	FGSG_05837	13.5521	3.52266	0		9485
1990	fgd116-720_at	FGSG_02347	8.83523	3.43426	0		6014	fgd307-20_at	FGSG_07350	6.45089	9.02129	0		1049	fgd62-130_at	FGSG_01235	9.96706	3.54717	0		481	fgd25-60_at	FGSG_00567	10.9585	3.09513	0		8604	fgd444-140_at	FGSG_10592	9.29936	3.8282	0		3194	fgd167-150_at	FGSG_03865	13.901	57.7467	0		6586	fgd324-260_at	FGSG_08091	13.5256	2.25012	0		11074
1794	fg02105_s_at	FGSG_02105	8.82744	3.09513	0		9038	fgd459-490_at	FGSG_11141	6.45008	2.78949	0		1735	fgd110-260_at	FGSG_02036	9.95267	3.10947	0		2960	fgd160-120_at	FGSG_03577	10.9468	5.4014	0		7134	fgd355-180_s_at	FGSG_08790	9.28778	3.07375	0		7336	fgd370-220_at	FGSG_09052	13.8793	53.5693	0		4622	fgd228-570_at	FGSG_05586	13.5223	5.60481	0		9315
7790	fgd396-80_at	FGSG_09599	8.82591	7.88986	0		4447	fg05373_s_at	FGSG_05373	6.43322	2.26054	0		8270	fgd422-270_at	FGSG_10183	9.94717	3.43426	0		10243	Fg4A3668_at	FGSG_12907	10.9271	9.14722	0		334	fgd15-80_at	FGSG_00407	9.27181	10.4107	0		6722	fgd329-1230_at	FGSG_08273	13.878	2.13366	0		3057	fgd161-270_at	FGSG_03695	13.511	7.3956	0		12709
2799	fgd153-170_at	FGSG_03366	8.82281	92.4115	0		10974	fgd467-480_at	FGSG_13955	6.42991	2.31338	0		2657	fgd148-1240_at	FGSG_03189	9.93539	8.22491	0		2656	fgd148-1180_at	FGSG_03186	10.9256	7.79023	0		8945	fgd457-710_at	FGSG_11029	9.23439	28.443	0		334	fgd15-80_at	FGSG_00407	13.8565	39.0793	0		12539	fgd273-160_at	FGSG_16709	13.4815	4.1315	0		9109
8032	fgd411-280_s_at	FGSG_09899	8.81986	3.06666	0		8222	fgd419-90_at	FGSG_10124	6.42924	3.42238	0		2770	fgd152-60_at	FGSG_03333	9.93188	7.07796	0		4453	fgd217-400_at	FGSG_05379	10.9206	2.93494	0		5435	fgd260-200_at	FGSG_06605	9.21445	19.1154	0		2822	fgd154-180_at	FGSG_03395	13.8369	3.26783	0		1054	fgd62-180_at	FGSG_01240	13.4712	3.12387	0		829
6308	fgd318-670_s_at	FGSG_07722	8.80985	54.5686	0		295	fg00358_s_at	FGSG_00358	6.42535	3.64268	0		7442	fgd371-80_at	FGSG_09171	9.931	4.95883	0		10306	fgd278-140_s_at	FGSG_12997	10.895	3.27161	0		3000	fgd160-780_at	FGSG_03628	9.21341	83.6716	0		2014	fgd117-360_at	FGSG_02379	13.8022	3.59668	0		13219	fgd460-1000_at	FGSG_17449	13.4675	15.3837	0		2722
4965	fgd238-360_at	FGSG_06037	8.80694	11.3399	0		5050	fgd244-30_at	FGSG_06139	6.42535	3.35582	0		8288	fgd424-220_at	FGSG_10203	9.92807	2.8219	0		8066	fgd411-710_at	FGSG_09938	10.8884	3.59668	0		1995	fgd117-70_at	FGSG_02353	9.21308	17.1088	0		7833	fgd399-120_s_at	FGSG_09651	13.7945	8.62386	0		4108	fgd200-590_s_at	FGSG_04976	13.4646	28.0514	0		2757
7083	fgd353-220_at	FGSG_08723	8.79865	2.10429	0		12845	fgd338-500_s_at	FGSG_17034	6.41311	4.58949	0		4808	fgd233-1730_at	FGSG_05831	9.92574	7.3615	0		470	fgd23-20_x_at	FGSG_00556	10.8494	12.4092	0		11968	fgd194-650_at	FGSG_16076	9.20649	12.3805	0		2766	fgd152-10_at	FGSG_03329	13.7744	5.92439	0		3092	fg12300_at	FGSG_03741	13.4583	16.4879	0		1044
4121	fgd201-110_at	FGSG_04996	8.79744	4.36707	0		5937	fgd303-720_at	FGSG_07247	6.41008	4.48985	0		5105	fgd247-230_at	FGSG_06202	9.91354	30.4844	0		9416	fg12020_at	FGSG_11653	10.8278	4.22807	0		11788	fgd92-160_at	FGSG_15881	9.19206	6.51305	0		12322	fgd216-70_s_at	FGSG_16472	13.7634	19.3376	0		1555	fgd93-570_at	FGSG_01819	13.4567	9.51366	0		9168
12791	fgd353-580_at	FGSG_16977	8.79096	2.15348	0		511	fgd25-470_at	FGSG_00600	6.40225	6.86852	0		3088	fg03734_at	FGSG_03734	9.91006	5.09824	0		1289	fgd76-390_at	FGSG_01510	10.8199	3.90864	0		11262	fgd209-20_at	FGSG_15286	9.19197	2.78305	0		8067	fgd411-730_at	FGSG_09940	13.7593	14.723	0		9089	fgd460-690_at	FGSG_11203	13.4097	13.7688	0		10575
2713	fg03260_s_at	FGSG_03260	8.77985	5.72258	0		2960	fgd160-120_at	FGSG_03577	6.39669	8.30128	0		5348	fgd259-920_at	FGSG_06497	9.90718	3.36359	0		956	fgd56-220_at	FGSG_01136	10.8167	3.53898	0		4647	fgd231-60_at	FGSG_05619	9.18661	2.25532	0		12130	fgd158-120_at	FGSG_16265	13.7569	4.24275	0		2663	fgd149-60_at	FGSG_03197	13.3943	3.32495	0		13029
3552	fg12302_at	FGSG_04285	8.77969	2.51403	0		5307	fgd259-240_at	FGSG_06449	6.39084	39.2603	0		7092	fgd353-400_at	FGSG_08736	9.90301	7.76328	0		13029	fgd394-20_at	FGSG_17235	10.81	18.4643	0		765	fgd40-30_at	FGSG_00904	9.18592	3.18951	0		12030	fgd179-90_s_at	FGSG_16150	13.754	38.1867	0		12127	fgd158-240_at	FGSG_16262	13.3911	2.39496	0		3097
9546	fgd37-550_at	FGSG_11845	8.77556	3.40267	0		7074	fgd353-100_at	FGSG_08712	6.39036	2.04911	0		9068	fg11175_s_at	FGSG_11175	9.89865	2.66352	0		1066	fgd64-110_at	FGSG_01255	10.8038	5.47048	0		4374	fgd212-890_s_at	FGSG_05291	9.18329	8.20593	0		4261	fgd207-360_at	FGSG_05162	13.7517	2.40605	0		6022	fgd308-50_s_at	FGSG_07359	13.382	6.77396	0		5960
2551	fgd147-10_at	FGSG_03046	8.76622	8.07428	0		2193	fg02605_s_at	FGSG_02605	6.38204	5.0806	0		9080	fgd460-530_at	FGSG_11189	9.88544	8.43663	0		1223	fgd72-170_at	FGSG_01432	10.8003	3.80615	0		12628	fgd304-80_at	FGSG_16802	9.17176	8.57419	0		9076	fgd460-480_at	FGSG_11184	13.7421	149.776	0		8651	fgd446-450_at	FGSG_10668	13.3684	7.53357	0		9980
11680	fgd30-170_at	FGSG_15765	8.7551	3.39482	0		5944	fgd303-800_at	FGSG_07255	6.37381	10.941	0		3062	fgd161-350_at	FGSG_03700	9.88126	7.76328	0		2699	fg03243_s_at	FGSG_03243	10.7998	6.03491	0		466	fgd22-330_at	FGSG_00552	9.16469	2.34026	0		13174	fgd444-120_at	FGSG_17397	13.7347	14.9458	0		6233	fgd315-610_at	FGSG_07612	13.3682	12.2666	0		9578
5917	fgd303-410_at	FGSG_07223	8.75001	3.5801	0		1558	fgd94-40_at	FGSG_01826	6.34661	2.2217	0		7787	fgd396-50_at	FGSG_09596	9.87823	7.07796	0		4600	fgd228-270_at	FGSG_05559	10.7936	5.9656	0		2721	fgd150-620_at	FGSG_03271	9.16397	6.51305	0		6850	fgd338-420_at	FGSG_08435	13.6987	19.7439	0		709	fg00840_s_at	FGSG_00840	13.3668	76.2853	0		6139
12828	fgd343-430_s_at	FGSG_17017	8.74597	7.46426	0		4194	fgd204-90_at	FGSG_05085	6.34426	4.81766	0		2130	fgd126-300_at	FGSG_02529	9.86816	3.37916	0		8425	fgd432-30_at	FGSG_10363	10.7741	11.0298	0		6093	fgd310-330_at	FGSG_07443	9.16055	3.73213	0		8229	fg10132_s_at	FGSG_10132	13.6923	32.748	0		1722	fgd110-90_at	FGSG_02022	13.3536	5.26585	0		4221
8930	fgd457-470_at	FGSG_11011	8.74446	40.6918	0		12669	fgd314-200_at	FGSG_16845	6.341	4.50544	0		3792	fgd193-190_at	FGSG_04574	9.86	3.04547	0		10890	fgd460-590_at	FGSG_13839	10.751	6.45313	0		8981	fgd458-420_at	FGSG_11067	9.14914	6.32033	0		9165	fgd464-510_at	FGSG_11307	13.6876	17.9179	0		2664	fgd149-110_at	FGSG_03201	13.3472	3.55537	0		6603
6643	fgd328-470_at	FGSG_08164	8.73855	3.63847	0		3395	fgd179-360_at	FGSG_04111	6.3263	2.48515	0		7530	fgd373-520_at	FGSG_09284	9.85794	2.74473	0		12791	fgd353-580_at	FGSG_16977	10.7434	3.88613	0		13124	fgd426-30_at	FGSG_17343	9.14056	2.26577	0		4715	fgd233-170_at	FGSG_05703	13.6597	52.5882	0		4034	fgd199-40_at	FGSG_04892	13.3233	5.48947	0		9584
1579	fgd96-50_at	FGSG_01851	8.73685	4.25748	0		1070	fgd65-90_at	FGSG_01263	6.31763	2.27101	0		4813	fgd233-1780_at	FGSG_05837	9.85413	4.77886	0		7490	fgd372-130_at	FGSG_09235	10.726	5.79577	0		1272	fgd76-150_at	FGSG_01487	9.13437	2.71321	0		5286	fgd257-450_at	FGSG_06419	13.6583	2.1785	0		8944	fg11028_s_at	FGSG_11028	13.3202	13.961	0		7101
1685	fg01977_s_at	FGSG_01977	8.73073	2.80889	0		4586	fg05543_s_at	FGSG_05543	6.31758	2.4312	0		334	fgd15-80_at	FGSG_00407	9.81925	5.33936	0		116	fgd5-550_at	FGSG_00138	10.7183	6.33495	0		8152	fgd417-260_at	FGSG_10039	9.12995	10.8278	0		4720	fgd233-240_at	FGSG_05709	13.6476	4.93597	0		3341	fgd169-80_at	FGSG_04043	13.2971	6.29119	0		1703
2623	fgd148-750_at	FGSG_03148	8.71201	6.9163	0		13303	fgd467-580_at	FGSG_17545	6.31303	3.3597	0		9822	fg12066_at	FGSG_12291	9.81111	11.0809	0		4234	fgd206-160_at	FGSG_05132	10.7161	6.88441	0		11912	fg02580_s_at	FGSG_16016	9.11257	6.21893	0		3154	fgd165-170_at	FGSG_03816	13.6368	14.1723	0		1997	fgd117-90_at	FGSG_02355	13.2345	22.8903	0		4839
9502	fgd21-20_at	FGSG_11776	8.71	14.9285	0		2890	fgd159-40_s_at	FGSG_03494	6.30561	11.8214	0		707	fgd37-260_at	FGSG_00836	9.80084	2.75745	0		494	fgd25-230_at	FGSG_00583	10.6911	3.81937	0		1198	fgd70-320_s_at	FGSG_01401	9.10326	6.94833	0		1308	fgd77-160_at	FGSG_01530	13.6339	2.97592	0		2897	fgd159-150_at	FGSG_03502	13.2106	5.33936	0		2720
740	fg00874_s_at	FGSG_00874	8.68807	3.16748	0		3143	fgd164-110_at	FGSG_03802	6.30189	2.64512	0		4005	fgd198-10_at	FGSG_04853	9.78983	22.7848	0		12004	fgd190-220_at	FGSG_16119	10.6859	6.27667	0		12493	fgd259-310_at	FGSG_16660	9.09466	7.85349	0		13152	fgd437-50_at	FGSG_17374	13.6165	34.2968	0		12563	fgd280-320_at	FGSG_16733	13.2059	20.6776	0		4507
12010	fgd185-1620_at	FGSG_16127	8.68586	2.21402	0		6270	fgd316-460_at	FGSG_07666	6.28739	17.4683	0		1033	fgd61-10_at	FGSG_01219	9.78902	2.66352	0		5912	fgd303-320_at	FGSG_07217	10.6772	3.78423	0		11927	fgd135-140_at	FGSG_16033	9.08163	2.07053	0		6629	fgd328-250_at	FGSG_08145	13.5981	8.94863	0		641	fgd35-640_at	FGSG_00756	13.1788	3.64689	0		6985
1823	fgd111-760_at	FGSG_02144	8.67343	2.36745	0		4393	fgd213-50_at	FGSG_05310	6.28622	3.91768	0		5244	fgd256-40_at	FGSG_06367	9.78748	8.07428	0		7397	fgd370-1030_at	FGSG_09122	10.6668	7.08614	0		3579	fgd185-1630_at	FGSG_04317	9.05711	34.7755	0		7129	fgd355-90_at	FGSG_08782	13.5954	3.55537	0		6243	fgd316-60_at	FGSG_07631	13.1753	13.3306	0		1681
530	fgd29-30_at	FGSG_00623	8.65539	2.68204	0		9951	fgd150-140_at	FGSG_12481	6.28254	2.74157	0		6178	fgd314-50_at	FGSG_07542	9.78088	12.7875	0		8972	fgd458-310_at	FGSG_11058	10.6647	8.67381	0		4625	fgd229-40_at	FGSG_05591	9.05241	3.05958	0		8985	fgd458-480_at	FGSG_11072	13.5895	38.9441	0		1049	fgd62-130_at	FGSG_01235	13.158	4.08405	0		7580
13079	fgd411-690_at	FGSG_17294	8.6417	2.49666	0		556	fgd30-150_at	FGSG_00655	6.26924	11.1451	0		5071	fgd246-160_at	FGSG_06160	9.77303	3.70635	0		8162	fgd417-370_at	FGSG_10050	10.6544	9.6242	0		1437	fgd89-60_at	FGSG_01674	9.02691	5.14558	0		2210	fgd132-160_at	FGSG_02625	13.5844	4.42804	0		7095	fgd353-440_at	FGSG_08739	13.1363	4.8121	0		9652
9767	fgd194-600_at	FGSG_12206	8.63424	2.4005	0		2456	fg02929_s_at	FGSG_02929	6.26279	4.41272	0		9307	fgd470-70_at	FGSG_11496	9.77036	4.89056	0		6199	fgd315-100_at	FGSG_07570	10.6486	8.37835	0		6172	fgd313-460_at	FGSG_07536	9.01797	7.87165	0		6193	fgd314-240_at	FGSG_07560	13.5823	17.856	0		7528	fgd373-460_at	FGSG_09280	13.1108	16.8343	0		4412
2224	fgd132-360_at	FGSG_02641	8.61728	7.1602	0		9218	fg11369_s_at	FGSG_11369	6.26123	3.06666	0		8604	fgd444-140_at	FGSG_10592	9.74755	3.22657	0		3129	fgd163-430_at	FGSG_03785	10.6456	5.50853	0		13029	fgd394-20_at	FGSG_17235	8.99338	22.3159	0		3276	fgd168-1070_at	FGSG_03964	13.58	5.46416	0		13150	fgd436-100_at	FGSG_17372	13.0736	17.0299	0		7140
11645	fgd10-560_at	FGSG_15723	8.59661	2.8219	0		2493	fgd145-210_at	FGSG_02974	6.253	10.6787	0		2291	fgd135-200_at	FGSG_02717	9.74014	5.02805	0		2570	fgd147-310_at	FGSG_03072	10.6397	14.9285	0		2766	fgd152-10_at	FGSG_03329	8.98601	2.91467	0		4121	fgd201-110_at	FGSG_04996	13.579	6.07689	0		22	fgd2-150_at	FGSG_00024	13.0712	6.37901	0		5549
2771	fg03334_at	FGSG_03334	8.58694	70.5219	0		4987	fgd241-80_at	FGSG_06064	6.25175	2.08493	0		6775	fgd335-170_at	FGSG_08341	9.73358	7.79924	0		5378	fgd259-1350_at	FGSG_06532	10.6395	2.54618	0		4622	fgd228-570_at	FGSG_05586	8.97742	4.34694	0		6749	fgd330-430_at	FGSG_08310	13.5658	2.60268	0		4367	fgd212-830_at	FGSG_05284	13.0649	6.77396	0		12598
9099	fgd460-870_at	FGSG_11217	8.58626	2.90123	0		2729	fgd150-700_at	FGSG_03279	6.24645	2.6543	0		2545	fgd146-330_at	FGSG_03040	9.73185	9.9636	0		1869	fgd113-120_at	FGSG_02203	10.6239	7.04533	0		3515	fgd185-780_at	FGSG_04243	8.97208	23.4254	0		7495	fgd372-200_at	FGSG_09240	13.5601	7.353	0		12598	fg07052_s_at	FGSG_16768	13.0627	4.05584	0		1183
2191	fgd131-70_at	FGSG_02602	8.58136	2.65124	0		4869	fgd237-200_at	FGSG_05915	6.23844	3.95863	0		6270	fgd316-460_at	FGSG_07666	9.71085	15.0324	0		12426	fgd237-890_at	FGSG_16583	10.6214	4.66971	0		9921	fgd154-340_s_at	FGSG_12439	8.96949	91.9854	0		9955	fg12204_at	FGSG_12485	13.5524	28.1813	0		10886	fgd460-780_s_at	FGSG_13834	13.0622	34.6152	0		3443
9823	fg12065_at	FGSG_12292	8.57277	3.81055	0		12828	fgd343-430_s_at	FGSG_17017	6.23709	7.45565	0		5205	fgd254-190_at	FGSG_06319	9.68907	3.57184	0		2240	fgd132-570_s_at	FGSG_02661	10.6037	3.21912	0		2093	fgd122-980_at	FGSG_02488	8.95883	3.74942	0		6551	fg08048_s_at	FGSG_08048	13.5331	39.5791	0		6936	fgd345-80_at	FGSG_08543	13.0619	6.6807	0		8376
7235	fg08919_s_at	FGSG_08919	8.5726	3.4822	0		210	fg00264_s_at	FGSG_00264	6.2144	5.2537	0		10061	fg12174_s_at	FGSG_12644	9.68167	4.46915	0		11709	fgd39-190_at	FGSG_15795	10.5993	4.86239	0		1369	fgd84-30_at	FGSG_01595	8.93036	13.2998	0		2797	fgd153-150_at	FGSG_03364	13.5314	12.6407	0		5105	fgd247-230_at	FGSG_06202	13.0452	56.6237	0		2089
10306	fgd278-140_s_at	FGSG_12997	8.5693	2.41719	0		2433	fgd142-780_at	FGSG_02902	6.18702	4.95883	0		4061	fgd199-380_at	FGSG_04922	9.66708	5.43897	0		5321	fgd259-420_at	FGSG_06466	10.5906	14.42	0		591	fgd34-80_at	FGSG_00698	8.90816	8.49531	0		7535	fgd374-70_at	FGSG_09291	13.5243	67.1043	0		3944	fg04760_s_at	FGSG_04760	13.0395	7.32756	0		12483
4036	fg04895_s_at	FGSG_04895	8.56724	4.20858	0		9411	fg12016_at	FGSG_11648	6.16601	10.091	0		9113	fgd460-1160_at	FGSG_11238	9.66472	12.8468	0		1719	fgd110-40_at	FGSG_02018	10.5757	3.39482	0		12325	fg05380_s_at	FGSG_16475	8.89798	2.81539	0		6300	fgd318-450_at	FGSG_07709	13.5172	33.9812	0		9102	fgd460-960_at	FGSG_11222	13.0314	96.3358	0		2973
10974	fgd467-480_at	FGSG_13955	8.56689	5.05134	0		116	fgd5-550_at	FGSG_00138	6.15553	3.68926	0		2084	fg02477_s_at	FGSG_02477	9.65526	3.15287	0		6424	fgd320-1220_at	FGSG_07875	10.5686	4.41272	0		2493	fgd145-210_at	FGSG_02974	8.89305	8.37835	0		2554	fgd147-40_at	FGSG_03049	13.5123	3.92674	0		11865	fgd116-120_at	FGSG_15965	13.0273	6.98051	0		13331
8139	fgd417-40_at	FGSG_10025	8.56606	6.78963	0		9104	fgd460-1030_at	FGSG_11227	6.14675	4	0		12435	fgd239-30_at	FGSG_16593	9.65092	2.75745	0		589	fgd34-50_at	FGSG_00695	10.5531	2.98625	0		8118	fgd415-440_at	FGSG_10000	8.87986	2.9828	0		8635	fg10636_s_at	FGSG_10636	13.4558	51.2685	0		11894	fgd122-400_at	FGSG_15995	13.017	2.44528	0		8222
2494	fgd145-220_at	FGSG_02975	8.56459	4.56305	0		5109	fg06207_s_at	FGSG_06207	6.1463	3.89962	0		7602	fgd383-230_at	FGSG_09365	9.64289	7.85349	0		7555	fgd378-60_s_at	FGSG_09312	10.5486	3.15287	0		13238	fgd459-250_at	FGSG_17471	8.87949	7.19336	0		2198	fgd132-20_at	FGSG_02611	13.4496	5.12186	0		4261	fgd207-360_at	FGSG_05162	13.0081	7.98154	0		8678
3196	fgd167-170_at	FGSG_03867	8.53745	7.70966	0		7079	fgd353-150_at	FGSG_08717	6.14003	4.83439	0		9795	fgd192-230_s_at	FGSG_12251	9.63976	11.8762	0		4840	fgd234-350_at	FGSG_05872	10.5478	4.37717	0		7535	fgd374-70_at	FGSG_09291	8.87657	43.4113	0		3200	fgd167-250_at	FGSG_03872	13.3981	7.07796	0		614	fgd35-290_at	FGSG_00724	12.9949	5.11004	0		1257
7734	fgd393-160_at	FGSG_09532	8.53283	6.69616	0		4627	fgd229-60_at	FGSG_05593	6.12436	8.64381	0		2820	fgd154-160_at	FGSG_03393	9.62633	2.06575	0		6427	fgd320-1270_at	FGSG_07880	10.5191	7.74537	0		51	fgd4-30_s_at	FGSG_00059	8.86567	7.26015	0		2021	fgd117-440_at	FGSG_02386	13.3561	42.1755	0		9352	fg11557_s_at	FGSG_11557	12.9592	12.4666	0		496
2664	fgd149-110_at	FGSG_03201	8.52308	2.58471	0		5869	fgd301-150_at	FGSG_07164	6.11972	2.87787	0		227	fgd10-580_at	FGSG_00284	9.6244	2.46798	0		13066	fgd406-490_at	FGSG_17278	10.5153	5.4768	0		10523	fgd353-330_at	FGSG_13308	8.85676	4	0		1868	fgd113-110_at	FGSG_02202	13.3069	8.76447	0		3693	fgd190-900_at	FGSG_04447	12.9522	4.31691	0		1671
2512	fgd145-490_at	FGSG_02999	8.51076	6.80534	0		8007	fgd409-110_at	FGSG_09869	6.118	3.47417	0		7810	fgd398-110_at	FGSG_09623	9.59328	2.27626	0		4374	fgd212-890_s_at	FGSG_05291	10.4941	6.90831	0		7340	fgd370-290_at	FGSG_09058	8.85234	13.6737	0		9712	fg12332_at	FGSG_12119	13.2992	32.597	0		3227	fgd168-390_at	FGSG_03905	12.9466	8.6139	0		13309
3846	fg04640_s_at	FGSG_04640	8.50755	4.42804	0		8060	fgd411-630_at	FGSG_09931	6.09875	2.64818	0		3101	fgd163-50_at	FGSG_03752	9.58212	4.44854	0		5435	fgd260-200_at	FGSG_06605	10.4685	21.5807	0		6575	fgd324-110_at	FGSG_08078	8.84787	2.34026	0		11480	fgd367-240_at	FGSG_15533	13.2836	4.2772	0		5270	fgd257-190_at	FGSG_06397	12.9458	12.6407	0		10604
12567	fg06908_s_at	FGSG_16737	8.50362	3.58838	0		7943	fgd406-230_at	FGSG_09790	6.09548	9.30711	0		9119	fgd462-130_at	FGSG_11248	9.57179	4.48985	0		1418	fg01653_s_at	FGSG_01653	10.4615	4.12197	0		4466	fgd219-20_at	FGSG_05397	8.83441	8.37835	0		8270	fgd422-270_at	FGSG_10183	13.2713	6.35694	0		5753	fgd292-210_at	FGSG_07019	12.941	2.9897	0		3455
1671	fgd104-360_s_at	FGSG_01959	8.4925	9.10505	0		2985	fgd160-490_at	FGSG_03605	6.09437	2.32947	0		13055	fgd402-180_at	FGSG_17266	9.55155	6.33495	0		3652	fgd190-320_at	FGSG_04401	10.4567	2.58172	0		2786	fgd152-270_at	FGSG_03349	8.81367	54.5686	0		12275	fg04821_s_at	FGSG_16421	13.2693	2.95878	0		3550	fgd185-1220_at	FGSG_04283	12.9329	22.6274	0		10965
1703	fgd108-230_at	FGSG_02000	8.49062	23.3174	0		3503	fgd185-650_at	FGSG_04231	6.0915	4.56305	0		3750	fg04521_s_at	FGSG_04521	9.54642	2.30271	0		8834	fgd454-100_at	FGSG_10896	10.4559	3.30962	0		4261	fgd207-360_at	FGSG_05162	8.81239	3.42634	0		3044	fgd161-120_at	FGSG_03681	13.2526	8.15867	0		2878	fgd158-430_at	FGSG_03477	12.8972	39.5791	0		1224
1650	fgd104-40_at	FGSG_01932	8.48871	2.40605	0		4759	fgd233-970_at	FGSG_05765	6.08956	2.1116	0		12422	fgd237-700_at	FGSG_16579	9.52341	3.46615	0		7499	fgd372-260_at	FGSG_09245	10.4552	9.97511	0		6932	fg08537_s_at	FGSG_08537	8.77077	2.8481	0		1044	fgd62-60_at	FGSG_01230	13.2328	14.2379	0		5875	fgd301-270_at	FGSG_07173	12.8886	9.10505	0		9101
3531	fg04260_s_at	FGSG_04260	8.48853	6.94833	0		575	fg00681_s_at	FGSG_00681	6.08306	7.87165	0		7047	fgd349-460_at	FGSG_08677	9.52153	7.27695	0		2825	fgd154-250_at	FGSG_03402	10.4462	16.1486	0		8618	fgd444-320_at	FGSG_10608	8.74831	5.52765	0		5314	fgd259-320_at	FGSG_06457	13.224	10.5561	0		1592	fgd100-50_at	FGSG_01866	12.8782	14.1232	0		3846
608	fgd35-210_at	FGSG_00718	8.48055	4.39745	0		231	fgd10-630_at	FGSG_00288	6.08209	4.54727	0		1309	fgd77-180_at	FGSG_01531	9.51893	10.5317	0		5432	fgd260-160_at	FGSG_06600	10.4435	5.17539	0		5042	fgd242-610_at	FGSG_06130	8.74497	5.3765	0		10969	fgd467-600_at	FGSG_13950	13.2027	6.50553	0		1442	fgd90-60_at	FGSG_01679	12.8376	3.27161	0		9158
12003	fgd190-380_at	FGSG_16118	8.46801	2.65124	0		11709	fgd39-190_at	FGSG_15795	6.05603	4.07462	0		2878	fgd158-430_at	FGSG_03477	9.50679	42.7149	0		3281	fgd168-1120_at	FGSG_03969	10.4383	8.3301	0		11028	fgd185-570_at	FGSG_15009	8.72603	7.04533	0		3436	fgd183-40_at	FGSG_04157	13.1957	11.9312	0		4884	fgd237-400_at	FGSG_05933	12.837	10.1027	0		12539
3280	fgd168-1110_s_at	FGSG_03968	8.45284	20.1587	0		2827	fgd154-330_at	FGSG_03406	6.04736	10.7034	0		2766	fgd152-10_at	FGSG_03329	9.49683	3.66378	0		800	fgd46-80_at	FGSG_00947	10.4357	6.66529	0		11819	fgd107-140_at	FGSG_15916	8.71087	7.69186	0		1695	fgd108-110_at	FGSG_01988	13.1935	2.83825	0		13035	fg09620_s_at	FGSG_17245	12.8326	13.5479	0		4869
11865	fgd116-120_at	FGSG_15965	8.4504	11.0043	0		12263	fgd196-890_s_at	FGSG_16409	6.04071	9.06307	0		4643	fgd230-190_at	FGSG_05613	9.49488	18.2101	0		8178	fgd417-640_at	FGSG_10072	10.4318	3.74076	0		3289	fgd168-1240_at	FGSG_03980	8.69059	8.89709	0		13132	fgd433-410_at	FGSG_17354	13.1691	2.18354	0		7706	fg09501_s_at	FGSG_09501	12.8311	21.0634	0		495
2992	fgd160-600_at	FGSG_03614	8.44182	4.72397	0		4688	fgd232-40_at	FGSG_05670	6.03805	3.79298	0		7136	fgd355-220_at	FGSG_08792	9.49296	4.48985	0		5109	fg06207_s_at	FGSG_06207	10.4283	3.02793	0		12057	fgd168-570_at	FGSG_16182	8.68845	8.69388	0		6602	fgd325-150_at	FGSG_08114	13.169	4.31193	0		4533	fg05481_s_at	FGSG_05481	12.806	27.4107	0		2613
6014	fgd307-20_at	FGSG_07350	8.44121	24.4766	0		12566	fgd283-150_at	FGSG_16736	6.03655	3.7886	0		6665	fgd329-200_at	FGSG_08192	9.49125	2.51403	0		4445	fgd217-320_at	FGSG_05371	10.4126	7.83536	0		5627	fg06846_s_at	FGSG_06846	8.68775	3.40267	0		7109	fg08757_s_at	FGSG_08757	13.1667	15.7251	0		5094	fgd247-50_at	FGSG_06188	12.8015	6.49802	0		8060
4194	fgd204-90_at	FGSG_05085	8.42125	5.88347	0		3296	fgd168-1350_s_at	FGSG_03989	6.03419	2.77984	0		10353	fgd300-130_at	FGSG_13064	9.47228	3.4822	0		1426	fgd88-240_at	FGSG_01662	10.4016	25.4866	0		6167	fgd313-400_at	FGSG_07531	8.68701	2.18859	0		9093	fgd460-750_at	FGSG_11208	13.1527	31.7423	0		6912	fgd343-280_at	FGSG_08513	12.7824	2.16845	0		4278
6071	fg07416_s_at	FGSG_07416	8.41713	5.80247	0		2500	fg02983_s_at	FGSG_02983	6.03354	3.63008	0		5212	fgd254-310_at	FGSG_06328	9.46331	2.26054	0		13026	fgd393-260_s_at	FGSG_17232	10.3789	8.04634	0		4909	fgd237-730_at	FGSG_05962	8.68524	3.86375	0		7519	fgd373-300_s_at	FGSG_09268	13.1086	6.33495	0		8971	fgd458-300_at	FGSG_11057	12.7723	7.06162	0		6173
7861	fgd401-310_at	FGSG_09688	8.40842	3.97237	0		740	fg00874_s_at	FGSG_00874	6.02427	2.51403	0		6388	fgd320-730_at	FGSG_07833	9.44634	3.20428	0		6811	fgd336-50_at	FGSG_08388	10.3725	3.02095	0		6977	fgd348-140_at	FGSG_08591	8.66924	5.52765	0		11017	fgd498-30_at	FGSG_14025	13.1003	2.35653	0		8129	fgd416-90_at	FGSG_10012	12.7409	5.89708	0		2206
12063	fgd167-230_at	FGSG_16189	8.4068	2.03261	0		9042	fgd459-560_at	FGSG_11146	6.02237	3.45815	0		1642	fgd103-310_at	FGSG_01924	9.4451	3.95406	0		3229	fgd168-410_at	FGSG_03907	10.363	3.32495	0		3716	fgd192-330_s_at	FGSG_04475	8.6284	10.8528	0		824	fgd46-480_at	FGSG_00979	13.0864	53.7552	0		6461	fgd321-480_at	FGSG_07929	12.7096	3.81055	0		5054
160	fgd8-190_at	FGSG_00195	8.40242	6.42338	0		4121	fgd201-110_at	FGSG_04996	6.0203	3.45416	0		7536	fgd374-100_at	FGSG_09293	9.44193	6.63456	0		1996	fgd117-80_at	FGSG_02354	10.3466	17.9802	0		361	fgd16-290_at	FGSG_00435	8.62593	8.33973	0		12172	fgd149-80_s_at	FGSG_16309	13.0758	4.27226	0		9348	fg11552_s_at	FGSG_11552	12.7063	43.8144	0		1542
9247	fgd467-20_at	FGSG_11406	8.39968	20.6299	0		2391	fgd142-200_at	FGSG_02851	6.01731	4.25257	0		7261	fg08950_s_at	FGSG_08950	9.43746	4.12197	0		9723	fgd122-200_at	FGSG_12134	10.3299	8.00925	0		2391	fgd142-200_at	FGSG_02851	8.61073	5.77572	0		10220	fgd242-720_at	FGSG_12871	13.071	3.00702	0		8067	fgd411-730_at	FGSG_09940	12.7012	12.0977	0		11004
1949	fgd116-220_at	FGSG_02302	8.38852	2.34026	0		5112	fgd247-320_at	FGSG_06210	6.00389	3.01397	0		765	fgd40-30_at	FGSG_00904	9.43304	3.64689	0		7163	fgd357-120_at	FGSG_08825	10.3116	4.82323	0		7318	fgd368-110_at	FGSG_09026	8.6074	2.47369	0		3512	fg04240_s_at	FGSG_04240	13.0151	2.75426	0		9848	fg12051_s_at	FGSG_12335	12.699	2.84153	0		2371
5022	fgd242-310_at	FGSG_06104	8.38175	6.19026	0		5378	fgd259-1350_at	FGSG_06532	5.9954	3.09156	0		5507	fgd266-660_at	FGSG_06693	9.42913	3.40267	0		11862	fgd114-640_at	FGSG_15962	10.3113	4.30198	0		4428	fgd217-90_at	FGSG_05352	8.60114	55.2027	0		6241	fgd316-40_at	FGSG_07629	13.0138	26.5996	0		2317	fgd136-430_at	FGSG_02753	12.6982	10.0794	0		2676
3004	fgd160-820_at	FGSG_03632	8.38118	55.8441	0		12079	fgd163-190_at	FGSG_16208	5.99397	3.20798	0		3700	fgd192-60_at	FGSG_04456	9.42745	4.36707	0		1062	fgd64-10_at	FGSG_01250	10.3066	12.8023	0		2389	fg12001_at	FGSG_02847	8.60077	7.78124	0		10384	fg12213_s_at	FGSG_13111	13.0007	5.82261	0		12848	fgd338-450_at	FGSG_17037	12.694	62.3939	0		10227
7504	fgd373-100_at	FGSG_09251	8.37725	5.33936	0		44	fgd2-470_at	FGSG_00051	5.96161	6.02795	0		2896	fgd159-110_s_at	FGSG_03500	9.39866	2.05623	0		1410	fgd88-50_at	FGSG_01643	10.304	3.06312	0		678	fgd35-1120_at	FGSG_00799	8.59894	2.42839	0		9242	fgd465-810_s_at	FGSG_11400	12.9627	2.27363	0		12879	fgd329-1010_at	FGSG_17072	12.6815	11.0298	0		510
6036	fgd308-300_at	FGSG_07375	8.3374	126.238	0		2637	fg03165_s_at	FGSG_03165	5.95241	8.23442	0		6977	fgd348-140_at	FGSG_08591	9.38528	4.33691	0		7754	fgd395-120_at	FGSG_09558	10.2948	4.74037	0		9916	fg03441_s_at	FGSG_12434	8.59873	9.64646	0		5558	fgd275-50_at	FGSG_06758	12.9532	6.99666	0		11036	fg04389_s_at	FGSG_15019	12.6781	4.89056	0		1857
12796	fg12395_at	FGSG_16982	8.32299	2.45661	0		783	fgd45-30_at	FGSG_00926	5.94911	3.47818	0		4230	fgd206-120_at	FGSG_05128	9.3749	9.69114	0		11894	fgd122-400_at	FGSG_15995	10.2918	2.43682	0		2876	fgd158-420_at	FGSG_03475	8.59392	4.25748	0		8020	fgd411-140_at	FGSG_09886	12.9526	20.4638	0		6447	fg07911_s_at	FGSG_07911	12.6644	5.6438	0		1886
6405	fgd320-930_at	FGSG_07851	8.29912	4.0935	0		2447	fgd143-200_at	FGSG_02918	5.94579	12.7728	0		2971	fg03589_s_at	FGSG_03589	9.37102	2.27626	0		2301	fgd136-160_at	FGSG_02733	10.286	4.44341	0		8713	fg10753_s_at	FGSG_10753	8.59348	25.0487	0		7691	fgd388-160_s_at	FGSG_09483	12.9261	32.9377	0		3200	fgd167-250_at	FGSG_03872	12.6585	3.54717	0		12266
12612	fgd300-380_at	FGSG_16784	8.2947	5.07474	0		5244	fgd256-40_at	FGSG_06367	5.94109	4.22807	0		5189	fgd253-160_at	FGSG_06301	9.36773	2.17347	0		5198	fgd254-110_at	FGSG_06311	10.2853	3.89962	0		824	fgd46-480_at	FGSG_00979	8.55708	18.2522	0		1491	fgd92-110_at	FGSG_01745	12.914	26.0823	0		511	fgd25-470_at	FGSG_00600	12.6461	13.0261	0		2265
1189	fgd70-230_at	FGSG_01392	8.28851	9.64646	0		7349	fgd370-390_at	FGSG_09067	5.94048	3.44221	0		7093	fgd353-410_s_at	FGSG_08737	9.36335	7.04533	0		1196	fgd70-300_at	FGSG_01399	10.2841	3.01397	0		10788	fgd415-330_at	FGSG_13685	8.55149	6.75833	0		2108	fgd126-10_at	FGSG_02504	12.906	9.20021	0		10255	fg12084_at	FGSG_12921	12.5983	8.51496	0		5041
2493	fgd145-210_at	FGSG_02974	8.28599	9.23215	0		7110	fgd353-670_at	FGSG_08758	5.93627	3.91768	0		11620	fgd5-600_at	FGSG_15695	9.36123	69.0706	0		486	fgd25-110_at	FGSG_00572	10.2734	11.3137	0		8136	fgd416-170_at	FGSG_10020	8.53843	4.10296	0		8007	fgd409-110_at	FGSG_09869	12.8994	5.60481	0		7377	fgd370-770_at	FGSG_09099	12.5852	4.7349	0		7546
730	fgd37-610_at	FGSG_00863	8.28181	2.91467	0		8376	fgd425-580_at	FGSG_10303	5.93201	12.1678	0		11645	fgd10-560_at	FGSG_15723	9.34944	2.21914	0		7226	fgd360-40_at	FGSG_08907	10.2689	12.196	0		11954	fgd473-670_s_at	FGSG_16060	8.53809	10.5074	0		6775	fgd335-170_at	FGSG_08341	12.8923	72.087	0		9405	fgd483-10_at	FGSG_11642	12.5664	4.99332	0		8550
4956	fgd238-210_at	FGSG_06023	8.26901	14.0257	0		1513	fgd93-30_at	FGSG_01769	5.92909	3.37916	0		7134	fgd355-180_s_at	FGSG_08790	9.32169	3.07375	0		2655	fg03185_s_at	FGSG_03185	10.2671	9.84916	0		221	fgd10-470_at	FGSG_00276	8.53536	3.08086	0		11847	fgd112-370_s_at	FGSG_15945	12.8869	7.43844	0		7362	fgd370-530_at	FGSG_09081	12.5545	10.8528	0		11720
8302	fgd424-410_at	FGSG_10220	8.26246	3.6978	0		2722	fgd150-630_at	FGSG_03272	5.92435	4.74585	0		5432	fgd260-160_at	FGSG_06600	9.30769	8.69388	0		2738	fgd150-840_at	FGSG_03292	10.2504	4.10771	0		6140	fgd313-30_at	FGSG_07497	8.53359	12.4379	0		9687	fgd112-270_at	FGSG_12078	12.8799	6.29119	0		9338	fgd473-380_at	FGSG_11540	12.5511	14.4868	0		1205
10436	fg07681_s_at	FGSG_13186	8.24339	3.27161	0		9102	fgd460-960_at	FGSG_11222	5.92159	53.8174	0		2493	fgd145-210_at	FGSG_02974	9.291	5.99323	0		12589	fgd292-20_at	FGSG_16759	10.2198	4.67511	0		4393	fgd213-50_at	FGSG_05310	8.52319	3.31728	0		253	fgd11-160_at	FGSG_00313	12.8749	3.2303	0		9217	fgd465-410_at	FGSG_11367	12.5319	10.4107	0		8909
8286	fgd424-190_at	FGSG_10200	8.24157	3.37916	0		4448	fgd217-350_at	FGSG_05374	5.92064	23.89	0		5747	fgd292-120_at	FGSG_07010	9.28405	20.5348	0		4831	fgd234-190_at	FGSG_05857	10.2166	3.10947	0		1671	fgd104-360_s_at	FGSG_01959	8.50498	8.35902	0		6910	fgd343-250_at	FGSG_08511	12.8586	12.6992	0		2291	fgd135-200_at	FGSG_02717	12.5203	4	0		11950
641	fgd35-640_at	FGSG_00756	8.23919	5.1337	0		1186	fgd70-200_at	FGSG_01389	5.91726	6.47554	0		145	fgd6-60_at	FGSG_00176	9.27196	2.94854	0		3687	fgd190-820_at	FGSG_04439	10.2159	10.5561	0		12435	fgd239-30_at	FGSG_16593	8.49487	2.21914	0		8101	fgd415-110_at	FGSG_09979	12.8578	9.52465	0		10749	fg09711_s_at	FGSG_13631	12.5159	4.85678	0		11709
1982	fgd116-600_at	FGSG_02337	8.23714	65.6474	0		7885	fgd401-740_at	FGSG_09720	5.91545	2.22427	0		7238	fgd362-120_at	FGSG_08922	9.27111	3.13109	0		8853	fgd454-310_at	FGSG_10915	10.2134	4.00925	0		6106	fgd310-530_at	FGSG_07458	8.48522	12.9063	0		4596	fgd228-230_at	FGSG_05554	12.838	9.23215	0		645	fgd35-690_at	FGSG_00760	12.4877	5.80247	0		6453
2579	fgd147-540_at	FGSG_03088	8.21969	21.7057	0		5107	fgd247-250_at	FGSG_06204	5.90075	2.57874	0		11820	fgd108-10_at	FGSG_15917	9.26508	10.2437	0		1592	fgd100-50_at	FGSG_01866	10.2055	12.1397	0		4453	fgd217-400_at	FGSG_05379	8.48211	6.98051	0		10651	fgd367-380_at	FGSG_13491	12.8378	4.48985	0		269	fgd11-350_at	FGSG_00330	12.4664	75.9336	0		8190
4447	fg05373_s_at	FGSG_05373	8.21812	6.32033	0		11023	fg02660_s_at	FGSG_15002	5.89882	3.86375	0		13077	fgd411-510_at	FGSG_17292	9.24619	5.07474	0		7619	fgd384-20_at	FGSG_09385	10.2052	5.78239	0		2704	fgd150-350_at	FGSG_03248	8.45365	10.8028	0		1391	fgd87-30_at	FGSG_01619	12.837	2.71634	0		4304	fgd209-370_s_at	FGSG_05211	12.4625	2.44528	0		3877
8211	fgd418-230_at	FGSG_10111	8.20886	5.06303	0		379	fgd19-80_at	FGSG_00457	5.89558	9.83778	0		9290	fgd468-60_at	FGSG_11472	9.24544	51.0321	0		30	fg00033_s_at	FGSG_00033	10.2037	7.33603	0		3792	fgd193-190_at	FGSG_04574	8.42624	6.30574	0		1760	fgd110-600_at	FGSG_02066	12.8097	7.30221	0		6972	fgd348-70_at	FGSG_08585	12.4457	6.77396	0		304
12614	fg07151_s_at	FGSG_16787	8.18106	2.71321	0		7195	fg08871_s_at	FGSG_08871	5.89409	9.16838	0		11593	fgd470-230_at	FGSG_15657	9.24118	6.19026	0		10336	fg12344_at	FGSG_13039	10.1957	4.9818	0		1838	fgd112-240_at	FGSG_02163	8.42095	30.5549	0		2372	fgd141-350_at	FGSG_02820	12.7986	42.5671	0		7386	fgd370-880_at	FGSG_09109	12.4246	2.65124	0		8227
12322	fgd216-70_s_at	FGSG_16472	8.17146	6.26219	0		6909	fgd343-240_at	FGSG_08510	5.88707	2.16845	0		1403	fgd87-200_at	FGSG_01634	9.24087	10.2437	0		4624	fgd229-30_at	FGSG_05590	10.193	2.7384	0		3920	fgd196-570_at	FGSG_04732	8.37186	5.06303	0		13342	fgd395-130_s_at	FGSG_17592	12.7945	3.24526	0		1339	fg01562_s_at	FGSG_01562	12.4237	3.09513	0		2277
3369	fgd174-10_at	FGSG_04077	8.16805	5.36409	0		3273	fg03960_s_at	FGSG_03960	5.87473	4.9703	0		2294	fgd135-250_at	FGSG_02721	9.23945	3.65533	0		10478	fgd321-110_at	FGSG_13241	10.1857	3.59668	0		11966	fgd194-870_s_at	FGSG_16074	8.3685	2.51403	0		1515	fg01771_s_at	FGSG_01771	12.7771	27.9221	0		12135	fgd157-160_at	FGSG_16270	12.3724	2.4005	0		12647
6206	fg07579_s_at	FGSG_07579	8.15342	3.44221	0		2326	fg02762_s_at	FGSG_02762	5.85887	2.58172	0		12322	fgd216-70_s_at	FGSG_16472	9.23626	6.16172	0		4437	fgd217-220_s_at	FGSG_05361	10.1784	12.5679	0		11971	fgd194-450_at	FGSG_16079	8.33873	12.2666	0		8745	fgd450-160_at	FGSG_10790	12.7685	5.10414	0		8985	fgd458-480_at	FGSG_11072	12.356	11.8762	0		5662
2470	fgd144-90_at	FGSG_02944	8.15101	3.37137	0		6967	fgd347-340_at	FGSG_08579	5.85604	2.76383	0		7916	fgd402-220_at	FGSG_09757	9.23369	4.08405	0		7153	fgd355-460_at	FGSG_08812	10.1435	6.74273	0		3594	fgd187-40_at	FGSG_04335	8.33502	11.6587	0		6514	fgd323-450_at	FGSG_08002	12.7557	28.3446	0		8456	fgd433-390_at	FGSG_10396	12.3475	3.07375	0		7229
1111	fg01310_s_at	FGSG_01310	8.1501	4.10296	0		10841	fgd435-280_s_at	FGSG_13761	5.85155	6.69616	0		2579	fgd147-540_at	FGSG_03088	9.22887	9.16838	0		94	fgd5-210_at	FGSG_00108	10.1413	8.87656	0		5459	fgd265-50_at	FGSG_06634	8.30138	4.57361	0		6168	fg07532_s_at	FGSG_07532	12.7425	5.89027	0		4099	fgd200-480_at	FGSG_04966	12.3177	15.3482	0		1726
11862	fgd114-640_at	FGSG_15962	8.14825	3.32495	0		10024	fg04715_s_at	FGSG_12590	5.84605	7.16848	0		3119	fgd163-310_at	FGSG_03774	9.22498	3.30962	0		10446	fgd318-590_at	FGSG_13199	10.1314	6.3496	0		12389	fgd233-1050_at	FGSG_16544	8.29548	3.30962	0		3092	fg12300_at	FGSG_03741	12.7132	7.02907	0		4106	fgd200-560_at	FGSG_04973	12.3101	7.1602	0		5902
4627	fgd229-60_at	FGSG_05593	8.14105	22.7322	0		7611	fgd383-360_at	FGSG_09376	5.84433	5.76239	0		2371	fg02819_s_at	FGSG_02819	9.2058	6.99666	0		5759	fgd292-290_at	FGSG_07026	10.1119	7.75432	0		5094	fgd247-50_at	FGSG_06188	8.29318	9.02129	0		682	fg12070_s_at	FGSG_00806	12.6906	11.8899	0		12272	fgd197-80_at	FGSG_16418	12.3077	5.36409	0		11726
4408	fgd216-30_at	FGSG_05328	8.11941	4.42804	0		4965	fgd238-360_at	FGSG_06037	5.84246	3.08086	0		13079	fgd411-690_at	FGSG_17294	9.20477	2.50822	0		4884	fgd237-400_at	FGSG_05933	10.1036	5.1337	0		6388	fgd320-730_at	FGSG_07833	8.28769	54.8214	0		2000	fgd117-150_at	FGSG_02360	12.6899	32.4092	0		7005	fgd348-550_s_at	FGSG_08624	12.3023	11.9312	0		9478
12354	fgd229-120_at	FGSG_16507	8.10492	3.44221	0		12699	fgd318-210_at	FGSG_16877	5.83563	8.87656	0		676	fgd35-1100_at	FGSG_00797	9.16563	3.25653	0		6434	fgd321-20_at	FGSG_07892	10.1025	4.92458	0		8550	fgd441-290_s_at	FGSG_10523	8.27679	8.11168	0		6569	fgd324-40_at	FGSG_08071	12.6874	11.8762	0		5257	fgd257-30_at	FGSG_06382	12.271	6.32033	0		3259
6870	fgd340-80_at	FGSG_08463	8.10375	2.88119	0		9601	fgd69-30_s_at	FGSG_11939	5.83422	7.06162	0		5910	fgd303-270_s_at	FGSG_07213	9.15956	4.50023	0		5065	fgd246-100_at	FGSG_06154	10.0887	2.9622	0		9035	fgd459-440_s_at	FGSG_11136	8.27672	2.56685	0		12852	fgd338-230_s_at	FGSG_17041	12.6821	3.41054	0		2108	fgd126-10_at	FGSG_02504	12.26	5.99323	0		7994
3064	fg03702_s_at	FGSG_03702	8.097	4.46915	0		4743	fgd233-660_at	FGSG_05739	5.8342	3.69353	0		2797	fgd153-150_at	FGSG_03364	9.1559	6.20458	0		6056	fgd308-590_at	FGSG_07400	10.0822	3.17847	0		3673	fgd190-610_at	FGSG_04425	8.27226	2.70695	0		1442	fgd90-60_at	FGSG_01679	12.6801	4.94739	0		1874	fgd113-200_at	FGSG_02210	12.2512	27.1585	0		860
7630	fgd384-160_at	FGSG_09398	8.09404	5.89708	0		13066	fgd406-490_at	FGSG_17278	5.83207	5.7292	0		6275	fgd316-510_at	FGSG_07671	9.14345	2.92817	0		8747	fgd450-190_at	FGSG_10793	10.0808	9.41525	0		10168	fgd233-510_s_at	FGSG_12796	8.26519	2.53151	0		10659	fgd368-160_at	FGSG_13504	12.6723	3.63008	0		8644	fgd446-350_at	FGSG_10659	12.2204	15.2775	0		5289
10944	fgd450-460_s_at	FGSG_13912	8.09249	9.40438	0		9147	fgd464-250_at	FGSG_11285	5.8243	40.8803	0		141	fg00172_s_at	FGSG_00172	9.11789	27.9221	0		5586	fgd275-500_at	FGSG_06791	10.0519	3.52674	0		12174	fgd149-10_at	FGSG_16311	8.253	4.78991	0		1551	fgd93-510_at	FGSG_01814	12.65	3.99077	0		10922	fg12275_at	FGSG_13883	12.2144	8.32048	0		2938
7028	fgd349-160_at	FGSG_08653	8.09093	3.47417	0		11668	fgd22-70_at	FGSG_15751	5.82405	3.52266	0		7109	fg08757_s_at	FGSG_08757	9.1078	10.8528	0		4622	fgd228-570_at	FGSG_05586	10.051	2.25793	0		3280	fgd168-1110_s_at	FGSG_03968	8.24791	7.19336	0		6243	fgd316-60_at	FGSG_07631	12.6395	49.2369	0		1703	fgd108-230_at	FGSG_02000	12.211	50.2134	0		6799
6932	fg08537_s_at	FGSG_08537	8.08945	2.12383	0		151	fgd8-70_at	FGSG_00184	5.78504	2.08012	0		6072	fg07417_at	FGSG_07417	9.10271	2.30804	0		6514	fgd323-450_at	FGSG_08002	10.048	20.182	0		6735	fgd330-200_at	FGSG_08291	8.23577	7.21	0		4427	fg05349_s_at	FGSG_05349	12.6347	5.19936	0		13029	fgd394-20_at	FGSG_17235	12.2102	21.6556	0		3113
941	fgd56-70_at	FGSG_01121	8.08837	4.41782	0		1214	fgd71-120_at	FGSG_01421	5.78432	3.65533	0		8193	fgd417-830_at	FGSG_10089	9.09653	3.79298	0		8531	fgd438-50_at	FGSG_10497	10.0417	4.9818	0		1302	fgd77-80_at	FGSG_01523	8.23424	9.91766	0		6739	fgd330-250_at	FGSG_08295	12.6225	5.21741	0		13331	fgd464-170_at	FGSG_17578	12.1942	33.8246	0		6488
6300	fgd318-450_at	FGSG_07709	8.08474	6.02099	0		6232	fgd315-600_at	FGSG_07611	5.78235	5.45155	0		5436	fgd260-220_at	FGSG_06606	9.09445	3.03143	0		6932	fg08537_s_at	FGSG_08537	10.026	2.36745	0		6907	fgd343-220_at	FGSG_08508	8.20221	4.29701	0		10574	fg12407_at	FGSG_13385	12.6204	7.69186	0		2585	fgd148-80_at	FGSG_03099	12.1873	9.69114	0		4316
3769	fgd192-1150_at	FGSG_04543	8.08348	2.08012	0		7705	fgd391-110_at	FGSG_09500	5.78203	2.38667	0		1699	fgd108-160_at	FGSG_01993	9.09203	10.0794	0		8377	fgd425-590_at	FGSG_10304	10.012	6.06287	0		4533	fg05481_s_at	FGSG_05481	8.20019	12.966	0		2876	fgd158-420_at	FGSG_03475	12.6178	7.15193	0		7916	fgd402-220_at	FGSG_09757	12.1753	14.3204	0		3393
1906	fgd114-260_at	FGSG_02249	8.08133	58.7561	0		5759	fgd292-290_at	FGSG_07026	5.77784	24.847	0		8424	fgd432-20_at	FGSG_10362	9.08754	3.81055	0		3846	fg04640_s_at	FGSG_04640	10.0085	5.43897	0		5105	fgd247-230_at	FGSG_06202	8.18572	26.7846	0		511	fgd25-470_at	FGSG_00600	12.6078	9.51366	0		3073	fgd162-110_at	FGSG_03715	12.1674	12.6699	0		6907
4040	fgd199-130_at	FGSG_04899	8.07608	2.65737	0		2881	fg03482_s_at	FGSG_03482	5.77335	2.46514	0		6282	fgd318-130_at	FGSG_07683	9.08708	2.70695	0		4065	fg04927_s_at	FGSG_04927	10.0077	3.46615	0		9120	fgd463-10_at	FGSG_11249	8.15812	24.9909	0		7151	fgd355-430_at	FGSG_08809	12.5793	8.22491	0		3940	fgd196-840_at	FGSG_04755	12.1383	7.51618	0		5177
141	fg00172_s_at	FGSG_00172	8.07291	71.1767	0		5029	fgd242-400_at	FGSG_06112	5.77052	5.45155	0		8508	fgd436-60_s_at	FGSG_10467	9.08457	5.29024	0		1292	fgd76-420_at	FGSG_01513	10.0069	22.213	0		11678	fgd30-50_at	FGSG_15763	8.15416	7.81728	0		2260	fgd133-40_at	FGSG_02682	12.5748	9.80375	0		3472	fgd185-220_at	FGSG_04199	12.1292	2.23974	0		1594
7382	fgd370-820_at	FGSG_09104	8.06738	60.5477	0		4530	fgd224-670_at	FGSG_05478	5.77051	2.49666	0		8280	fgd424-120_at	FGSG_10193	9.0608	5.43897	0		7459	fgd371-360_at	FGSG_09195	10.0062	4.9818	0		3198	fgd167-210_at	FGSG_03869	8.14753	10.459	0		3341	fgd169-80_at	FGSG_04043	12.5684	6.66529	0		10647	fgd367-170_at	FGSG_13487	12.0861	6.45313	0		800
6708	fgd329-960_at	FGSG_08253	8.06431	78.43	0		13078	fgd411-560_at	FGSG_17293	5.76847	2.43964	0		1091	fgd65-390_at	FGSG_01287	9.05237	2.9897	0		13157	fgd441-150_at	FGSG_17379	10.0047	2.59068	0		4059	fgd199-360_at	FGSG_04920	8.13568	2.07532	0		3677	fgd190-690_at	FGSG_04429	12.5188	24.0839	0		12389	fgd233-1050_at	FGSG_16544	12.0756	2.92141	0		2260
6977	fgd348-140_at	FGSG_08591	8.06111	3.40267	0		3349	fg04052_s_at	FGSG_04052	5.76773	2.31605	0		2741	fgd150-890_at	FGSG_03296	9.04048	15.1719	0		9193	fgd465-60_at	FGSG_11339	10.0015	4.59479	0		7010	fgd348-630_s_at	FGSG_08630	8.12733	12.5824	0		9844	fg12043_s_at	FGSG_12331	12.5019	3.5801	0		7353	fgd370-450_at	FGSG_09072	12.0484	38.3193	0		8721
12081	fgd162-460_at	FGSG_16211	8.06039	4.65893	0		3989	fgd197-210_at	FGSG_04819	5.76579	3.15652	0		2572	fgd147-390_at	FGSG_03078	9.03285	3.42634	0		2317	fgd136-430_at	FGSG_02753	9.9999	5.82934	0		8628	fgd445-40_at	FGSG_10623	8.12328	7.11074	0		7602	fgd383-230_at	FGSG_09365	12.4917	6.52812	0		5110	fgd247-300_at	FGSG_06208	12.0431	14.3535	0		10967
6726	fgd330-30_at	FGSG_08277	8.05972	3.01746	0		6991	fgd348-370_at	FGSG_08609	5.76431	15.5086	0		116	fgd5-550_at	FGSG_00138	9.02544	9.36103	0		3997	fgd197-430_s_at	FGSG_04836	9.98867	3.44618	0		1577	fgd96-10_at	FGSG_01849	8.12246	5.89708	0		22	fgd2-150_at	FGSG_00024	12.4816	11.9588	0		325	fgd14-40_at	FGSG_00392	12.0271	7.88986	0		3563
9296	fgd468-170_at	FGSG_11480	8.04801	7.12719	0		3236	fgd168-510_at	FGSG_03915	5.76155	12.4666	0		1420	fgd88-170_at	FGSG_01655	9.00361	2.78305	0		13050	fg09737_s_at	FGSG_17261	9.98586	15.7797	0		4637	fgd230-110_at	FGSG_05606	8.10909	2.45661	0		325	fgd14-40_at	FGSG_00392	12.4736	15.3837	0		7140	fgd355-290_at	FGSG_08797	12.0072	5.6438	0		3395
5037	fgd242-510_s_at	FGSG_06122	8.04652	2.90795	0		6977	fgd348-140_at	FGSG_08591	5.75552	3.77986	0		1212	fgd71-100_at	FGSG_01419	8.98983	3.98156	0		108	fgd5-450_at	FGSG_00129	9.97236	11.6184	0		12075	fgd163-450_s_at	FGSG_16204	8.10545	11.6857	0		11866	fgd116-150_at	FGSG_15966	12.4646	5.48947	0		761	fgd39-200_at	FGSG_00900	11.9845	9.38268	0		3288
3080	fgd162-230_at	FGSG_03725	8.01321	13.3306	0		6870	fgd340-80_at	FGSG_08463	5.75499	4.47431	0		6673	fgd329-340_at	FGSG_08201	8.98943	27.2213	0		12382	fgd233-850_at	FGSG_16536	9.97026	5.13964	0		5410	fgd259-1850_at	FGSG_06575	8.10158	5.61778	0		13077	fgd411-510_at	FGSG_17292	12.4627	5.86989	0		7622	fgd384-70_at	FGSG_09390	11.9837	15.102	0		11969
584	fgd33-30_s_at	FGSG_00690	8.00094	2.81539	0		10253	fg12082_at	FGSG_12919	5.74993	2.15596	0		5410	fgd259-1850_at	FGSG_06575	8.98645	7.01285	0		12895	fgd328-530_s_at	FGSG_17089	9.9605	2.66352	0		187	fgd9-160_at	FGSG_00234	8.10003	3.06666	0		6547	fgd323-980_at	FGSG_08044	12.4584	2.56685	0		10425	fgd315-540_at	FGSG_13169	11.9823	11.9312	0		8944
2525	fgd146-40_at	FGSG_03015	7.982	3.40267	0		8190	fgd417-790_at	FGSG_10085	5.74456	5.97249	0		1657	fgd104-150_at	FGSG_01941	8.97853	3.32495	0		5917	fgd303-410_at	FGSG_07223	9.93614	7.89898	0		10597	fg12116_at	FGSG_13414	8.09441	2.42279	0		5257	fgd257-30_at	FGSG_06382	12.4237	6.57352	0		2689	fgd150-110_at	FGSG_03230	11.9669	32.9757	0		8152
8376	fgd425-580_at	FGSG_10303	7.97822	22.1618	0		6619	fgd328-110_at	FGSG_08133	5.74081	3.58424	0		8672	fgd446-730_at	FGSG_10696	8.97777	2.73208	0		7703	fgd391-90_at	FGSG_09498	9.9305	3.12748	0		8229	fg10132_s_at	FGSG_10132	8.08983	8.45614	0		9943	fg12158_at	FGSG_12471	12.4086	8.60396	0		12261	fgd196-630_at	FGSG_16407	11.965	36.5044	0		4888
9395	fg11628_s_at	FGSG_11628	7.97579	2.50822	0		6850	fgd338-420_at	FGSG_08435	5.73492	6.69616	0		8987	fgd458-500_at	FGSG_11074	8.97552	4.21831	0		13053	fgd402-80_at	FGSG_17264	9.9254	3.83706	0		3259	fgd168-780_at	FGSG_03940	8.08926	5.60481	0		7430	fg09159_s_at	FGSG_09159	12.4034	7.84442	0		6463	fgd321-500_s_at	FGSG_07931	11.9501	3.22657	0		4594
5752	fg07018_s_at	FGSG_07018	7.9638	2.8481	0		321	fgd13-640_at	FGSG_00388	5.73325	4.06992	0		5511	fgd266-700_at	FGSG_06697	8.95242	3.88164	0		685	fgd35-1240_at	FGSG_00810	9.92267	3.94493	0		4593	fgd228-200_at	FGSG_05551	8.08143	5.01645	0		108	fgd5-450_at	FGSG_00129	12.4032	51.2093	0		11789	fgd92-190_s_at	FGSG_15882	11.9438	4.16024	0		7179
2490	fgd145-140_at	FGSG_02970	7.95198	103.25	0		7657	fg09438_s_at	FGSG_09438	5.7282	5.9794	0		4675	fgd231-430_at	FGSG_05653	8.94232	3.605	0		5042	fgd242-610_at	FGSG_06130	9.91985	4.60542	0		7729	fgd393-90_at	FGSG_09526	8.07131	2.59068	0		2756	fgd151-60_at	FGSG_03312	12.3785	16.718	0		2852	fgd157-250_at	FGSG_03438	11.9334	2.42279	0		7099
6046	fgd308-440_at	FGSG_07388	7.94631	2.11404	0		6201	fg07573_s_at	FGSG_07573	5.72111	2.79271	0		460	fgd22-190_at	FGSG_00543	8.93802	2.20381	0		10523	fgd353-330_at	FGSG_13308	9.91426	2.01624	0		1911	fgd114-330_at	FGSG_02255	8.07063	4.05584	0		2	Fg4A76_at	AS-FGSG_08360	12.3717	4.44854	0		12676	fgd315-480_at	FGSG_16853	11.9302	3.74942	0		6241
6177	fgd314-40_at	FGSG_07541	7.94575	3.64689	0		6461	fgd321-480_at	FGSG_07929	5.72063	2.81214	0		8930	fgd457-470_at	FGSG_11011	8.93554	8.22491	0		3065	fgd161-390_at	FGSG_03703	9.91358	2.02558	0		9502	fgd21-20_at	FGSG_11776	8.05598	10.3388	0		8310	fgd424-520_at	FGSG_10229	12.3503	3.55537	0		1500	fg01756_s_at	FGSG_01756	11.9287	29.9953	0		6868
6619	fgd328-110_at	FGSG_08133	7.94271	3.95406	0		12869	fgd330-260_s_at	FGSG_17061	5.71887	6.27667	0		8129	fgd416-90_at	FGSG_10012	8.93258	4.33691	0		2669	fgd149-200_at	FGSG_03208	9.90606	9.76983	0		1356	fgd81-80_at	FGSG_01580	8.05085	7.3956	0		11605	fgd2-100_at	FGSG_15678	12.3456	47.1766	0		6140	fgd313-30_at	FGSG_07497	11.9043	31.4866	0		2021
4604	fg05564_s_at	FGSG_05564	7.93454	4.52108	0		1617	fgd102-210_at	FGSG_01897	5.71779	4.43828	0		8550	fgd441-290_s_at	FGSG_10523	8.90357	2.90795	0		6431	fgd320-1360_at	FGSG_07888	9.90529	6.13331	0		1058	fgd62-240_at	FGSG_01245	8.04052	3.08799	0		4565	fgd227-260_at	FGSG_05520	12.3413	3.15287	0		1929	fgd114-660_at	FGSG_02279	11.8962	23.4796	0		1079
10505	fgd358-330_s_at	FGSG_13281	7.93348	2.30804	0		411	fgd20-20_at	FGSG_00490	5.71771	5.02805	0		8959	fgd458-170_at	FGSG_11045	8.90259	5.42642	0		2283	fgd135-80_at	FGSG_02707	9.90507	3.12026	0		13230	fg11168_s_at	FGSG_17463	8.01936	3.27918	0		6372	fgd320-430_at	FGSG_07808	12.3407	26.2031	0		5549	fgd273-130_at	FGSG_06744	11.8197	5.86989	0		12683
1468	fgd91-350_at	FGSG_01717	7.93214	21.5557	0		13034	fgd397-90_at	FGSG_17244	5.71503	2.68204	0		124	fgd5-700_at	FGSG_00150	8.90075	11.4452	0		511	fgd25-470_at	FGSG_00600	9.90323	8.13984	0		3489	fgd185-460_at	FGSG_04217	8.00552	4.28709	0		6799	fgd335-640_at	FGSG_08375	12.328	25.1067	0		4404	fgd213-200_at	FGSG_05324	11.8134	6.33495	0		3153
1337	fgd79-150_at	FGSG_01560	7.92582	3.21169	0		9589	fg12291_at	FGSG_11915	5.71329	8.36868	0		11023	fg02660_s_at	FGSG_15002	8.90053	5.22948	0		3929	fgd196-700_at	FGSG_04743	9.89697	5.27194	0		12067	fgd166-90_at	FGSG_16194	7.97084	21.7057	0		7340	fgd370-290_at	FGSG_09058	12.2973	10.5683	0		6600	fgd325-100_s_at	FGSG_08109	11.8022	4.03714	0		11819
7530	fgd373-520_at	FGSG_09284	7.92072	3.86375	0		7159	fgd357-40_at	FGSG_08819	5.71181	2.33486	0		3951	fgd196-1060_at	FGSG_04773	8.89972	6.11916	0		7251	fgd362-350_at	FGSG_08937	9.89322	6.92429	0		2228	fgd132-400_at	FGSG_02645	7.95543	2.21914	0		7353	fgd370-450_at	FGSG_09072	12.2951	24.7897	0		3459	fgd185-40_at	FGSG_04182	11.7987	5.9794	0		7461
2198	fgd132-20_at	FGSG_02611	7.91719	3.71493	0		47	fgd2-500_at	FGSG_00054	5.7064	3.20798	0		12532	fgd266-520_at	FGSG_16701	8.89781	2.32947	0		8572	fg10549_s_at	FGSG_10549	9.89308	3.6765	0		2556	fgd147-70_at	FGSG_03052	7.94363	4.44854	0		631	fgd35-510_at	FGSG_00743	12.2823	2.89454	0		11721	fgd46-260_at	FGSG_15807	11.7977	13.2079	0		5592
7169	fgd357-230_at	FGSG_08834	7.91552	5.86989	0		1468	fgd91-350_at	FGSG_01717	5.70559	3.6217	0		3108	fgd163-160_at	FGSG_03761	8.87411	8.11168	0		1835	fgd112-190_at	FGSG_02160	9.87676	3.39874	0		12511	fgd259-1630_at	FGSG_16678	7.93442	4.75683	0		6726	fgd330-30_at	FGSG_08277	12.267	7.22668	0		12669	fgd314-200_at	FGSG_16845	11.7966	5.01645	0		5313
11675	fgd27-10_at	FGSG_15760	7.90941	3.67226	0		3187	fgd167-40_at	FGSG_03857	5.68446	2.42839	0		13331	fgd464-170_at	FGSG_17578	8.8705	7.94474	0		8032	fgd411-280_s_at	FGSG_09899	9.85856	4.74585	0		12869	fgd330-260_s_at	FGSG_17061	7.93368	3.7755	0		13091	fgd417-340_at	FGSG_17306	12.2491	3.02793	0		7705	fgd391-110_at	FGSG_09500	11.7943	2.54324	0		7515
12566	fgd283-150_at	FGSG_16736	7.89999	3.72352	0		3295	fgd168-1340_at	FGSG_03988	5.67839	2.61776	0		10095	fgd207-10_at	FGSG_12689	8.85858	2.09943	0		95	fgd5-220_at	FGSG_00109	9.85677	22.0596	0		3114	fgd163-250_s_at	FGSG_03768	7.92819	3.51453	0		10025	fg12091_s_at	FGSG_12591	12.2245	30.7675	0		4894	fgd237-530_at	FGSG_05945	11.7755	4.8121	0		3381
13078	fgd411-560_at	FGSG_17293	7.87154	2.42279	0		3006	fgd160-870_at	FGSG_03637	5.67634	2.06575	0		3704	fgd192-150_at	FGSG_04460	8.85146	3.54717	0		5815	fg07098_s_at	FGSG_07098	9.85547	2.6666	0		2146	fg02546_s_at	FGSG_02546	7.91457	2.38943	0		9026	fgd459-320_at	FGSG_11125	12.2108	6.7194	0		1189	fgd70-230_at	FGSG_01392	11.7636	3.53898	0		13167
6283	fgd318-140_at	FGSG_07684	7.86225	6.17597	0		8039	fgd411-370_at	FGSG_09907	5.67589	3.61752	0		3693	fgd190-900_at	FGSG_04447	8.8485	2.82843	0		9451	fgd7-10_s_at	FGSG_11699	9.84748	4.40762	0		5507	fgd266-660_at	FGSG_06693	7.91329	3.4822	0		12375	fgd233-360_s_at	FGSG_16529	12.1518	13.147	0		5323	fg06468_s_at	FGSG_06468	11.7529	17.9594	0		6878
2079	fgd122-780_at	FGSG_02470	7.8518	2.53151	0		7484	fgd372-40_at	FGSG_09227	5.67405	2.8219	0		13034	fgd397-90_at	FGSG_17244	8.84183	7.58597	0		5336	fg06483_s_at	FGSG_06483	9.84171	4.21831	0		3134	fgd164-10_at	FGSG_03792	7.90358	8.24394	0		4208	fgd205-180_at	FGSG_05102	12.1502	3.77986	0		12316	fg05234_s_at	FGSG_16464	11.7443	4.48985	0		7708
7644	fgd384-410_at	FGSG_09418	7.84831	2.36199	0		8051	fgd411-520_at	FGSG_09921	5.66783	5.6962	0		1202	fgd70-400_at	FGSG_01407	8.84075	7.09433	0		3270	fgd168-990_at	FGSG_03956	9.83345	10.6911	0		8172	fgd417-540_at	FGSG_10064	7.89941	12.4955	0		10254	fgd259-230_at	FGSG_12920	12.1339	14.337	0		2	Fg4A76_at	AS-FGSG_08360	11.7373	3.88164	0		1562
10942	Fg4A4636_at	FGSG_13910	7.84708	7.79924	0		5006	fgd242-80_at	FGSG_06084	5.66688	2.87123	0		1592	fgd100-50_at	FGSG_01866	8.83732	9.53566	0		8208	fgd418-200_at	FGSG_10108	9.81028	3.47417	0		4392	fgd213-40_at	FGSG_05309	7.89643	2.60268	0		1925	fgd114-590_at	FGSG_02274	12.1252	9.60199	0		6633	fgd328-300_at	FGSG_08150	11.7318	2.02324	0		928
12029	fgd179-140_at	FGSG_16149	7.84455	2.4005	0		3820	fgd193-630_at	FGSG_04610	5.65999	10.2793	0		44	fgd2-470_at	FGSG_00051	8.82789	2.65737	0		12451	fgd246-300_at	FGSG_16612	9.79372	2.19112	0		1214	fgd71-120_at	FGSG_01421	7.88989	2.52567	0		2690	fgd150-120_at	FGSG_03231	12.118	3.19688	0		8252	fgd421-290_at	FGSG_10160	11.7063	7.17676	0		3064
4449	fgd217-360_at	FGSG_05375	7.84268	3.37916	0		641	fgd35-640_at	FGSG_00756	5.65937	6.45313	0		1826	fgd112-40_at	FGSG_02147	8.8207	64.5942	0		145	fgd6-60_at	FGSG_00176	9.78151	4.20372	0		4892	fgd237-490_at	FGSG_05942	7.88971	4.50023	0		12374	fgd233-230_at	FGSG_16528	12.1126	9.61309	0		1998	fgd117-130_at	FGSG_02358	11.6906	31.779	0		3365
3882	fgd194-860_at	FGSG_04683	7.8232	3.4822	0		3339	fgd169-50_at	FGSG_04041	5.65872	3.7886	0		3314	fgd168-1620_at	FGSG_04012	8.81761	8.13044	0		2460	fg02933_s_at	FGSG_02933	9.77054	3.99077	0		12647	fgd307-10_at	FGSG_16822	7.88822	5.41389	0		1927	fgd114-620_at	FGSG_02276	12.0984	2.4144	0		9256	fgd467-160_at	FGSG_11417	11.6856	13.5793	0		166
12198	fgd147-380_at	FGSG_16336	7.8209	5.01645	0		3118	fgd163-290_at	FGSG_03772	5.65637	7.58597	0		13256	fgd456-260_s_at	FGSG_17491	8.81653	2.20891	0		469	fgd23-10_at	FGSG_00555	9.76915	3.33264	0		3187	fgd167-40_at	FGSG_03857	7.88616	2.34026	0		12843	fg08450_s_at	FGSG_17032	12.0827	2.06575	0		3622	fgd189-180_at	FGSG_04368	11.6683	3.28676	0		12174
10920	fg12276_at	FGSG_13881	7.80817	7.34451	0		2525	fgd146-40_at	FGSG_03015	5.65187	4.07462	0		9677	fg12330_at	FGSG_12066	8.80719	5.57897	0		267	fgd11-330_at	FGSG_00328	9.76234	3.31728	0		1114	fg01313_s_at	FGSG_01313	7.87645	3.89962	0		2456	fg02929_s_at	FGSG_02929	12.0798	11.7669	0		8682	fgd446-920_at	FGSG_10712	11.6613	3.67226	0		7164
3811	fgd193-460_at	FGSG_04597	7.80696	16.4498	0		1828	fgd112-80_at	FGSG_02151	5.64974	5.52127	0		10944	fgd450-460_s_at	FGSG_13912	8.80462	11.0809	0		7472	fgd371-570_at	FGSG_09212	9.7615	2.03731	0		470	fgd23-20_x_at	FGSG_00556	7.87566	7.04533	0		759	fgd39-170_at	FGSG_00897	12.0658	8.35902	0		11921	fgd132-260_at	FGSG_16026	11.6399	6.17597	0		5314
3579	fgd185-1630_at	FGSG_04317	7.79553	33.8246	0		11772	fgd86-150_at	FGSG_15865	5.64456	8.06496	0		10809	fgd422-260_at	FGSG_13714	8.79907	2.68825	0		4190	fgd204-40_at	FGSG_05081	9.75775	2.65737	0		7495	fgd372-200_at	FGSG_09240	7.87459	5.01645	0		4622	fgd228-570_at	FGSG_05586	12.0399	2.76063	0		3462	fgd185-90_at	FGSG_04186	11.6232	3.49833	0		3026
1699	fgd108-160_at	FGSG_01993	7.79197	44.8385	0		5509	fgd266-680_at	FGSG_06695	5.64305	2.41999	0		12589	fgd292-20_at	FGSG_16759	8.79349	3.10229	0		75	fgd4-310_at	FGSG_00084	9.74874	18.1261	0		1262	fgd76-30_at	FGSG_01476	7.86959	3.40267	0		1554	fgd93-560_at	FGSG_01818	12.0318	45.9396	0		2391	fgd142-200_at	FGSG_02851	11.6208	10.4831	0		13217
10357	fgd300-420_s_at	FGSG_13072	7.78128	4.2772	0		13120	fg10285_s_at	FGSG_17337	5.64215	13.2385	0		4916	fgd237-850_at	FGSG_05973	8.77431	7.1602	0		9018	fgd459-180_at	FGSG_11113	9.73879	11.9865	0		5965	fgd304-130_at	FGSG_07281	7.8639	3.30962	0		1926	fgd114-610_at	FGSG_02275	12.0171	21.4068	0		3381	fgd179-80_at	FGSG_04092	11.6108	12.8171	0		7397
5855	fgd300-410_at	FGSG_07146	7.77644	3.27161	0		4081	fgd200-140_at	FGSG_04944	5.64131	2.58172	0		944	fgd56-100_at	FGSG_01124	8.77328	3.03845	0		9538	fg00839_at	FGSG_11835	9.73318	4.94739	0		8164	fg10052_s_at	FGSG_10052	7.86344	9.75855	0		6509	fg12353_at	FGSG_07993	11.9971	6.95636	0		2649	fgd148-1080_at	FGSG_03178	11.5737	2.90795	0		3642
6470	fgd321-620_at	FGSG_07940	7.7584	6.29119	0		1868	fgd113-110_at	FGSG_02202	5.64078	8.23442	0		3940	fgd196-840_at	FGSG_04755	8.77218	13.3306	0		7081	fg08721_s_at	FGSG_08721	9.71507	3.84149	0		7606	fgd383-280_at	FGSG_09370	7.85959	2.30271	0		3648	fgd190-280_at	FGSG_04397	11.9954	4.25257	0		7913	fgd402-170_at	FGSG_09752	11.5706	5.99323	0		4965
4819	fgd234-20_at	FGSG_05844	7.75829	2.05623	0		8865	fgd455-20_at	FGSG_10933	5.63936	5.06888	0		5692	fgd285-180_at	FGSG_06934	8.76638	4.01853	0		12090	fgd162-40_at	FGSG_16220	9.70698	17.6305	0		3170	fg03835_s_at	FGSG_03835	7.845	4.29701	0		1468	fgd91-350_at	FGSG_01717	11.9911	28.8734	0		4433	fg05357_s_at	FGSG_05357	11.5655	3.94493	0		3382
6801	fgd335-670_s_at	FGSG_08378	7.7574	4.31691	0		5022	fgd242-310_at	FGSG_06104	5.63347	4.36707	0		4018	fgd198-220_at	FGSG_04872	8.76291	13.6422	0		7074	fgd353-100_at	FGSG_08712	9.69326	2.53151	0		7353	fgd370-450_at	FGSG_09072	7.83964	7.90811	0		2701	fgd150-320_at	FGSG_03245	11.9903	34.4954	0		10220	fgd242-720_at	FGSG_12871	11.5426	2.31338	0		3429
7287	fgd367-420_at	FGSG_08987	7.75049	3.52266	0		8017	fgd411-110_at	FGSG_09883	5.63313	2.55797	0		5496	fgd266-530_at	FGSG_06681	8.75946	5.91072	0		3119	fgd163-310_at	FGSG_03774	9.67204	4.79545	0		13250	fgd457-620_at	FGSG_17483	7.83808	15.0671	0		11188	fgd162-170_at	FGSG_15201	11.9521	2.21658	0		4596	fgd228-230_at	FGSG_05554	11.5274	7.56846	0		3849
3315	fg04013_at	FGSG_04013	7.74797	7.69186	0		2240	fgd132-570_s_at	FGSG_02661	5.6289	4.84557	0		4880	fgd237-360_at	FGSG_05929	8.74994	5.48947	0		969	fgd56-360_at	FGSG_01150	9.66362	3.16382	0		3677	fgd190-690_at	FGSG_04429	7.82991	13.7688	0		12483	fg06416_s_at	FGSG_16647	11.9431	9.13666	0		5789	fgd295-40_at	FGSG_07064	11.5266	4.24766	0		1874
4166	fgd203-120_at	FGSG_05050	7.74568	15.5266	0		6275	fgd316-510_at	FGSG_07671	5.62206	8.03705	0		10308	fgd278-240_s_at	FGSG_13000	8.74858	5.24157	0		6050	fgd308-510_at	FGSG_07393	9.6455	4.79545	0		1981	fg02336_s_at	FGSG_02336	7.82979	2.51984	0		1642	fgd103-310_at	FGSG_01924	11.9379	3.53898	0		1403	fgd87-200_at	FGSG_01634	11.5102	4.05584	0		7523
4892	fgd237-490_at	FGSG_05942	7.74211	17.1088	0		4297	fg05202_s_at	FGSG_05202	5.60938	4.28709	0		6186	fgd314-150_at	FGSG_07551	8.71584	6.61924	0		8497	fgd435-260_at	FGSG_10450	9.64013	3.37916	0		2756	fgd151-60_at	FGSG_03312	7.82547	9.69114	0		8951	fgd458-80_at	FGSG_11036	11.9378	19.0713	0		12023	fg04153_s_at	FGSG_16143	11.4988	5.6962	0		7313
1815	fg02136_s_at	FGSG_02136	7.74123	29.0406	0		12285	fgd197-610_at	FGSG_16431	5.6076	2.14851	0		6067	fgd309-120_at	FGSG_07412	8.71304	4.01853	0		7920	fgd403-30_at	FGSG_09761	9.6379	3.27918	0		1996	fgd117-80_at	FGSG_02354	7.82316	13.0261	0		5432	fgd260-160_at	FGSG_06600	11.9304	9.10505	0		12263	fgd196-890_s_at	FGSG_16409	11.474	11.4716	0		10237
12522	fgd262-170_at	FGSG_16690	7.73611	2.16345	0		2565	fgd147-240_at	FGSG_03066	5.60248	5.34553	0		1416	fg01651_s_at	FGSG_01651	8.71008	5.03968	0		1122	fgd65-850_s_at	FGSG_01321	9.63568	3.30962	0		9577	fgd53-160_s_at	FGSG_11897	7.82205	4.51064	0		8152	fgd417-260_at	FGSG_10039	11.9203	9.17898	0		3683	fgd190-780_s_at	FGSG_04435	11.4684	13.6737	0		60
12849	fgd338-410_at	FGSG_17038	7.72552	2.23974	0		11257	fgd204-100_at	FGSG_15279	5.601	2.07053	0		1166	fgd69-90_at	FGSG_01368	8.69771	5.16941	0		5159	fg06267_s_at	FGSG_06267	9.6132	3.02095	0		2741	fgd150-890_at	FGSG_03296	7.82159	5.45155	0		2025	fgd117-520_s_at	FGSG_02392	11.9145	17.4079	0		3059	fg03697_s_at	FGSG_03697	11.4624	12.1819	0		4729
4660	fgd231-240_at	FGSG_05634	7.72164	2.32409	0		2668	fgd149-190_at	FGSG_03207	5.59181	12.7139	0		3798	fgd193-260_at	FGSG_04581	8.69416	10.7779	0		6823	fgd336-180_at	FGSG_08401	9.60083	2.52275	0		13091	fgd417-340_at	FGSG_17306	7.81191	2.31338	0		6291	fg07696_s_at	FGSG_07696	11.9105	4.48985	0		8378	fg10305_s_at	FGSG_10305	11.4538	2.18354	0		7329
7862	fgd401-320_at	FGSG_09689	7.71412	3.03845	0		8550	fgd441-290_s_at	FGSG_10523	5.58958	3.27539	0		2198	fgd132-20_at	FGSG_02611	8.68725	3.59668	0		6610	fgd325-230_at	FGSG_08122	9.59899	9.95209	0		13323	fgd465-30_at	FGSG_17569	7.81104	2.20891	0		3109	fgd163-170_at	FGSG_03762	11.9081	32.8617	0		323	fgd14-10_at	FGSG_00390	11.4514	11.6587	0		12188
412	fgd20-30_at	FGSG_00491	7.71315	6.33495	0		2003	fgd117-190_at	FGSG_02364	5.5895	5.6438	0		13090	fgd417-110_at	FGSG_17305	8.67152	2.92817	0		2786	fgd152-270_at	FGSG_03349	9.5939	33.942	0		2436	fgd143-30_at	FGSG_02905	7.80435	2.79594	0		7818	fgd398-210_at	FGSG_09633	11.8903	3.54307	0		10956	fgd447-140_at	FGSG_13931	11.4423	10.4831	0		8670
3920	fgd196-570_at	FGSG_04732	7.70994	14.8941	0		11597	fgd473-480_at	FGSG_15661	5.58295	32.748	0		1840	fgd112-260_at	FGSG_02165	8.66667	12.0142	0		13120	fg10285_s_at	FGSG_17337	9.58593	8.46592	0		8880	fgd456-210_s_at	FGSG_10952	7.80351	3.66378	0		11734	fgd52-90_at	FGSG_15820	11.8718	3.98156	0		9584	Fg4A20_at	FGSG_11909	11.4301	15.0324	0		8977
13076	fgd411-400_at	FGSG_17291	7.70644	2.35653	0		8252	fgd421-290_at	FGSG_10160	5.57841	9.11557	0		6835	fgd338-160_s_at	FGSG_08415	8.64604	4.78991	0		10585	fgd330-140_at	FGSG_13399	9.57216	2.49378	0		1027	fgd60-110_at	FGSG_01213	7.80161	2.69447	0		4813	fgd233-1780_at	FGSG_05837	11.8541	3.62589	0		12421	fgd237-590_at	FGSG_16578	11.4206	9.33942	0		8982
6350	fgd320-30_at	FGSG_07775	7.69199	72.3372	0		4230	fgd206-120_at	FGSG_05128	5.57144	12.9361	0		2512	fgd145-490_at	FGSG_02999	8.64218	10.9536	0		5533	fgd268-130_at	FGSG_06724	9.56481	3.16017	0		5178	fgd251-50_at	FGSG_06288	7.80122	6.90034	0		1691	fgd108-60_at	FGSG_01983	11.8425	60.8281	0		11084	fgd37-850_at	FGSG_15086	11.3822	13.2079	0		13065
1869	fgd113-120_at	FGSG_02203	7.69074	30.4141	0		1212	fgd71-100_at	FGSG_01419	5.55501	6.49052	0		12669	fgd314-200_at	FGSG_16845	8.63707	6.19026	0		9132	fgd463-200_at	FGSG_11264	9.56214	6.00709	0		2291	fgd135-200_at	FGSG_02717	7.78955	3.08086	0		7706	fg09501_s_at	FGSG_09501	11.8394	16.2985	0		2392	fgd142-210_at	FGSG_02852	11.3722	28.7071	0		1453
5385	fgd259-1430_s_at	FGSG_06540	7.69071	3.74942	0		2864	fgd158-160_at	FGSG_03454	5.551	4.12197	0		8993	fgd458-580_at	FGSG_11081	8.63142	3.605	0		10208	fg12356_at	FGSG_12851	9.52244	10.3867	0		9952	fgd150-130_at	FGSG_12482	7.78918	2.34567	0		9101	fgd460-890_at	FGSG_11219	11.8389	10.9916	0		1400	fgd87-150_at	FGSG_01631	11.3622	24.2515	0		8749
6231	fgd315-590_at	FGSG_07610	7.68986	13.7053	0		3790	fg04571_s_at	FGSG_04571	5.54501	2.95878	0		9025	fgd459-310_at	FGSG_11124	8.6279	2.42279	0		8653	fg10670_s_at	FGSG_10670	9.5162	14.1723	0		7113	fgd354-40_at	FGSG_08762	7.78224	2.66352	0		4746	fg12260_at	FGSG_05743	11.823	2.84153	0		4990	fgd241-120_at	FGSG_06068	11.3622	15.9262	0		3014
2068	fgd122-650_at	FGSG_02458	7.68712	3.11666	0		9572	Fg4A2188_at	FGSG_11888	5.54364	22.0596	0		13230	fg11168_s_at	FGSG_17463	8.60969	3.06666	0		13034	fgd397-90_at	FGSG_17244	9.51053	5.07474	0		3946	fgd196-950_at	FGSG_04763	7.78155	3.21912	0		13231	fgd460-240_at	FGSG_17464	11.8046	4.04648	0		7685	fgd388-70_at	FGSG_09475	11.3553	4.95883	0		1657
4647	fgd231-60_at	FGSG_05619	7.66647	2.68825	0		839	fg00998_s_at	FGSG_00998	5.54362	2.57874	0		7101	fgd353-530_at	FGSG_08746	8.60906	3.41054	0		6350	fgd320-30_at	FGSG_07775	9.4973	27.7933	0		6600	fgd325-100_s_at	FGSG_08109	7.77472	6.36429	0		5103	fg06199_s_at	FGSG_06199	11.804	8.20593	0		8942	fgd457-680_at	FGSG_11026	11.3525	11.4716	0		8531
9038	fgd459-490_at	FGSG_11141	7.66616	2.50244	0		9395	fg11628_s_at	FGSG_11628	5.53539	2.79271	0		6624	fgd328-170_at	FGSG_08138	8.60739	3.68926	0		1929	fgd114-660_at	FGSG_02279	9.49011	12.2808	0		2410	fgd142-440_at	FGSG_02873	7.76873	27.9866	0		7377	fgd370-770_at	FGSG_09099	11.7908	13.9127	0		9886	fg12161_at	FGSG_12390	11.3504	4.47949	0		9774
7909	fgd402-120_at	FGSG_09747	7.66153	3.63847	0		466	fgd22-330_at	FGSG_00552	5.53494	2.37293	0		4688	fgd232-40_at	FGSG_05670	8.6058	3.63008	0		8670	fg10694_at	FGSG_10694	9.47663	16.374	0		3380	fg04091_s_at	FGSG_04091	7.76027	2.02324	0		3515	fgd185-780_at	FGSG_04243	11.7843	10.3987	0		7616	fgd383-430_at	FGSG_09382	11.3396	6.61924	0		13225
3327	fgd168-1760_s_at	FGSG_04026	7.66093	2.18859	0		5960	fgd304-50_at	FGSG_07274	5.53098	5.19335	0		5110	fgd247-300_at	FGSG_06208	8.58785	5.92439	0		2556	fgd147-70_at	FGSG_03052	9.4662	8.42689	0		7508	fgd373-170_at	FGSG_09257	7.75639	4.7349	0		2051	fgd122-390_at	FGSG_02434	11.7714	4.29701	0		8229	fg10132_s_at	FGSG_10132	11.3373	16.6795	0		3679
12442	fgd242-230_s_at	FGSG_16602	7.65805	5.50217	0		10809	fgd422-260_at	FGSG_13714	5.52847	2.74157	0		6919	fgd343-360_at	FGSG_08521	8.57613	2.88119	0		656	fgd35-810_at	FGSG_00771	9.4622	16.7955	0		5103	fg06199_s_at	FGSG_06199	7.75597	2.87454	0		2770	fgd152-60_at	FGSG_03333	11.7647	28.443	0		5316	fg06460_s_at	FGSG_06460	11.3249	12.0142	0		9670
8028	fgd411-240_at	FGSG_09895	7.63855	4.26733	0		100	fg00117_s_at	FGSG_00117	5.52234	6.15461	0		12285	fgd197-610_at	FGSG_16431	8.56818	6.61924	0		9588	fg12290_at	FGSG_11914	9.44575	5.29636	0		3381	fgd179-80_at	FGSG_04092	7.75422	3.49833	0		1403	fgd87-200_at	FGSG_01634	11.7596	5.82934	0		12079	fgd163-190_at	FGSG_16208	11.3118	4.80099	0		6633
5432	fgd260-160_at	FGSG_06600	7.63406	2.4005	0		5094	fgd247-50_at	FGSG_06188	5.5184	9.25351	0		3773	fgd192-1190_at	FGSG_04547	8.56659	3.84593	0		9767	fgd194-600_at	FGSG_12206	9.4308	6.72717	0		494	fgd25-230_at	FGSG_00583	7.75371	4.52108	0		4447	fg05373_s_at	FGSG_05373	11.7531	27.5059	0		9880	fg03809_s_at	FGSG_12379	11.2942	11.3137	0		4892
6332	fg07756_s_at	FGSG_07756	7.61465	6.52812	0		1175	fgd70-90_at	FGSG_01377	5.51348	3.04547	0		6793	fgd335-530_at	FGSG_08365	8.56302	3.10229	0		3472	fgd185-220_at	FGSG_04199	9.42324	2.75745	0		2623	fgd148-750_at	FGSG_03148	7.74002	8.18699	0		11003	fgd463-80_at	FGSG_14002	11.7444	5.46416	0		3998	fgd197-440_at	FGSG_04837	11.2896	7.42985	0		12067
4530	fgd224-670_at	FGSG_05478	7.60829	2.12383	0		7838	fgd400-50_at	FGSG_09661	5.51087	9.06307	0		4633	fgd230-50_at	FGSG_05600	8.55714	2.48515	0		12226	fgd143-70_s_at	FGSG_16369	9.42289	7.6211	0		4121	fgd201-110_at	FGSG_04996	7.73163	4.80099	0		6393	fgd320-780_at	FGSG_07838	11.7438	9.98664	0		3187	fgd167-40_at	FGSG_03857	11.2852	3.34808	0		12624
9275	fgd467-560_at	FGSG_11449	7.60624	12.4379	0		6910	fgd343-250_at	FGSG_08511	5.51031	2.71634	0		4053	fg04914_s_at	FGSG_04914	8.55478	2.09943	0		5768	fgd293-130_at	FGSG_07038	9.42143	4.69676	0		2897	fgd159-150_at	FGSG_03502	7.71996	9.29636	0		12698	fgd318-200_at	FGSG_16876	11.7411	12.3948	0		12483	fg06416_s_at	FGSG_16647	11.2837	7.06162	0		11932
7047	fgd349-460_at	FGSG_08677	7.60605	6.49802	0		9066	fg11173_s_at	FGSG_11173	5.50998	2.45377	0		8382	fgd425-640_at	FGSG_10309	8.54485	2.4005	0		13323	fgd465-30_at	FGSG_17569	9.41286	2.69136	0		6985	fgd348-260_at	FGSG_08601	7.71413	7.3956	0		5306	fg06448_at	FGSG_06448	11.7376	10.4348	0		1996	fgd117-80_at	FGSG_02354	11.2646	14.1887	0		8118
5937	fgd303-720_at	FGSG_07247	7.59949	2.53151	0		1831	fg02154_s_at	FGSG_02154	5.5071	4.48985	0		7863	fgd401-330_at	FGSG_09690	8.54266	12.8171	0		12125	fgd158-290_s_at	FGSG_16260	9.41258	3.23403	0		10889	fg12179_at	FGSG_13838	7.69983	6.11916	0		7586	fgd383-30_at	FGSG_09347	11.7105	28.7735	0		6749	fgd330-430_at	FGSG_08310	11.2608	15.7433	0		8545
8774	fgd450-600_at	FGSG_10825	7.59102	4.16024	0		9971	fgd148-180_at	FGSG_12506	5.50377	2.85799	0		4627	fgd229-60_at	FGSG_05593	8.52816	14.5539	0		10577	fgd335-160_at	FGSG_13388	9.4109	9.84916	0		8268	Fg4A1756_at	FGSG_10179	7.68523	2.23974	0		7223	fgd359-100_at	FGSG_08903	11.7063	7.89898	0		2781	fgd152-220_at	FGSG_03344	11.2406	5.12186	0		12879
9485	fgd13-270_at	FGSG_11755	7.59068	2.36199	0		3178	fgd166-340_at	FGSG_03846	5.49051	12.6115	0		4408	fgd216-30_at	FGSG_05328	8.52121	4.04648	0		1180	fgd70-140_at	FGSG_01383	9.40897	3.01746	0		3879	fgd194-810_at	FGSG_04679	7.67505	9.4917	0		8129	fgd416-90_at	FGSG_10012	11.7021	6.58873	0		2051	fgd122-390_at	FGSG_02434	11.2284	5.9794	0		2842
6800	fg08377_s_at	FGSG_08377	7.5899	5.06303	0		4387	fgd212-1030_at	FGSG_05304	5.48934	2.25272	0		12788	fgd355-70_at	FGSG_16973	8.49985	8.7746	0		4081	fgd200-140_at	FGSG_04944	9.40857	2.89454	0		12667	fg07530_s_at	FGSG_16843	7.67269	62.6829	0		2493	fgd145-210_at	FGSG_02974	11.702	14.4367	0		8377	fgd425-590_at	FGSG_10304	11.2203	3.94493	0		13137
210	fg00264_s_at	FGSG_00264	7.58141	4.19887	0		1681	fgd107-100_at	FGSG_01972	5.48271	22.706	0		4622	fgd228-570_at	FGSG_05586	8.48722	3.85483	0		12299	fgd200-570_at	FGSG_16446	9.40539	4.02782	0		443	fgd20-400_at	FGSG_00523	7.6722	22.8375	0		12624	fg07252_s_at	FGSG_16797	11.6905	2.74473	0		2373	fgd141-360_at	FGSG_02821	11.1954	67.0268	0		3315
3293	fgd168-1310_at	FGSG_03986	7.5797	20.4874	0		1930	fg02280_s_at	FGSG_02280	5.48072	2.31338	0		1400	fgd87-150_at	FGSG_01631	8.4778	6.86852	0		7117	fgd354-110_at	FGSG_08767	9.38341	2.15348	0		4279	fgd208-110_at	FGSG_05183	7.66338	3.55537	0		7707	fgd391-140_at	FGSG_09502	11.6893	7.99076	0		9090	fgd460-700_at	FGSG_11204	11.181	2.25012	0		4310
7514	fgd373-240_at	FGSG_09263	7.57886	2.20381	0		2345	fgd140-20_at	FGSG_02784	5.45987	6.98858	0		7698	fgd391-20_at	FGSG_09493	8.47201	6.19026	0		7686	fgd388-100_at	FGSG_09477	9.3796	3.57597	0		10829	fgd426-40_at	FGSG_13743	7.65585	2.10429	0		10484	fgd321-280_at	FGSG_13247	11.6885	13.1775	0		1416	fg01651_s_at	FGSG_01651	11.1779	6.83686	0		2289
4414	fgd216-100_at	FGSG_05335	7.57328	5.01645	0		9588	fg12290_at	FGSG_11914	5.45769	2.58471	0		11859	fgd114-380_at	FGSG_15959	8.46868	4.12197	0		11815	fgd104-230_at	FGSG_15910	9.37171	2.27626	0		11957	fgd473-740_at	FGSG_16063	7.64593	18.0426	0		2451	fgd143-260_at	FGSG_02924	11.6547	6.25496	0		9953	fgd150-10_at	FGSG_12483	11.1778	3.16017	0		5389
6424	fgd320-1220_at	FGSG_07875	7.5661	2.10916	0		8000	fgd409-30_at	FGSG_09861	5.42596	3.79737	0		3412	fgd179-560_at	FGSG_04129	8.45095	7.04533	0		3073	fgd162-110_at	FGSG_03715	9.36177	9.09454	0		1221	fgd72-140_at	FGSG_01430	7.64004	5.46416	0		2878	fgd158-430_at	FGSG_03477	11.645	25.1357	0		7833	fgd399-120_s_at	FGSG_09651	11.1684	5.41389	0		4304
1035	fgd61-30_at	FGSG_01221	7.55226	7.3956	0		8780	fgd451-30_at	FGSG_10834	5.41693	3.80615	0		4677	fgd231-460_at	FGSG_05655	8.42958	3.65533	0		4402	fgd213-180_at	FGSG_05322	9.35961	4.93597	0		12081	fgd162-460_at	FGSG_16211	7.62465	3.98156	0		3472	fgd185-220_at	FGSG_04199	11.6239	3.01746	0		9060	fgd460-220_at	FGSG_11164	11.1675	7.29378	0		6499
7293	fgd367-550_at	FGSG_08996	7.55141	3.08799	0		5651	fgd280-180_at	FGSG_06875	5.41281	2.46229	0		5921	fg07227_s_at	FGSG_07227	8.42643	2.27101	0		8890	fgd456-350_at	FGSG_10965	9.35778	2.09217	0		3436	fgd183-40_at	FGSG_04157	7.60714	2.78305	0		4647	fgd231-60_at	FGSG_05619	11.6186	2.48515	0		7558	fgd378-110_at	FGSG_09316	11.1473	3.28676	0		2604
2399	fgd142-320_at	FGSG_02862	7.53651	3.53898	0		4781	fgd233-1330_at	FGSG_05797	5.40591	4.69134	0		3653	fgd190-350_at	FGSG_04402	8.42034	5.21741	0		8219	fgd419-40_at	FGSG_10119	9.35657	3.94949	0		5353	fgd259-1040_at	FGSG_06506	7.5893	13.7688	0		6624	fgd328-170_at	FGSG_08138	11.6169	8.82543	0		12059	fgd168-170_at	FGSG_16185	11.1401	45.3595	0		12629
355	fgd16-220_s_at	FGSG_00429	7.53233	5.14558	0		3371	fg04081_s_at	FGSG_04081	5.40158	6.47554	0		10208	fg12356_at	FGSG_12851	8.40978	5.20537	0		11842	fgd112-70_at	FGSG_15940	9.35559	5.00487	0		8839	fgd454-150_at	FGSG_10901	7.58862	2.70695	0		11647	fgd11-140_at	FGSG_15726	11.6142	7.89898	0		3365	fgd173-20_at	FGSG_04071	11.1206	16.9514	0		10179
10384	fg12213_s_at	FGSG_13111	7.52646	2.10429	0		3443	fgd183-120_at	FGSG_04164	5.39309	2.03967	0		6850	fgd338-420_at	FGSG_08435	8.40596	4.37717	0		8891	fg10966_s_at	FGSG_10966	9.32933	2.11404	0		326	fgd14-60_s_at	FGSG_00393	7.57314	2.94854	0		8788	fg10843_s_at	FGSG_10843	11.6139	2.62685	0		11549	fgd441-190_at	FGSG_15610	11.1092	2.11404	0		12656
7337	fgd370-230_at	FGSG_09053	7.52443	4.65893	0		4714	fgd233-160_at	FGSG_05702	5.3916	5.63728	0		5050	fgd244-30_at	FGSG_06139	8.39098	2.06098	0		1720	fgd110-50_at	FGSG_02019	9.32656	5.09824	0		2512	fgd145-490_at	FGSG_02999	7.57052	7.17676	0		9752	fgd135-190_at	FGSG_12183	11.6097	2.89788	0		1934	fgd116-40_at	FGSG_02285	11.1084	15.8528	0		7081
4325	fgd212-270_at	FGSG_05235	7.52395	2.30271	0		6919	fgd343-360_at	FGSG_08521	5.38624	3.07375	0		3093	fgd162-420_at	FGSG_03742	8.38635	20.4874	0		3941	fgd196-850_s_at	FGSG_04756	9.31999	2.55207	0		5249	fgd256-100_at	FGSG_06373	7.56532	5.02805	0		7346	fgd370-350_at	FGSG_09064	11.6058	2.71948	0		4088	fgd200-260_at	FGSG_04953	11.1057	8.11168	0		12426
990	fgd58-120_at	FGSG_01172	7.51797	2.83497	0		1491	fgd92-110_at	FGSG_01745	5.37618	24.761	0		4130	fgd201-250_at	FGSG_05006	8.38472	2.00463	0		343	fgd16-80_at	FGSG_00416	9.31735	3.84593	0		5307	fgd259-240_at	FGSG_06449	7.5627	43.012	0		8376	fgd425-580_at	FGSG_10303	11.5972	56.493	0		7523	fgd373-340_at	FGSG_09272	11.1053	8.1681	0		1341
8436	fgd433-130_at	FGSG_10375	7.51112	10.1495	0		4242	fg05141_s_at	FGSG_05141	5.36806	3.19319	0		10604	fg08202_s_at	FGSG_13422	8.37595	12.7875	0		831	fgd47-10_at	FGSG_00989	9.30827	26.1426	0		3004	fgd160-820_at	FGSG_03632	7.55902	19.5171	0		7226	fgd360-40_at	FGSG_08907	11.5917	19.4047	0		5210	fgd254-260_s_at	FGSG_06325	11.1022	6.40856	0		5364
683	fgd35-1210_at	FGSG_00807	7.51099	3.18951	0		7863	fgd401-330_at	FGSG_09690	5.36772	11.2615	0		12974	fgd371-460_at	FGSG_17175	8.37543	5.01645	0		6464	fgd321-520_at	FGSG_07932	9.30417	39.1245	0		7639	fgd384-340_at	FGSG_09412	7.54079	2.62685	0		7367	fgd370-610_at	FGSG_09087	11.5688	18.0634	0		3884	fgd194-900_at	FGSG_04686	11.0954	4.71307	0		7363
5699	fgd285-320_at	FGSG_06942	7.5079	2.17347	0		12948	fgd367-690_at	FGSG_17146	5.36528	3.59253	0		3882	fgd194-860_at	FGSG_04683	8.37432	3.79298	0		1826	fgd112-40_at	FGSG_02147	9.30146	5.84958	0		7707	fgd391-140_at	FGSG_09502	7.53281	8.05564	0		8253	fgd422-20_s_at	FGSG_10162	11.5279	5.97249	0		3849	fgd194-350_at	FGSG_04643	11.0926	5.74909	0		2830
1501	fgd92-230_at	FGSG_01757	7.49185	3.88164	0		5305	fgd259-210_at	FGSG_06447	5.36401	32.7102	0		3764	fg04538_s_at	FGSG_04538	8.37057	8.4757	0		12435	fgd239-30_at	FGSG_16593	9.29983	3.33264	0		11921	fgd132-260_at	FGSG_16026	7.53113	2.09943	0		8252	fgd421-290_at	FGSG_10160	11.5248	15.707	0		13124	fgd426-30_at	FGSG_17343	11.0892	3.68926	0		3364
4297	fg05202_s_at	FGSG_05202	7.47419	3.12387	0		8712	fgd447-460_at	FGSG_10752	5.36254	5.92439	0		10968	fgd467-610_at	FGSG_13949	8.35638	7.3615	0		6528	fgd323-730_at	FGSG_08023	9.2916	11.4584	0		12322	fgd216-70_s_at	FGSG_16472	7.52968	4.37717	0		12010	fgd185-1620_at	FGSG_16127	11.5221	4.23296	0		10179	fg12062_at	FGSG_12814	11.0884	5.09824	0		7916
2082	fgd122-840_at	FGSG_02474	7.45743	3.16017	0		1747	fgd110-400_at	FGSG_02049	5.35677	3.99538	0		5966	fgd304-140_at	FGSG_07282	8.34442	2.87454	0		590	fgd34-60_at	FGSG_00696	9.28126	2.88452	0		6383	fgd320-640_at	FGSG_07824	7.52277	2.86129	0		12431	fg06013_s_at	FGSG_16588	11.4993	4.69134	0		6631	fg08147_s_at	FGSG_08147	11.0827	2.10916	0		1117
12869	fgd330-260_s_at	FGSG_17061	7.45012	5.00487	0		2111	fgd126-50_at	FGSG_02508	5.35623	9.36103	0		4186	fgd203-480_at	FGSG_05077	8.33297	4.33691	0		11023	fg02660_s_at	FGSG_15002	9.26279	5.91755	0		3194	fgd167-150_at	FGSG_03865	7.52006	24.9333	0		3933	fg04747_s_at	FGSG_04747	11.4908	3.58838	0		12311	fgd207-430_at	FGSG_16459	11.0749	17.6713	0		9018
957	fgd56-230_at	FGSG_01137	7.44483	2.42279	0		956	fgd56-220_at	FGSG_01136	5.35515	3.21169	0		2757	fgd151-120_at	FGSG_03315	8.32961	15.8162	0		13325	fg11331_s_at	FGSG_17571	9.25768	4.34694	0		6910	fgd343-250_at	FGSG_08511	7.5124	19.9733	0		1866	fgd113-80_at	FGSG_02199	11.4889	6.54322	0		2399	fgd142-320_at	FGSG_02862	11.0577	6.20458	0		6155
7483	fgd372-30_at	FGSG_09226	7.44305	2.46229	0		2774	fg03337_s_at	FGSG_03337	5.34846	2.54912	0		6106	fgd310-530_at	FGSG_07458	8.32505	26.1125	0		7239	fgd362-130_at	FGSG_08923	9.2567	3.97237	0		2980	fgd160-380_at	FGSG_03598	7.508	64	0		7798	fgd397-70_at	FGSG_09609	11.4879	2.11648	0		11516	fgd417-90_s_at	FGSG_15575	11.057	5.74909	0		8130
6436	fgd321-40_at	FGSG_07894	7.44279	10.315	0		5105	fgd247-230_at	FGSG_06202	5.34642	12.3948	0		9160	fgd464-450_at	FGSG_11301	8.31865	2.51984	0		1132	fgd65-960_at	FGSG_01331	9.24752	3.90864	0		12597	fgd293-300_at	FGSG_16767	7.50574	2.91467	0		9173	fgd464-600_at	FGSG_11315	11.4865	22.5752	0		7533	fgd374-10_at	FGSG_09287	11.0331	5.51489	0		5244
11931	fgd136-140_at	FGSG_16037	7.44278	2.94854	0		6944	fgd347-50_at	FGSG_08551	5.34182	2.99661	0		9105	fgd460-1040_at	FGSG_11228	8.29118	57.68	0		9953	fgd150-10_at	FGSG_12483	9.23283	5.18137	0		11044	fgd329-470_at	FGSG_15034	7.49285	2.26054	0		8984	fgd458-470_at	FGSG_11071	11.48	11.8214	0		1695	fgd108-110_at	FGSG_01988	11.0284	7.06162	0		2375
5104	fgd247-220_at	FGSG_06201	7.44018	7.67411	0		7301	fgd367-650_at	FGSG_09005	5.34041	4.70763	0		3103	fgd163-90_at	FGSG_03755	8.29034	2.68204	0		3013	fgd160-960_at	FGSG_03644	9.22058	14.1396	0		144	fgd6-50_at	FGSG_00175	7.47394	14.2874	0		6047	fgd308-450_at	FGSG_07389	11.454	3.79737	0		6231	fgd315-590_at	FGSG_07610	11.0266	28.84	0		11516
11506	fgd411-50_at	FGSG_15565	7.43702	4.10296	0		3682	fgd190-740_at	FGSG_04434	5.33911	2.25793	0		6526	fg08021_s_at	FGSG_08021	8.28416	8.22491	0		2326	fg02762_s_at	FGSG_02762	9.20111	3.46615	0		7536	fgd374-100_at	FGSG_09293	7.4729	4.57361	0		11593	fgd470-230_at	FGSG_15657	11.4441	13.7688	0		5050	fgd244-30_at	FGSG_06139	11.0196	2.78305	0		981
2186	fgd130-50_at	FGSG_02597	7.43434	3.03143	0		6882	fgd342-110_at	FGSG_08477	5.33891	2.12138	0		2773	fgd152-100_at	FGSG_03336	8.27412	9.9636	0		3120	fgd163-320_at	FGSG_03775	9.20047	4.72397	0		8286	fgd424-190_at	FGSG_10200	7.47084	6.03491	0		1202	fgd70-400_at	FGSG_01407	11.4344	19.6983	0		7529	fgd373-470_at	FGSG_09281	11.0088	12.0698	0		3296
4682	fgd231-570_at	FGSG_05663	7.42239	63.1189	0		118	fgd5-570_at	FGSG_00140	5.33658	3.19319	0		2649	fgd148-1080_at	FGSG_03178	8.27253	4.58419	0		11840	fg02134_s_at	FGSG_15938	9.19478	10.3269	0		8051	fgd411-520_at	FGSG_09921	7.45893	4.85678	0		13148	fgd436-70_at	FGSG_17370	11.4291	5.57253	0		1415	fgd88-120_s_at	FGSG_01650	11.0064	10.1965	0		10944
6064	fg07408_s_at	FGSG_07408	7.41741	2.28153	0		7589	fgd383-70_at	FGSG_09351	5.33294	3.20058	0		9952	fgd150-130_at	FGSG_12482	8.27066	2.04202	0		3049	fgd161-180_at	FGSG_03687	9.19101	6.12623	0		9822	fg12066_at	FGSG_12291	7.45251	6.77396	0		7344	fg09062_s_at	FGSG_09062	11.4243	5.12186	0		8304	fg12321_s_at	FGSG_10222	10.9665	3.18951	0		2437
1968	fgd116-440_at	FGSG_02323	7.41685	43.9158	0		3322	fgd168-1700_at	FGSG_04020	5.33269	3.64268	0		3687	fgd190-820_at	FGSG_04439	8.26809	19.6075	0		13094	fgd417-450_at	FGSG_17309	9.18378	3.61752	0		1990	fgd116-720_at	FGSG_02347	7.45125	4.64818	0		2077	fg02468_s_at	FGSG_02468	11.4122	7.95392	0		3383	fgd179-120_at	FGSG_04095	10.9326	2.28153	0		12261
4279	fgd208-110_at	FGSG_05183	7.40807	6.1475	0		12064	fgd166-380_at	FGSG_16190	5.33073	2.99661	0		4904	fgd237-650_at	FGSG_05956	8.2609	2.77022	0		8370	fg10296_s_at	FGSG_10296	9.17719	13.7053	0		7195	fg08871_s_at	FGSG_08871	7.4236	4.63746	0		12057	fgd168-570_at	FGSG_16182	11.4017	10.1965	0		3479	fgd185-320_at	FGSG_04207	10.9301	11.4716	0		9023
4671	fgd231-390_at	FGSG_05649	7.40098	3.21912	0		7175	fgd357-350_at	FGSG_08841	5.3297	2.06337	0		244	fg00303_s_at	FGSG_00303	8.26039	2.3511	0		1210	fgd71-60_at	FGSG_01417	9.17018	12.1257	0		9275	fgd467-560_at	FGSG_11449	7.42015	4.95883	0		8731	fgd449-150_at	FGSG_10776	11.3916	10.3031	0		1858	fgd112-570_at	FGSG_02189	10.9244	3.18215	0		6225
6663	fg12110_at	FGSG_08188	7.38833	2.30804	0		1670	fgd104-340_at	FGSG_01958	5.32854	3.74509	0		8229	fg10132_s_at	FGSG_10132	8.25981	9.78112	0		10886	fgd460-780_s_at	FGSG_13834	9.16672	3.3597	0		5906	fgd303-220_at	FGSG_07209	7.41672	16.1859	0		12678	fgd315-580_at	FGSG_16855	11.3813	5.5661	0		495	fg00584_s_at	FGSG_00584	10.8794	3.37137	0		9125
4397	fgd213-110_at	FGSG_05316	7.38439	3.76678	0		10944	fgd450-460_s_at	FGSG_13912	5.32699	3.49833	0		2890	fgd159-40_s_at	FGSG_03494	8.24984	21.7057	0		4776	fgd233-1250_at	FGSG_05790	9.16549	3.81055	0		136	fgd5-960_at	FGSG_00166	7.4164	5.31474	0		4404	fgd213-200_at	FGSG_05324	11.3599	11.4056	0		2021	fgd117-440_at	FGSG_02386	10.8714	15.4907	0		591
334	fgd15-80_at	FGSG_00407	7.38017	4.91321	0		1166	fgd69-90_at	FGSG_01368	5.32429	4.80099	0		6463	fgd321-500_s_at	FGSG_07931	8.24962	2.52567	0		6225	fgd315-490_at	FGSG_07602	9.15986	9.9636	0		1522	fgd93-150_at	FGSG_01780	7.41377	8.51496	0		11914	fgd128-400_at	FGSG_16018	11.3593	23.5339	0		7461	fgd371-380_s_at	FGSG_09197	10.8686	2.78305	0		7913
12856	fg08373_s_at	FGSG_17046	7.38016	3.81055	0		13073	fgd411-70_at	FGSG_17288	5.3221	2.92817	0		46	fgd2-490_at	FGSG_00053	8.24873	80.8215	0		3108	fgd163-160_at	FGSG_03761	9.15646	2.71948	0		1722	fgd110-90_at	FGSG_02022	7.40971	4.16986	0		2702	fgd150-330_at	FGSG_03246	11.3548	4.30198	0		10368	fgd303-20_at	FGSG_13089	10.8652	7.6211	0		1577
1673	fg01962_at	FGSG_01962	7.37557	3.45815	0		11899	fg12262_s_at	FGSG_16001	5.31877	3.16382	0		6252	fgd316-180_at	FGSG_07643	8.23157	10.9536	0		7535	fgd374-70_at	FGSG_09291	9.13887	6.78963	0		87	fgd5-110_at	FGSG_00100	7.406	3.47417	0		9856	fgd168-880_at	FGSG_12347	11.3322	6.11916	0		5910	fgd303-270_s_at	FGSG_07213	10.8621	2.59668	0		2922
3766	fgd192-1120_at	FGSG_04540	7.36666	3.25653	0		22	fgd2-150_at	FGSG_00024	5.31486	2.74157	0		7885	fgd401-740_at	FGSG_09720	8.22426	2.55502	0		3477	fg04204_s_at	FGSG_04204	9.12054	13.8486	0		4034	fgd199-40_at	FGSG_04892	7.39279	2.58471	0		12085	fgd162-240_at	FGSG_16215	11.3249	10.8153	0		2450	fgd143-240_at	FGSG_02922	10.8514	2.03261	0		6623
8371	fg10297_s_at	FGSG_10297	7.36309	4.19887	0		4053	fg04914_s_at	FGSG_04914	5.31463	2.4144	0		2047	fgd122-320_at	FGSG_02428	8.22249	4.37717	0		362	fgd16-300_at	FGSG_00436	9.1162	8.70393	0		2029	fgd120-40_at	FGSG_02400	7.39053	6.9163	0		6447	fg07911_s_at	FGSG_07911	11.3108	6.73495	0		652	fgd35-770_at	FGSG_00767	10.8462	2.03731	0		4698
7163	fgd357-120_at	FGSG_08825	7.35761	4.55252	0		8371	fg10297_s_at	FGSG_10297	5.3141	5.01645	0		6913	fgd343-290_at	FGSG_08514	8.2176	2.80889	0		824	fgd46-480_at	FGSG_00979	9.08931	56.4278	0		3582	fgd185-1690_s_at	FGSG_04321	7.38317	3.26406	0		7695	fgd388-220_at	FGSG_09487	11.2988	2.6087	0		11950	fgd473-510_at	FGSG_16056	10.8371	11.8214	0		5447
1272	fgd76-150_at	FGSG_01487	7.35727	3.02444	0		4904	fgd237-650_at	FGSG_05956	5.28824	3.34421	0		222	fgd10-490_at	FGSG_00278	8.217	3.83706	0		1024	fgd60-80_at	FGSG_01210	9.08817	2.66968	0		4884	fgd237-400_at	FGSG_05933	7.3825	9.91766	0		4864	fgd237-130_at	FGSG_05908	11.2969	22.4193	0		3288	fgd168-1230_at	FGSG_03979	10.8263	5.12186	0		4230
251	fg00310_s_at	FGSG_00310	7.35099	3.28676	0		11912	fg02580_s_at	FGSG_16016	5.28566	4.43828	0		12064	fgd166-380_at	FGSG_16190	8.21322	3.8282	0		1642	fgd103-310_at	FGSG_01924	9.06416	12.0281	0		6563	fgd323-1200_at	FGSG_08065	7.37144	4.42804	0		13236	fgd459-400_at	FGSG_17469	11.2915	58.6205	0		7515	fg09264_s_at	FGSG_09264	10.8182	4.64818	0		118
10969	fgd467-600_at	FGSG_13950	7.35081	3.07375	0		4828	fgd234-140_s_at	FGSG_05853	5.2845	4.05584	0		1509	fgd92-320_s_at	FGSG_01765	8.20391	18.4217	0		2244	fg02665_s_at	FGSG_02665	9.0621	2.01159	0		10902	fg12255_at	FGSG_13860	7.36341	9.27491	0		4119	fgd201-70_at	FGSG_04992	11.2611	4.9818	0		1726	fgd110-150_at	FGSG_02026	10.8063	2.41719	0		12493
4878	fgd237-330_at	FGSG_05926	7.33907	26.5382	0		9043	fgd459-570_at	FGSG_11147	5.28045	3.79298	0.0171628		4448	fgd217-350_at	FGSG_05374	8.2007	6.45313	0		9296	fgd468-170_at	FGSG_11480	9.04927	13.4855	0		7459	fgd371-360_at	FGSG_09195	7.35893	2.90795	0		3071	fgd162-90_at	FGSG_03713	11.2542	5.94496	0		13248	fg12253_s_at	FGSG_17481	10.7985	9.98664	0		12213
13120	fg10285_s_at	FGSG_17337	7.33262	9.80375	0		12716	fgd320-70_s_at	FGSG_16895	5.27248	5.84958	0.0171628		10224	fgd246-310_at	FGSG_12882	8.1952	2.74473	0		4643	fgd230-190_at	FGSG_05613	9.04794	17.8147	0		7757	fg09563_s_at	FGSG_09563	7.35046	6.13331	0		3014	fgd160-970_at	FGSG_03645	11.2412	3.84593	0		8270	fgd422-270_at	FGSG_10183	10.7901	3.74076	0		8101
303	fgd13-400_at	FGSG_00367	7.33108	2.84153	0		5159	fg06267_s_at	FGSG_06267	5.26761	3.18215	0.0171628		4365	fgd212-800_at	FGSG_05282	8.19132	2.15846	0		5099	fgd247-130_at	FGSG_06194	9.04041	2.77663	0		9604	fgd70-340_at	FGSG_11943	7.33893	2.19365	0		2871	fgd158-300_at	FGSG_03466	11.2374	16.8733	0		8086	fgd412-210_at	FGSG_09963	10.7857	2.8481	0		10549
1564	fgd94-100_at	FGSG_01832	7.33027	23.9729	0		6642	fgd328-460_at	FGSG_08163	5.26442	6.86852	0.0171628		355	fgd16-220_s_at	FGSG_00429	8.18749	3.67226	0		9753	fgd135-290_s_at	FGSG_12184	9.03234	12.2525	0		9453	fgd8-150_s_at	FGSG_11704	7.33832	29.2426	0		1731	fgd110-210_at	FGSG_02032	11.2233	2.46229	0		6714	fgd329-1110_at	FGSG_08263	10.7679	7.04533	0		2774
3269	fgd168-960_at	FGSG_03954	7.32607	93.4852	0		12190	fgd148-40_s_at	FGSG_16328	5.26286	4.99332	0.0171628		2556	fgd147-70_at	FGSG_03052	8.18231	16.2234	0		7080	fgd353-180_at	FGSG_08720	9.03181	2.28945	0		7744	fgd393-330_at	FGSG_09547	7.32388	3.36359	0		2371	fg02819_s_at	FGSG_02819	11.2193	17.5087	0		10890	fgd460-590_at	FGSG_13839	10.7494	4.89056	0		322
9704	fgd114-340_at	FGSG_12105	7.31938	3.19688	0		9186	fgd464-730_at	FGSG_11328	5.25791	7.10253	0.0171628		11819	fgd107-140_at	FGSG_15916	8.18072	5.29024	0		11889	fgd122-170_at	FGSG_15990	9.02751	2.83825	0		11132	fgd117-50_at	FGSG_15141	7.31557	3.13109	0		9162	fgd464-470_at	FGSG_11303	11.2188	2.46798	0		1671	fgd104-360_s_at	FGSG_01959	10.7383	9.87194	0		2723
3170	fg03835_s_at	FGSG_03835	7.3187	5.29024	0		2191	fgd131-70_at	FGSG_02602	5.25735	2.37567	0.0171628		13026	fgd393-260_s_at	FGSG_17232	8.16529	29.6508	0		8795	fgd452-140_at	FGSG_10854	9.00987	5.46416	0		4852	fgd235-90_at	FGSG_05890	7.30459	3.20428	0		6546	fgd323-970_at	FGSG_08043	11.2013	4.19402	0		3429	fgd182-20_at	FGSG_04148	10.7308	3.92674	0		7261
864	fgd50-120_at	FGSG_01027	7.31798	9.71356	0		5532	fgd268-120_at	FGSG_06723	5.24657	2.43682	0.0171628		10368	fgd303-20_at	FGSG_13089	8.16471	4.50023	0		2709	fgd150-440_at	FGSG_03256	9.00293	6.58112	0		12069	fgd166-60_at	FGSG_16196	7.29662	7.58597	0		13248	fg12253_s_at	FGSG_17481	11.1871	6.50553	0		12131	fgd158-110_at	FGSG_16266	10.7259	17.8353	0		1111
3887	fgd194-930_at	FGSG_04689	7.30987	7.72749	0		995	fgd58-230_at	FGSG_01179	5.2458	7.82632	0.0171628		1564	fgd94-100_at	FGSG_01832	8.14859	20.2054	0		4008	fgd198-70_at	FGSG_04858	9.00118	5.16941	0		4716	fgd233-180_at	FGSG_05704	7.29399	22.7848	0		2834	fgd155-80_at	FGSG_03414	11.1869	6.63456	0		12378	fgd233-670_at	FGSG_16532	10.7243	7.51618	0		12546
9064	fgd460-320_at	FGSG_11171	7.30084	2.77022	0		7397	fgd370-1030_at	FGSG_09122	5.2455	3.5186	0.0171628		11621	fgd5-610_at	FGSG_15696	8.14279	40.5042	0		11962	fgd475-80_at	FGSG_16069	8.99948	6.33495	0		1442	fgd90-60_at	FGSG_01679	7.29355	2.06098	0		12121	fgd158-530_at	FGSG_16256	11.1603	4.86801	0		7782	fg09591_s_at	FGSG_09591	10.714	7.27695	0		9953
6588	fgd324-280_at	FGSG_08093	7.29079	34.2968	0		631	fgd35-510_at	FGSG_00743	5.24202	3.04899	0.0171628		8952	fgd458-90_at	FGSG_11037	8.13495	4.47949	0		6108	fgd310-550_at	FGSG_07460	8.99852	3.8282	0		6039	fgd308-330_at	FGSG_07378	7.2924	6.16172	0		11528	fgd424-790_s_at	FGSG_15588	11.1595	5.91755	0		6522	fgd323-620_at	FGSG_08014	10.7124	47.0677	0		12079
3274	fgd168-1050_at	FGSG_03962	7.28401	3.1748	0		12357	fgd231-30_at	FGSG_16510	5.23717	2.12138	0.0171628		8430	fgd433-60_at	FGSG_10369	8.12168	3.90864	0		4869	fgd237-200_at	FGSG_05915	8.99365	2.79917	0		9068	fg11175_s_at	FGSG_11175	7.2841	7.02907	0		918	fgd53-220_at	FGSG_01095	11.1503	8.01851	0		7546	fgd377-50_at	FGSG_09303	10.7049	4.21831	0		3648
10061	fg12174_s_at	FGSG_12644	7.28268	9.60199	0		5054	fgd244-80_at	FGSG_06143	5.22966	2.39773	0.0171628		3322	fgd168-1700_at	FGSG_04020	8.11025	6.58873	0		1309	fgd77-180_at	FGSG_01531	8.99053	3.52674	0		11986	fgd192-1080_at	FGSG_16098	7.2734	3.30198	0		10647	fgd367-170_at	FGSG_13487	11.1475	5.19936	0		10754	fgd405-50_at	FGSG_13638	10.7034	4.71307	0		6418
7071	fgd353-50_at	FGSG_08708	7.28139	3.28676	0		824	fgd46-480_at	FGSG_00979	5.22956	23.6429	0.0171628		5752	fg07018_s_at	FGSG_07018	8.10514	2.7384	0		4279	fgd208-110_at	FGSG_05183	8.98582	4.42292	0		4001	fg04842_s_at	FGSG_04842	7.27093	5.82934	0		7158	fgd357-30_at	FGSG_08818	11.1446	6.20458	0		3512	fg04240_s_at	FGSG_04240	10.7025	11.6049	0		8086
5742	fgd292-40_at	FGSG_07004	7.28039	2.57279	0		8678	fgd446-870_at	FGSG_10708	5.22923	19.8583	0.0171628		3339	fgd169-50_at	FGSG_04041	8.10411	2.57874	0		3634	fgd190-70_at	FGSG_04380	8.98364	4.34694	0		4729	fgd233-440_at	FGSG_05721	7.26679	3.68075	0		9753	fgd135-290_s_at	FGSG_12184	11.138	30.4844	0		3395	fgd179-360_at	FGSG_04111	10.6974	2.71321	0		1953
6072	fg07417_at	FGSG_07417	7.27899	3.61334	0		131	fgd5-870_at	FGSG_00161	5.22675	3.1748	0.0171628		4242	fg05141_s_at	FGSG_05141	8.10012	5.59188	0		12042	fgd168-1770_at	FGSG_16166	8.97934	3.88164	0		3862	fg04660_s_at	FGSG_04660	7.26598	2.27101	0		5198	fgd254-110_at	FGSG_06311	11.1338	2.89454	0		12840	fgd340-110_s_at	FGSG_17029	10.696	14.2215	0		8478
1313	fgd77-220_at	FGSG_01535	7.27175	2.42279	0		1114	fg01313_s_at	FGSG_01313	5.22539	4.31193	0.0171628		2352	fgd141-20_s_at	FGSG_02793	8.09341	2.72578	0		5747	fgd292-120_at	FGSG_07010	8.97595	4.48466	0		8193	fgd417-830_at	FGSG_10089	7.26559	2.79594	0		12127	fgd158-240_at	FGSG_16262	11.1319	6.85267	0		6135	fgd311-50_at	FGSG_07491	10.691	44.6318	0		1088
5989	fg07312_s_at	FGSG_07312	7.26631	6.51305	0		8473	fgd434-70_at	FGSG_10418	5.22458	2.0209	0.0171628		5080	fgd246-320_at	FGSG_06172	8.07833	2.7384	0		3288	fgd168-1230_at	FGSG_03979	8.96686	3.83263	0		7699	fgd391-30_at	FGSG_09494	7.24068	16.0741	0		10053	fgd197-490_at	FGSG_12632	11.1213	6.16884	0		12731	fgd320-710_at	FGSG_16910	10.6901	2.76383	0		323
1681	fgd107-100_at	FGSG_01972	7.26511	4.42804	0		4408	fgd216-30_at	FGSG_05328	5.22063	4.2772	0.0171628		8885	fgd456-290_s_at	FGSG_10959	8.07805	5.00487	0		7341	fgd370-300_at	FGSG_09059	8.96464	5.58542	0		7226	fgd360-40_at	FGSG_08907	7.22232	9.69114	0		1210	fgd71-60_at	FGSG_01417	11.1166	23.9176	0		9232	fgd465-680_at	FGSG_11389	10.6888	2.21914	0		10168
5257	fgd257-30_at	FGSG_06382	7.26413	3.11666	0		9998	fg12390_at	FGSG_12549	5.2063	3.35195	0.0171628		170	fgd8-400_at	FGSG_00209	8.07171	5.1337	0		6279	fgd318-70_at	FGSG_07678	8.94051	14.0581	0		4948	fg06014_s_at	FGSG_06014	7.22095	7.72749	0		7826	fgd399-30_at	FGSG_09642	11.1146	3.51048	0		5312	fgd259-290_at	FGSG_06454	10.6814	13.2998	0		9201
1652	fgd104-60_at	FGSG_01934	7.26021	3.37916	0		3622	fgd189-180_at	FGSG_04368	5.20589	2.08252	0.0171628		1514	fgd93-40_at	FGSG_01770	8.06083	44.735	0		4408	fgd216-30_at	FGSG_05328	8.93573	9.2642	0		2713	fg03260_s_at	FGSG_03260	7.2071	11.6049	0		4058	fgd199-350_at	FGSG_04919	11.0859	41.4989	0		13152	fgd437-50_at	FGSG_17374	10.6803	8.28212	0		6473
9307	fgd470-70_at	FGSG_11496	7.25804	4.51064	0		12191	fgd148-20_at	FGSG_16329	5.20286	11.4188	0.0171628		4278	fg12209_s_at	FGSG_05181	8.0606	2.34026	0		4990	fgd241-120_at	FGSG_06068	8.9322	4.39237	0		1534	fgd93-310_at	FGSG_01795	7.20599	3.34035	0		1508	fg01764_s_at	FGSG_01764	11.0778	10.2556	0		7329	fgd370-80_at	FGSG_09041	10.6647	6.32033	0		11678
3395	fgd179-360_at	FGSG_04111	7.2542	2.78949	0		8705	fgd447-360_at	FGSG_10744	5.20223	3.86821	0.0171628		10007	fgd142-600_at	FGSG_12559	8.05444	3.20428	0		8880	fgd456-210_s_at	FGSG_10952	8.93032	6.02099	0		10516	fgd355-170_at	FGSG_13296	7.20462	9.78112	0		4248	fgd207-180_at	FGSG_05147	11.0762	2.85139	0		11239	fgd197-100_at	FGSG_15259	10.6544	7.83536	0		8163
3192	fg03862_s_at	FGSG_03862	7.2484	2.59668	0		9876	fgd166-300_at	FGSG_12374	5.19063	3.25277	0.0171628		1036	fgd61-40_at	FGSG_01222	8.05415	3.83706	0		1770	fgd111-10_at	FGSG_02077	8.93013	7.6123	0		13107	fg10161_s_at	FGSG_17323	7.2046	2.61474	0		2548	fgd146-360_at	FGSG_03043	11.0734	4.74585	0		1892	fgd114-50_at	FGSG_02234	10.6403	2.1386	0		5770
5014	fgd242-200_at	FGSG_06094	7.2458	4.74585	0		7873	fgd401-500_at	FGSG_09704	5.18846	2.25272	0.0171628		1683	fgd107-120_at	FGSG_01974	8.05405	14.0257	0		12361	fgd231-370_at	FGSG_16514	8.92484	6.33495	0		3188	fgd167-50_at	FGSG_03858	7.20317	7.32756	0		87	fgd5-110_at	FGSG_00100	11.0665	4.04648	0		8029	fgd411-250_at	FGSG_09896	10.5895	11.4452	0		9252
4229	fgd206-110_at	FGSG_05127	7.24078	2.42839	0		2410	fgd142-440_at	FGSG_02873	5.18755	5.55325	0.0171628		1815	fg02136_s_at	FGSG_02136	8.04986	17.428	0		10552	fg12133_at	FGSG_13350	8.92249	10.7779	0		1446	fgd90-170_at	FGSG_01687	7.1818	3.21169	0		4884	fgd237-400_at	FGSG_05933	11.043	11.7127	0		2714	fgd150-490_at	FGSG_03261	10.584	19.7439	0		7555
459	fgd22-180_at	FGSG_00542	7.23963	2.05623	0		8280	fgd424-120_at	FGSG_10193	5.18183	11.5248	0.0171628		7223	fgd359-100_at	FGSG_08903	8.04864	3.18951	0		405	fgd19-380_at	FGSG_00483	8.91883	3.59668	0		11589	fgd467-550_at	FGSG_15653	7.16773	9.55772	0		6898	fgd343-50_at	FGSG_08495	11.0368	7.86256	0		3194	fgd167-150_at	FGSG_03865	10.5627	12.5824	0		4279
2721	fgd150-620_at	FGSG_03271	7.23319	3.95406	0		11984	fgd193-110_at	FGSG_16093	5.18149	5.80918	0.0171628		2755	fg03311_s_at	FGSG_03311	8.02889	6.16172	0		295	fg00358_s_at	FGSG_00358	8.91855	4.50023	0		4017	fgd198-210_at	FGSG_04871	7.16524	10.7282	0		3886	fgd194-920_at	FGSG_04688	11.0248	10.7406	0		11729	fgd50-140_at	FGSG_15815	10.5506	4.14106	0		11589
1223	fgd72-170_at	FGSG_01432	7.22765	7.46426	0		9113	fgd460-1160_at	FGSG_11238	5.17929	6.63456	0.0171628		7909	fgd402-120_at	FGSG_09747	8.02254	3.09513	0		3021	fgd160-1060_at	FGSG_03653	8.91699	2.01624	0		1762	fgd110-650_at	FGSG_02069	7.16059	5.85634	0		8839	fgd454-150_at	FGSG_10901	11.0151	2.20381	0		9606	fgd71-50_at	FGSG_11946	10.542	2.21914	0		10659
1868	fgd113-110_at	FGSG_02202	7.20643	16.9514	0		6186	fgd314-150_at	FGSG_07551	5.17525	24.9621	0.0171628		6820	fgd336-150_at	FGSG_08398	8.02083	8.35902	0		5558	fgd275-50_at	FGSG_06758	8.90858	4.48985	0		9091	fgd460-710_at	FGSG_11205	7.15484	6.43824	0		2496	fg02977_s_at	FGSG_02977	11.0067	7.49884	0		1716	fgd109-20_at	FGSG_02015	10.5315	4.25748	0		5535
1408	fgd87-270_at	FGSG_01640	7.186	2.78949	0		2068	fgd122-650_at	FGSG_02458	5.16767	6.33495	0.0171628		4659	fgd231-230_at	FGSG_05633	8.01896	4.33691	0		9842	Fg4A3474_at	FGSG_12327	8.90325	3.25653	0		6565	fgd323-1220_at	FGSG_08067	7.14438	7.72749	0		8191	fgd417-800_at	FGSG_10086	10.9839	5.09824	0		9677	fg12330_at	FGSG_12066	10.5233	22.7322	0		6243
13031	fgd395-240_at	FGSG_17238	7.18331	4.26733	0		4449	fgd217-360_at	FGSG_05375	5.14524	14.7912	0.0171628		1661	fgd104-220_at	FGSG_01946	8.0148	5.52765	0		8557	fgd441-370_at	FGSG_10530	8.9029	4.0935	0		4784	fgd233-1370_at	FGSG_05801	7.14321	16.037	0		8118	fgd415-440_at	FGSG_10000	10.9822	2.84481	0		3832	fgd194-110_at	FGSG_04622	10.5103	8.7949	0		2735
416	fg00495_at	FGSG_00495	7.18229	2.53737	0		12303	fgd202-190_at	FGSG_16450	5.13447	2.83497	0.0171628		4453	fgd217-400_at	FGSG_05379	8.0079	2.51984	0		8731	fgd449-150_at	FGSG_10776	8.89046	8.28212	0		3744	fgd192-810_at	FGSG_04512	7.12873	3.87268	0		8683	fgd446-930_at	FGSG_10713	10.9732	5.87667	0		1477	fgd91-480_at	FGSG_01728	10.4658	8.87656	0		8943
6915	fg08517_s_at	FGSG_08517	7.18186	3.7755	0		4260	fgd207-350_at	FGSG_05161	5.1323	3.05605	0.0171628		7287	fgd367-420_at	FGSG_08987	7.99621	2.94854	0		12855	fgd335-650_at	FGSG_17045	8.88439	6.38639	0		9303	fgd470-30_at	FGSG_11492	7.1214	7.94474	0		9127	fgd463-120_at	FGSG_11258	10.9585	29.7194	0		4121	fgd201-110_at	FGSG_04996	10.4628	4.12197	0		6564
6736	fgd330-220_at	FGSG_08292	7.17882	2.79594	0		135	fg00165_s_at	FGSG_00165	5.12862	2.70695	0.0171628		2830	fgd155-40_at	FGSG_03410	7.98164	8.24394	0		744	fgd37-770_s_at	FGSG_00878	8.88306	5.20537	0		1202	fgd70-400_at	FGSG_01407	7.11355	8.39773	0		9091	fgd460-710_at	FGSG_11205	10.9558	21.3081	0		2198	fgd132-20_at	FGSG_02611	10.4573	2.77663	0		6447
7309	fgd367-770_at	FGSG_09016	7.1775	5.91072	0		10605	fgd329-350_s_at	FGSG_13423	5.12415	4.11246	0.0171628		2046	fgd122-310_at	FGSG_02427	7.96918	3.01049	0		7601	fgd383-220_at	FGSG_09364	8.86678	7.60352	0		7602	fgd383-230_at	FGSG_09365	7.1	5.07474	0		6831	fgd338-110_at	FGSG_08411	10.9377	8.44638	0		6841	fgd338-260_at	FGSG_08423	10.4528	2.62685	0		5105
5580	fgd275-400_at	FGSG_06784	7.15138	5.74909	0		5413	fgd259-1880_at	FGSG_06578	5.12155	2.20636	0.0171628		5802	fgd298-30_at	FGSG_07080	7.9591	2.97592	0		11039	fgd231-290_at	FGSG_15024	8.8577	2.73208	0		9043	fgd459-570_at	FGSG_11147	7.09801	30.2738	0		3153	fg03815_s_at	FGSG_03815	10.9312	3.04196	0		9121	fgd463-20_at	FGSG_11250	10.4433	4.00925	0		365
6225	fgd315-490_at	FGSG_07602	7.14622	23.4254	0		2994	fgd160-620_at	FGSG_03616	5.12106	2.46514	0.0171628		7182	fgd358-110_at	FGSG_08851	7.95661	3.99077	0		1183	fgd70-170_at	FGSG_01386	8.84811	2.51693	0		10988	fgd465-460_at	FGSG_13977	7.08654	3.10947	0		12974	fgd371-460_at	FGSG_17175	10.9231	8.7746	0		10386	fgd304-370_at	FGSG_13115	10.4264	3.7755	0		1056
411	fgd20-20_at	FGSG_00490	7.14396	2.94173	0		2980	fgd160-380_at	FGSG_03598	5.1208	5.82261	0.0171628		9601	fgd69-30_s_at	FGSG_11939	7.94625	9.33942	0		10331	fgd286-120_at	FGSG_13031	8.84175	2.03026	0		2433	fgd142-780_at	FGSG_02902	7.0841	7.44704	0		2286	fgd135-120_at	FGSG_02710	10.92	2.92479	0		12354	fgd229-120_at	FGSG_16507	10.4043	6.88441	0		9401
2537	fgd146-190_at	FGSG_03028	7.14223	6.60397	0		10007	fgd142-600_at	FGSG_12559	5.10526	3.08086	0.0171628		6478	fgd322-100_at	FGSG_07949	7.94221	5.84283	0		6956	fgd347-200_s_at	FGSG_08566	8.82919	4.67511	0		11631	fgd8-410_s_at	FGSG_15706	7.07985	2.75108	0		11957	fgd473-740_at	FGSG_16063	10.9172	123.07	0		3178	fgd166-340_at	FGSG_03846	10.391	4.89056	0		13079
1166	fgd69-90_at	FGSG_01368	7.1421	4.48985	0		3447	fgd183-160_at	FGSG_04168	5.09904	2.06814	0.0171628		2880	fg03481_s_at	FGSG_03481	7.93586	7.29378	0		3007	fgd160-880_at	FGSG_03638	8.82262	8.5248	0		8320	fgd424-670_at	FGSG_10241	7.06867	3.53081	0		7459	fgd371-360_at	FGSG_09195	10.9137	7.29378	0		8937	fgd457-570_at	FGSG_11019	10.3835	15.0324	0		8007
2433	fgd142-780_at	FGSG_02902	7.14061	6.75833	0		8193	fgd417-830_at	FGSG_10089	5.09722	2.74473	0.0171628		2853	fg03439_s_at	FGSG_03439	7.92311	4.72397	0		2897	fgd159-150_at	FGSG_03502	8.82142	5.66994	0		4912	fgd237-800_at	FGSG_05968	7.06807	4.59479	0		4437	fgd217-220_s_at	FGSG_05361	10.9001	13.6579	0		13050	fg09737_s_at	FGSG_17261	10.3761	8.83563	0		12537
4749	fgd233-750_at	FGSG_05747	7.12692	4.65893	0		3314	fgd168-1620_at	FGSG_04012	5.0936	4.5789	0.0171628		3939	fg04754_s_at	FGSG_04754	7.92163	30.91	0		8320	fgd424-670_at	FGSG_10241	8.81672	5.84283	0		3388	fgd179-240_at	FGSG_04103	7.06696	4.18918	0		7239	fgd362-130_at	FGSG_08923	10.8885	9.03172	0		6707	fgd329-950_at	FGSG_08252	10.359	5.30248	0		1054
10646	fgd367-120_at	FGSG_13483	7.11283	2.37841	0		6639	fgd328-400_at	FGSG_08159	5.08841	3.04899	0.0171628		12003	fgd190-380_at	FGSG_16118	7.92068	2.16345	0		9976	fgd147-480_at	FGSG_12513	8.79794	4.48466	0		2843	fgd157-130_at	FGSG_03427	7.0579	4	0		12378	fgd233-670_at	FGSG_16532	10.8878	18.4643	0		12678	fgd315-580_at	FGSG_16855	10.3589	5.45155	0		8942
8178	fgd417-640_at	FGSG_10072	7.11035	2.12383	0		7565	fg09326_at	FGSG_09326	5.08405	5.30861	0.0171628		7179	fg08847_s_at	FGSG_08847	7.9206	13.737	0		291	fg00353_s_at	FGSG_00353	8.7852	6.22612	0		4061	fgd199-380_at	FGSG_04922	7.05053	3.66378	0		2439	fgd143-90_at	FGSG_02909	10.8782	14.6382	0		6701	fgd329-860_at	FGSG_08245	10.3539	7.55099	0		3673
118	fgd5-570_at	FGSG_00140	7.10948	3.05958	0		3000	fgd160-780_at	FGSG_03628	5.06655	4.07462	0.0171628		7268	fgd367-80_s_at	FGSG_08961	7.91986	5.6962	0		5662	fgd282-50_at	FGSG_06891	8.78182	3.72782	0		6043	fgd308-390_at	FGSG_07384	7.04694	14.1559	0		3588	fgd185-1770_at	FGSG_04329	10.8667	5.27803	0		8646	fgd446-370_at	FGSG_10661	10.305	6.9323	0		13132
6140	fgd313-30_at	FGSG_07497	7.0929	5.15748	0		9089	fgd460-690_at	FGSG_11203	5.06535	3.97696	0.0171628		4756	fgd233-930_at	FGSG_05761	7.91747	2.78305	0		10307	fgd278-200_at	FGSG_12999	8.77687	7.48153	0		1257	fgd75-110_at	FGSG_01469	7.04652	7.27695	0		4076	fgd200-90_at	FGSG_04939	10.8627	3.75809	0		12890	fgd329-490_at	FGSG_17084	10.3047	5.33936	0		4191
1212	fgd71-100_at	FGSG_01419	7.08948	4.82323	0		9996	fg12392_at	FGSG_12547	5.06472	3.02444	0.0171628		1747	fgd110-400_at	FGSG_02049	7.91085	7.09433	0		3039	fgd161-60_at	FGSG_03675	8.76134	5.98631	0		9595	fgd65-520_at	FGSG_11927	7.0333	6.72717	0		12139	fg03415_s_at	FGSG_16274	10.8582	8.91767	0		504	fg00593_s_at	FGSG_00593	10.2956	12.0698	0		3353
10220	fgd242-720_at	FGSG_12871	7.08698	3.91768	0		4208	fgd205-180_at	FGSG_05102	5.05531	2.61776	0.0171628		477	fgd24-30_at	FGSG_00563	7.90779	5.18137	0		7865	fgd401-380_at	FGSG_09694	8.75539	6.28393	0		7349	fgd370-390_at	FGSG_09067	7.03075	2.2868	0		132	fg00162_s_at	FGSG_00162	10.8358	126.969	0		6193	fgd314-240_at	FGSG_07560	10.2822	9.31787	0		7414
2012	fgd117-340_at	FGSG_02377	7.07411	13.5479	0		7054	fg08688_s_at	FGSG_08688	5.05302	4.85117	0.0171628		8682	fgd446-920_at	FGSG_10712	7.8994	18.0426	0		236	fgd10-700_at	FGSG_00295	8.75272	7.53357	0		9588	fg12290_at	FGSG_11914	7.02952	3.71493	0		2130	fgd126-300_at	FGSG_02529	10.8296	3.40267	0		8172	fgd417-540_at	FGSG_10064	10.2784	9.36103	0		11766
5210	fgd254-260_s_at	FGSG_06325	7.05072	2.4909	0		1786	fgd111-220_at	FGSG_02097	5.05002	2.94513	0.0171628		7318	fgd368-110_at	FGSG_09026	7.88559	2.68204	0		3729	fgd192-490_at	FGSG_04489	8.74817	12.6699	0		1131	fgd65-950_s_at	FGSG_01330	7.02905	5.52765	0		9089	fgd460-690_at	FGSG_11203	10.8155	15.9631	0		1437	fgd89-60_at	FGSG_01674	10.2727	10.1027	0		6427
7946	fgd406-270_at	FGSG_09794	7.04366	3.41054	0		7599	fgd383-200_at	FGSG_09362	5.04913	4.68051	0.0171628		3472	fgd185-220_at	FGSG_04199	7.88311	3.63008	0		7324	fg09036_s_at	FGSG_09036	8.74806	3.99538	0		12133	fgd157-270_at	FGSG_16268	7.01834	8.03705	0		5881	fgd302-40_at	FGSG_07180	10.81	2.90123	0		12974	fgd371-460_at	FGSG_17175	10.2664	9.75855	0		683
4555	fgd227-150_at	FGSG_05509	7.04022	2.11893	0		3194	fgd167-150_at	FGSG_03865	5.03863	4.89621	0.0171628		12075	fgd163-450_s_at	FGSG_16204	7.87178	2.8481	0		1722	fgd110-90_at	FGSG_02022	8.74074	3.31728	0		13292	fg11599_s_at	FGSG_17530	7.00017	3.92674	0		7195	fg08871_s_at	FGSG_08871	10.7994	13.6107	0		7101	fgd353-530_at	FGSG_08746	10.2454	2.47369	0		178
6882	fgd342-110_at	FGSG_08477	7.03018	2.05148	0		6056	fgd308-590_at	FGSG_07400	5.03759	3.6765	0.0171628		1860	fgd112-590_at	FGSG_02191	7.86613	3.45017	0		918	fgd53-220_at	FGSG_01095	8.72347	4.44854	0		9218	fg11369_s_at	FGSG_11369	6.9992	2.50244	0		6299	fgd318-440_at	FGSG_07708	10.7978	4.81766	0		11620	fgd5-600_at	FGSG_15695	10.2367	34.0598	0		3708
4420	fg05341_s_at	FGSG_05341	7.02527	4	0		7028	fgd349-160_at	FGSG_08653	5.03555	2.94854	0.0171628		1981	fg02336_s_at	FGSG_02336	7.86548	3.90864	0		2741	fgd150-890_at	FGSG_03296	8.71923	6.78963	0		5458	fgd265-40_at	FGSG_06633	6.99443	4.90187	0		1892	fgd114-50_at	FGSG_02234	10.7958	4.74037	0		1354	fg01578_at	FGSG_01578	10.2348	2.67586	0		6393
2382	fgd142-50_at	FGSG_02839	7.02218	3.89062	0		1418	fg01653_s_at	FGSG_01653	5.02769	3.79298	0.0171628		12777	fgd357-140_at	FGSG_16960	7.86399	2.56093	0		7744	fgd393-330_at	FGSG_09547	8.71682	4.94167	0		4560	fgd227-200_at	FGSG_05514	6.98697	7.98154	0		7483	fgd372-30_at	FGSG_09226	10.7683	4.16505	0		2617	fgd148-650_at	FGSG_03140	10.2213	4.58419	0		2314
1317	fgd77-260_at	FGSG_01539	7.01572	2.9828	0		2218	fgd132-300_at	FGSG_02635	5.02093	2.68515	0.0171628		6201	fg07573_s_at	FGSG_07573	7.85857	3.18951	0		568	fgd31-50_at	FGSG_00670	8.71094	3.63008	0		3624	fgd189-210_at	FGSG_04370	6.98174	5.66994	0		2294	fgd135-250_at	FGSG_02721	10.7663	5.94496	0		320	fgd13-630_at	FGSG_00387	10.2102	3.81937	0		12812
2089	fgd122-940_at	FGSG_02484	7.01388	16.7955	0		12002	fgd190-390_at	FGSG_16117	5.01343	3.05605	0.0171628		6257	fgd316-260_at	FGSG_07650	7.84248	3.01049	0		12624	fg07252_s_at	FGSG_16797	8.70992	2.49955	0		2522	fgd145-620_s_at	FGSG_03011	6.96825	5.9656	0		1035	fgd61-30_at	FGSG_01221	10.7481	24.2235	0		12227	fgd142-750_at	FGSG_16370	10.2099	3.81055	0		9338
2729	fgd150-700_at	FGSG_03279	7.01204	14.0907	0		8686	fgd447-30_at	FGSG_10717	5.0122	4.16024	0.0171628		7163	fgd357-120_at	FGSG_08825	7.83891	2.11404	0		9061	fg11166_s_at	FGSG_11166	8.69541	3.64268	0		898	fgd52-270_at	FGSG_01066	6.95576	3.4822	0		9301	fgd468-250_at	FGSG_11487	10.7351	2.74157	0		3763	fgd192-1090_at	FGSG_04537	10.2041	13.4233	0		3741
4191	fgd204-50_at	FGSG_05082	6.99386	2.2868	0		11762	fgd75-160_at	FGSG_15852	5.01004	4.42292	0.0171628		9767	fgd194-600_at	FGSG_12206	7.83525	2.89454	0		7743	fgd393-320_at	FGSG_09546	8.69417	5.01066	0		7159	fgd357-40_at	FGSG_08819	6.95093	2.17347	0		3369	fgd174-10_at	FGSG_04077	10.7321	13.3769	0		4594	fg05552_s_at	FGSG_05552	10.1978	5.06303	0		227
267	fgd11-330_at	FGSG_00328	6.98597	2.82843	0		12435	fgd239-30_at	FGSG_16593	5.00995	3.37916	0.0171628		5373	fgd259-1280_at	FGSG_06527	7.82878	5.27803	0		12515	fgd260-20_at	FGSG_16683	8.69408	2.62989	0		1720	fgd110-50_at	FGSG_02019	6.94977	7.29378	0		5909	fgd303-260_at	FGSG_07212	10.7204	2.19619	0		1074	fgd65-140_at	FGSG_01267	10.1773	3.1456	0		4040
1760	fgd110-600_at	FGSG_02066	6.97803	5.08648	0		3766	fgd192-1120_at	FGSG_04540	5.00126	4.07933	0.0171628		8991	fgd458-560_at	FGSG_11079	7.82745	2.68825	0		196	fgd10-160_at	FGSG_00249	8.69187	6.00709	0		2789	fgd153-60_at	FGSG_03355	6.94869	3.24901	0		2269	fgd133-130_at	FGSG_02691	10.7139	173.245	0		7414	fgd370-1260_at	FGSG_09141	10.1726	2.65737	0		8906
1943	fgd116-160_at	FGSG_02296	6.97149	24.4766	0		6897	fgd343-40_at	FGSG_08494	4.99345	2.46798	0.0171628		3064	fg03702_s_at	FGSG_03702	7.82719	2.82843	0		7318	fgd368-110_at	FGSG_09026	8.68504	4.67511	0		2645	fgd148-1030_at	FGSG_03173	6.94074	2.84153	0		3086	fgd162-320_at	FGSG_03732	10.7098	14.0907	0		2723	fgd150-640_at	FGSG_03273	10.1466	6.21893	0		2493
30	fg00033_s_at	FGSG_00033	6.97056	2.43964	0		12291	fgd198-140_at	FGSG_16437	4.98097	2.75426	0.0171628		2719	fgd150-590_at	FGSG_03269	7.82269	16.718	0		8002	fg09863_s_at	FGSG_09863	8.67322	4.04181	0		11694	fgd35-1010_at	FGSG_15780	6.90256	3.66378	0		12313	fgd209-290_at	FGSG_16461	10.7002	2.55207	0		1597	fgd101-10_at	FGSG_01872	10.1187	6.06287	0		11782
8705	fgd447-360_at	FGSG_10744	6.95576	3.05958	0		3342	fgd169-90_at	FGSG_04044	4.98017	2.27889	0.0171628		12881	fg08239_s_at	FGSG_17075	7.81781	9.31787	0		6846	fgd338-310_at	FGSG_08428	8.67261	3.74942	0		1943	fgd116-160_at	FGSG_02296	6.90017	15.207	0		13323	fgd465-30_at	FGSG_17569	10.7001	4.81766	0		2614	fgd148-610_at	FGSG_03136	10.1138	5.91072	0		8172
3926	fgd196-650_at	FGSG_04739	6.94622	19.4271	0		8508	fgd436-60_s_at	FGSG_10467	4.97269	4.92458	0.0171628		4191	fgd204-50_at	FGSG_05082	7.80252	2.47369	0		1224	fgd72-180_at	FGSG_01433	8.65715	3.03494	0		3770	fg04544_s_at	FGSG_04544	6.89966	3.35582	0		12263	fgd196-890_s_at	FGSG_16409	10.6977	28.84	0		12001	fgd190-490_at	FGSG_16116	10.1132	3.21912	0		1881
8188	fgd417-740_at	FGSG_10082	6.93724	2.59068	0		8991	fgd458-560_at	FGSG_11079	4.9671	15.2951	0.0171628		2647	fgd148-1050_at	FGSG_03175	7.78568	14.1887	0		10574	fg12407_at	FGSG_13385	8.65701	3.01746	0		10977	fgd467-330_at	FGSG_13958	6.89851	5.72258	0		11954	fgd473-670_s_at	FGSG_16060	10.6938	168.507	0		183	fg00229_s_at	FGSG_00229	10.1131	2.6087	0		3462
1929	fgd114-660_at	FGSG_02279	6.93634	20.9179	0		2602	fgd148-380_at	FGSG_03121	4.96628	5.3579	0.0171628		8731	fgd449-150_at	FGSG_10776	7.77214	3.65533	0		3793	fgd193-200_at	FGSG_04575	8.65485	5.9656	0		10817	fgd424-660_at	FGSG_13723	6.89456	5.52765	0		12208	fgd146-320_at	FGSG_16346	10.6777	91.4556	0		12621	fgd303-170_at	FGSG_16794	10.1026	3.68075	0		759
6279	fgd318-70_at	FGSG_07678	6.93506	20.7734	0		291	fg00353_s_at	FGSG_00353	4.96615	5.84958	0.0171628		3013	fgd160-960_at	FGSG_03644	7.77164	20.1587	0		4309	fgd212-60_at	FGSG_05217	8.65266	3.58838	0		12518	fgd261-70_s_at	FGSG_16686	6.88733	2.97592	0		6568	fgd324-30_at	FGSG_08070	10.6744	2.67895	0		10072	fgd200-470_at	FGSG_12657	10.1017	13.4855	0		11699
8942	fgd457-680_at	FGSG_11026	6.92395	7.3956	0		8454	fgd433-370_at	FGSG_10394	4.96444	12.981	0.0171628		610	fgd35-250_at	FGSG_00720	7.76072	2.7384	0		7047	fgd349-460_at	FGSG_08677	8.6476	5.24763	0		10968	fgd467-610_at	FGSG_13949	6.88391	11.8488	0		323	fgd14-10_at	FGSG_00390	10.6703	9.15779	0		8022	fgd411-180_at	FGSG_09889	10.1015	4.74585	0		5110
6102	fgd310-460_at	FGSG_07454	6.92244	2.12383	0		5940	fgd303-750_at	FGSG_07250	4.95944	2.71948	0.0171628		2713	fg03260_s_at	FGSG_03260	7.75924	4.55252	0		8072	fgd412-40_at	FGSG_09947	8.64589	9.78112	0		6936	fgd345-80_at	FGSG_08543	6.88281	3.73213	0		2654	fgd148-1150_at	FGSG_03184	10.6635	4.38223	0		3114	fgd163-250_s_at	FGSG_03768	10.0925	4.57361	0		12541
10380	fgd303-970_at	FGSG_13106	6.92142	4.36707	0		1199	fgd70-330_at	FGSG_01402	4.95645	6.19026	0.0171628		1254	fgd75-80_at	FGSG_01466	7.75449	3.20428	0		9998	fg12390_at	FGSG_12549	8.60915	6.9163	0		7169	fgd357-230_at	FGSG_08834	6.88193	4.22807	0		4839	fgd234-340_at	FGSG_05871	10.6543	15.7797	0		4675	fgd231-430_at	FGSG_05653	10.0782	8.26301	0		10358
5608	fg06819_s_at	FGSG_06819	6.90827	3.44221	0		12379	fgd233-720_at	FGSG_16533	4.95624	2.08012	0.0171628		10266	fg06567_s_at	FGSG_12937	7.74524	3.71493	0		12714	fg07776_s_at	FGSG_16893	8.58684	7.19336	0		2510	fgd145-470_at	FGSG_02997	6.87744	2.20381	0		6189	fgd314-190_at	FGSG_07555	10.6528	3.9632	0		3198	fgd167-210_at	FGSG_03869	10.0773	9.55772	0		8624
11689	fgd35-410_at	FGSG_15775	6.90477	8.4757	0		9568	fgd48-40_at	FGSG_11879	4.95065	2.01391	0.0171628		518	fg12347_s_at	FGSG_00608	7.73399	2.02324	0		4965	fgd238-360_at	FGSG_06037	8.58516	2.43401	0		403	fgd19-360_at	FGSG_00481	6.87623	4	0		610	fgd35-250_at	FGSG_00720	10.6399	3.05252	0		1719	fgd110-40_at	FGSG_02018	10.0678	3.63847	0		5715
124	fgd5-700_at	FGSG_00150	6.90476	9.36103	0		5920	fgd303-440_at	FGSG_07226	4.94598	3.00702	0.0171628		8686	fgd447-30_at	FGSG_10717	7.72757	4.45883	0		11716	fg00933_s_at	FGSG_15802	8.57704	3.26029	0		6511	fgd323-400_at	FGSG_07997	6.87503	13.3306	0		12589	fgd292-20_at	FGSG_16759	10.6396	3.83706	0		11699	fgd35-1230_at	FGSG_15785	10.056	3.10947	0		7159
5558	fgd275-50_at	FGSG_06758	6.89734	5.43897	0		2216	fgd132-250_at	FGSG_02632	4.94134	2.74473	0.0171628		1893	fgd114-60_at	FGSG_02235	7.71803	2.86129	0		11984	fgd193-110_at	FGSG_16093	8.56854	2.80565	0		323	fgd14-10_at	FGSG_00390	6.86911	5.41389	0		1831	fg02154_s_at	FGSG_02154	10.6339	36.6735	0		6673	fgd329-340_at	FGSG_08201	10.0441	39.7624	0		6673
5305	fgd259-210_at	FGSG_06447	6.89123	22.213	0		5511	fgd266-700_at	FGSG_06697	4.9343	3.95406	0.0171628		3648	fgd190-280_at	FGSG_04397	7.7148	2.8219	0		6878	fgd342-40_at	FGSG_08471	8.56489	7.58597	0		5455	fgd265-10_at	FGSG_06630	6.8577	2.62685	0		831	fgd47-10_at	FGSG_00989	10.6269	9.4698	0		13258	fg10946_s_at	FGSG_17493	10.031	3.40267	0		3032
6135	fgd311-50_at	FGSG_07491	6.89092	83.0937	0		3033	fgd160-1230_at	FGSG_03668	4.92819	3.5801	0.0171628		2078	fgd122-770_at	FGSG_02469	7.70039	4.20858	0		7916	fgd402-220_at	FGSG_09757	8.56401	8.40744	0		6708	fgd329-960_at	FGSG_08253	6.84265	58.3502	0		1247	fgd74-220_at	FGSG_01459	10.6261	4.23785	0		3677	fgd190-690_at	FGSG_04429	10.0248	5.09824	0		7447
9752	fgd135-190_at	FGSG_12183	6.89081	2	0		214	fgd10-370_at	FGSG_00268	4.92252	7.79924	0.0171628		5103	fg06199_s_at	FGSG_06199	7.69721	9.6242	0		12316	fg05234_s_at	FGSG_16464	8.55311	3.18215	0		379	fgd19-80_at	FGSG_00457	6.82556	3.8282	0		3766	fgd192-1120_at	FGSG_04540	10.5791	3.0702	0		9977	fgd147-420_at	FGSG_12514	10.0075	18.507	0		617
1996	fgd117-80_at	FGSG_02354	6.88883	12.3234	0		2982	fg03600_s_at	FGSG_03600	4.92235	2.60569	0.0171628		12381	fgd233-790_at	FGSG_16535	7.69217	4.35699	0		5287	fgd257-460_at	FGSG_06420	8.54808	3.82378	0		1341	fgd79-190_at	FGSG_01564	6.80648	2.8481	0		3025	fgd160-1100_at	FGSG_03657	10.5663	10.7406	0		2597	fgd148-280_at	FGSG_03114	10.0052	6.07689	0		2177
7397	fgd370-1030_at	FGSG_09122	6.88325	2.21914	0		2847	fgd157-190_at	FGSG_03432	4.92202	8.41716	0.0171628		3443	fgd183-120_at	FGSG_04164	7.68646	2.23974	0		7060	fgd349-650_at	FGSG_08694	8.54787	4.39745	0		1407	fgd87-260_at	FGSG_01639	6.79993	5.6438	0		12502	fgd259-1010_at	FGSG_16669	10.562	2.14851	0		1087	fg12265_s_at	FGSG_01283	10.0044	4.82323	0		5133
1594	fgd100-90_s_at	FGSG_01868	6.87691	7.90811	0		6665	fgd329-200_at	FGSG_08192	4.92043	5.16941	0.0171628		9502	fgd21-20_at	FGSG_11776	7.68537	11.2096	0		10099	fg12208_at	FGSG_12694	8.53325	5.78239	0		10802	fgd418-190_at	FGSG_13704	6.79919	6.9323	0		6642	fgd328-460_at	FGSG_08163	10.5609	6.9644	0		9959	fg12202_at	FGSG_12489	9.97117	4.10296	0		3025
1835	fgd112-190_at	FGSG_02160	6.86746	13.8646	0		3997	fgd197-430_s_at	FGSG_04836	4.90874	6.43081	0.0171628		633	fgd35-530_at	FGSG_00745	7.68307	2.1386	0		12796	fg12395_at	FGSG_16982	8.5233	3.68501	0		10307	fgd278-200_at	FGSG_12999	6.79498	9.10505	0		1672	fg01960_s_at	FGSG_01960	10.5602	28.0514	0		93	fgd5-200_at	FGSG_00107	9.97053	7.56846	0		4682
559	fgd30-210_at	FGSG_00660	6.86341	2.9622	0		10922	fg12275_at	FGSG_13883	4.90736	2.79917	0.0171628		5810	fgd298-140_at	FGSG_07090	7.67871	3.68075	0		7528	fgd373-460_at	FGSG_09280	8.50714	9.52465	0		145	fgd6-60_at	FGSG_00176	6.78976	5.41389	0		2998	fgd160-720_at	FGSG_03624	10.54	15.102	0		4729	fgd233-440_at	FGSG_05721	9.95094	4.48985	0		4257
12540	fgd273-170_at	FGSG_16710	6.86145	7.31065	0		2806	fgd153-290_at	FGSG_03375	4.90608	2.72263	0.0171628		1308	fgd77-160_at	FGSG_01530	7.64781	2.34026	0		2212	fgd132-190_at	FGSG_02627	8.50337	3.13109	0		2665	fgd149-120_at	FGSG_03202	6.78659	17.7121	0		1534	fgd93-310_at	FGSG_01795	10.5343	6.32764	0		8993	fgd458-580_at	FGSG_11081	9.94976	4.29701	0		9127
8424	fgd432-20_at	FGSG_10362	6.86135	3.31728	0		7843	fg09667_s_at	FGSG_09667	4.90198	3.41843	0.0171628		1257	fgd75-110_at	FGSG_01469	7.64697	3.41843	0		6445	fg07908_s_at	FGSG_07908	8.49844	5.55325	0		2900	fgd159-180_at	FGSG_03505	6.78013	4.31691	0		112	fgd5-500_at	FGSG_00134	10.5199	56.3626	0		3700	fgd192-60_at	FGSG_04456	9.94876	2.12874	0		8304
2241	fgd132-580_s_at	FGSG_02662	6.84794	2.25532	0		1369	fgd84-30_at	FGSG_01595	4.89991	6.84476	0.0171628		1132	fgd65-960_at	FGSG_01331	7.64252	4.47949	0		6710	fgd329-990_at	FGSG_08255	8.49827	4.37212	0		556	fgd30-150_at	FGSG_00655	6.76466	15.9631	0		12442	fgd242-230_s_at	FGSG_16602	10.5163	5.9656	0		10549	fgd345-10_at	FGSG_13345	9.94681	5.01645	0		6245
9035	fgd459-440_s_at	FGSG_11136	6.84051	4.41782	0		12410	fg05883_at	FGSG_16565	4.89748	3.12026	0.0171628		6269	fgd316-450_at	FGSG_07665	7.64041	3.27161	0		7699	fgd391-30_at	FGSG_09494	8.49476	5.14558	0		8531	fgd438-50_at	FGSG_10497	6.7595	8.32048	0		8646	fgd446-370_at	FGSG_10661	10.5114	3.81055	0		7586	fgd383-30_at	FGSG_09347	9.94534	3.81937	0		13140
9584	Fg4A20_at	FGSG_11909	6.83636	5.18137	0		2000	fgd117-150_at	FGSG_02360	4.89432	5.4014	0.0171628		6541	fg08038_s_at	FGSG_08038	7.63073	4.1315	0		5035	fgd242-470_s_at	FGSG_06119	8.48634	5.41389	0		2777	fgd152-180_at	FGSG_03340	6.75561	33.6686	0		13325	fg11331_s_at	FGSG_17571	10.509	7.18506	0		9012	fgd459-80_at	FGSG_11104	9.94223	52.1044	0		136
1134	fgd65-980_at	FGSG_01333	6.83444	3.58838	0		12361	fgd231-370_at	FGSG_16514	4.8915	4.58949	0.0171628		6999	fgd348-490_at	FGSG_08618	7.62535	2.45661	0		10308	fgd278-240_s_at	FGSG_13000	8.48469	2.97248	0		10243	Fg4A3668_at	FGSG_12907	6.75112	13.961	0		1027	fgd60-110_at	FGSG_01213	10.5075	3.23777	0		5307	fgd259-240_at	FGSG_06449	9.93487	81.0084	0		6654
5158	fg06266_s_at	FGSG_06266	6.83331	3.01746	0		1262	fgd76-30_at	FGSG_01476	4.89055	6.55835	0.0171628		7734	fgd393-160_at	FGSG_09532	7.62077	5.74909	0		10025	fg12091_s_at	FGSG_12591	8.48363	3.81937	0		4864	fgd237-130_at	FGSG_05908	6.75023	5.35171	0		2585	fgd148-80_at	FGSG_03099	10.5057	20.6538	0		12907	fgd325-80_at	FGSG_17102	9.9171	2.88786	0		1092
9184	fgd464-700_at	FGSG_11326	6.83044	3.53898	0		8566	fgd441-470_at	FGSG_10540	4.88923	9.08404	0.0171628		9388	fg11613_s_at	FGSG_11613	7.5992	6.72717	0		13127	fgd426-80_at	FGSG_17347	8.47887	18.7221	0		3040	fgd161-70_at	FGSG_03676	6.74794	2.22427	0		12441	fgd242-110_at	FGSG_16601	10.4963	4.91889	0		2195	fgd131-120_at	FGSG_02607	9.91044	2.89454	0		7109
1418	fg01653_s_at	FGSG_01653	6.82926	2.64512	0		10902	fg12255_at	FGSG_13860	4.86823	6.7039	0.0171628		5918	fg07224_s_at	FGSG_07224	7.59785	2.32409	0		1407	fgd87-260_at	FGSG_01639	8.46461	3.34421	0		2723	fgd150-640_at	FGSG_03273	6.73993	9.53566	0		2867	fgd158-190_at	FGSG_03457	10.493	108.885	0		9577	fgd53-160_s_at	FGSG_11897	9.90604	4.85678	0		3276
3145	fgd165-30_at	FGSG_03804	6.81702	2.37841	0		5205	fgd254-190_at	FGSG_06319	4.85432	3.12387	0.0171628		6135	fgd311-50_at	FGSG_07491	7.59614	58.2156	0		5496	fgd266-530_at	FGSG_06681	8.45374	6.01404	0		3886	fgd194-920_at	FGSG_04688	6.736	4.17951	0		7916	fgd402-220_at	FGSG_09757	10.4744	15.0497	0		10399	fgd308-80_at	FGSG_13137	9.90172	3.00355	0		2446
2961	fgd160-160_at	FGSG_03579	6.81388	2.83497	0		6507	fgd323-250_at	FGSG_07988	4.84974	12.5244	0.0171628		8799	fgd452-190_at	FGSG_10859	7.57471	5.55325	0		7101	fgd353-530_at	FGSG_08746	8.44723	2.79594	0		4776	fgd233-1250_at	FGSG_05790	6.73363	2.33486	0		178	fgd8-510_at	FGSG_00220	10.4688	7.72749	0		13309	fgd467-250_at	FGSG_17551	9.90016	8.73415	0		3588
6094	fgd310-340_at	FGSG_07444	6.81273	5.12186	0		1671	fgd104-360_s_at	FGSG_01959	4.84316	7.19336	0.0171628		10889	fg12179_at	FGSG_13838	7.57401	4.21831	0		4397	fgd213-110_at	FGSG_05316	8.44253	8.1681	0		9997	fg12391_at	FGSG_12548	6.71832	3.64689	0		11084	fgd37-850_at	FGSG_15086	10.4434	18.2733	0		13143	fgd435-270_at	FGSG_17365	9.87443	7.37853	0		5918
7565	fg09326_at	FGSG_09326	6.80885	4.99332	0		5709	fgd286-50_s_at	FGSG_06959	4.84204	3.7755	0.0171628		13337	fgd462-120_at	FGSG_17584	7.57268	3.80176	0		11694	fgd35-1010_at	FGSG_15780	8.43319	3.07375	0		1833	fg02158_s_at	FGSG_02158	6.71324	6.69616	0		592	fgd34-130_at	FGSG_00700	10.4388	2.35653	0		9067	fgd460-350_at	FGSG_11174	9.87094	13.0864	0		3479
607	fgd35-200_at	FGSG_00717	6.80835	3.13109	0		145	fgd6-60_at	FGSG_00176	4.83167	3.03494	0.0171628		326	fgd14-60_s_at	FGSG_00393	7.56779	3.18215	0		3004	fgd160-820_at	FGSG_03632	8.42851	2.40327	0		12080	fgd163-100_at	FGSG_16209	6.70496	2.12874	0		8880	fgd456-210_s_at	FGSG_10952	10.4386	9.03172	0		11694	fgd35-1010_at	FGSG_15780	9.84582	3.68075	0		3092
7943	fgd406-230_at	FGSG_09790	6.80628	2.8219	0		5336	fg06483_s_at	FGSG_06483	4.83103	2.37293	0.0171628		9302	fgd468-280_at	FGSG_11488	7.56431	7.17676	0		6944	fgd347-50_at	FGSG_08551	8.42562	3.94038	0		2392	fgd142-210_at	FGSG_02852	6.69441	9.27491	0		12762	fgd362-250_at	FGSG_16943	10.4359	3.68926	0		3919	fgd196-560_at	FGSG_04731	9.83591	11.1838	0		6838
12164	fgd150-580_at	FGSG_16300	6.80493	11.3661	0		8377	fgd425-590_at	FGSG_10304	4.83049	4.92458	0.0171628		12063	fgd167-230_at	FGSG_16189	7.55353	2.34567	0		1366	fgd83-40_at	FGSG_01592	8.42515	2.46798	0		4596	fgd228-230_at	FGSG_05554	6.69139	7.87165	0		5534	fgd268-140_at	FGSG_06725	10.4347	2.95536	0		4507	fgd224-280_at	FGSG_05446	9.83419	3.15287	0		3142
6919	fgd343-360_at	FGSG_08521	6.80229	2.37841	0		13143	fgd435-270_at	FGSG_17365	4.82904	8.30128	0.0171628		1932	fgd116-10_at	FGSG_02282	7.55306	3.00355	0		4325	fgd212-270_at	FGSG_05235	8.42477	2.68825	0		4041	fgd199-140_at	FGSG_04900	6.66093	2.26054	0		8051	fgd411-520_at	FGSG_09921	10.425	11.1193	0		1341	fgd79-190_at	FGSG_01564	9.80309	8.45614	0		7284
12858	fgd335-570_at	FGSG_17048	6.7904	2.41719	0		10608	fg12114_at	FGSG_13426	4.8151	11.9588	0.0171628		2955	Fg2A2497_s_at	FGSG_03569	7.55265	2.51984	0		3429	fgd182-20_at	FGSG_04148	8.4204	3.31728	0		8449	fgd433-310_at	FGSG_10389	6.65622	3.18215	0		1425	fgd88-230_at	FGSG_01661	10.4249	221.322	0		4008	fgd198-70_at	FGSG_04858	9.8022	10.7034	0		12321
7251	fgd362-350_at	FGSG_08937	6.7903	3.16748	0		3704	fgd192-150_at	FGSG_04460	4.81466	2.14851	0.0171628		6973	fgd348-80_at	FGSG_08586	7.55151	2.41162	0		8865	fgd455-20_at	FGSG_10933	8.41811	8.9797	0		1747	fgd110-400_at	FGSG_02049	6.64847	4.86801	0		10255	fg12084_at	FGSG_12921	10.4232	7.13543	0		6258	fgd316-270_at	FGSG_07651	9.80103	6.00709	0		4528
12130	fgd158-120_at	FGSG_16265	6.78405	2.20891	0		4989	fgd241-110_at	FGSG_06067	4.81228	4.05116	0.0171628		9486	fgd13-330_s_at	FGSG_11756	7.52476	2.37293	0		2108	fgd126-10_at	FGSG_02504	8.40781	4.6001	0		6908	fg08509_s_at	FGSG_08509	6.64752	3.4822	0		8468	fgd433-600_at	FGSG_10411	10.3883	4.14106	0		4862	fgd237-110_at	FGSG_05906	9.79707	41.9326	0		3220
6464	fgd321-520_at	FGSG_07932	6.78266	24.3076	0		1808	fgd111-560_at	FGSG_02125	4.80174	4.58419	0.0171628		3585	fgd185-1720_s_at	FGSG_04324	7.51763	2.41719	0		635	fgd35-550_at	FGSG_00747	8.40238	3.02444	0		2647	fgd148-1050_at	FGSG_03175	6.63745	8.4757	0		13250	fgd457-620_at	FGSG_17483	10.3836	32.597	0		6178	fgd314-50_at	FGSG_07542	9.78312	5.65685	0		12130
8788	fg10843_s_at	FGSG_10843	6.76728	2.47369	0		8952	fgd458-90_at	FGSG_11037	4.79322	5.1337	0.0171628		7436	fgd371-20_at	FGSG_09165	7.51482	4.08405	0		8424	fgd432-20_at	FGSG_10362	8.3998	6.36429	0		4167	fgd203-150_s_at	FGSG_05052	6.6318	3.84593	0		8993	fgd458-580_at	FGSG_11081	10.3696	14.2874	0		5334	fgd259-660_at	FGSG_06480	9.78107	2.97592	0		4593
5747	fgd292-120_at	FGSG_07010	6.76709	29.446	0		6489	fgd322-230_at	FGSG_07961	4.7891	3.86375	0.0171628		2877	fg03476_s_at	FGSG_03476	7.49472	28.84	0		8164	fg10052_s_at	FGSG_10052	8.39608	4.77886	0		1379	fg01607_s_at	FGSG_01607	6.63075	10.9283	0		9282	fgd467-700_at	FGSG_11461	10.3529	82.8062	0		1577	fgd96-10_at	FGSG_01849	9.77689	6.17597	0		3766
7060	fgd349-650_at	FGSG_08694	6.7656	2.42839	0		9293	fgd468-100_at	FGSG_11475	4.77722	2.08493	0.0171628		2599	fgd148-350_at	FGSG_03118	7.4867	3.76678	0		872	fgd50-210_at	FGSG_01036	8.37789	2.77342	0		13152	fgd437-50_at	FGSG_17374	6.62941	8.39773	0		11839	fgd111-660_at	FGSG_15937	10.3459	5.15153	0		3317	fgd168-1650_at	FGSG_04015	9.7735	2.77663	0		6992
5899	fgd303-130_at	FGSG_07200	6.76412	2.58471	0		4324	fgd212-250_at	FGSG_05233	4.77233	3.11666	0.0171628		7081	fg08721_s_at	FGSG_08721	7.46266	2.45661	0		1678	fg01968_s_at	FGSG_01968	8.36353	2.30804	0		1579	fgd96-50_at	FGSG_01851	6.62259	3.18951	0		2713	fg03260_s_at	FGSG_03260	10.3434	37.014	0		13112	fgd424-270_at	FGSG_17329	9.76964	3.30198	0		4503
5965	fgd304-130_at	FGSG_07281	6.76388	2.53737	0		1974	fgd116-500_s_at	FGSG_02329	4.77077	132.667	0.0171628		1186	fgd70-200_at	FGSG_01389	7.45449	6.90034	0		556	fgd30-150_at	FGSG_00655	8.35396	5.07474	0		1247	fgd74-220_at	FGSG_01459	6.61976	6.80534	0		2771	fg03334_at	FGSG_03334	10.332	68.3562	0		5611	fgd276-330_at	FGSG_06822	9.76703	11.3924	0		4688
12057	fgd168-570_at	FGSG_16182	6.7606	3.43426	0		4617	fgd228-500_at	FGSG_05579	4.77047	3.75375	0.0171628		8572	fg10549_s_at	FGSG_10549	7.43579	4.51064	0		4710	fgd233-120_at	FGSG_05698	8.3472	2.51112	0		11084	fgd37-850_at	FGSG_15086	6.61695	13.0864	0		1477	fgd91-480_at	FGSG_01728	10.3134	8.40744	0		3922	fgd196-590_at	FGSG_04734	9.76452	6.61924	0		385
3289	fgd168-1240_at	FGSG_03980	6.75775	4.08405	0		8604	fgd444-140_at	FGSG_10592	4.76697	2.62685	0.0171628		8436	fgd433-130_at	FGSG_10375	7.42959	5.84283	0		5029	fgd242-400_at	FGSG_06112	8.34332	7.87165	0		2553	fgd147-30_at	FGSG_03048	6.61664	7.51618	0		10118	Fg4A4479_at	FGSG_12726	10.3089	4.59479	0		2451	fgd143-260_at	FGSG_02924	9.75757	5.92439	0		2797
180	fgd9-30_at	FGSG_00224	6.7348	5.51489	0		1135	fgd65-990_at	FGSG_01334	4.75748	2.93494	0.0171628		5459	fgd265-50_at	FGSG_06634	7.42843	4.20858	0		3145	fgd165-30_at	FGSG_03804	8.34198	4.16986	0		10224	fgd246-310_at	FGSG_12882	6.61646	4.83439	0		51	fgd4-30_s_at	FGSG_00059	10.2977	5.95183	0		8906	fgd457-120_at	FGSG_10982	9.75682	3.89962	0		1716
9108	fg11231_s_at	FGSG_11231	6.73142	2.21914	0		1973	fgd116-490_at	FGSG_02328	4.75416	91.35	0.0171628		8788	fg10843_s_at	FGSG_10843	7.42593	2.45094	0		5443	fgd262-10_at	FGSG_06615	8.33578	3.50642	0		12313	fgd209-290_at	FGSG_16461	6.61532	2.81539	0		2265	fgd133-90_at	FGSG_02687	10.296	7.73642	0		8603	fg10589_s_at	FGSG_10589	9.75247	4.36707	0		5257
6892	fgd342-260_at	FGSG_08489	6.72375	2.34567	0		8229	fg10132_s_at	FGSG_10132	4.75382	6.1404	0.0171628		6917	fg12130_at	FGSG_08519	7.4193	4.65893	0		706	fgd37-240_at	FGSG_00834	8.32782	3.00702	0		7430	fg09159_s_at	FGSG_09159	6.61119	3.29436	0		494	fgd25-230_at	FGSG_00583	10.2882	4.70219	0		6563	fgd323-1200_at	FGSG_08065	9.74715	5.51489	0		7258
7176	fgd358-30_at	FGSG_08844	6.71968	2.90123	0		2766	fgd152-10_at	FGSG_03329	4.75364	4.6321	0.0171628		8152	fgd417-260_at	FGSG_10039	7.40815	6.86852	0		8152	fgd417-260_at	FGSG_10039	8.326	7.82632	0		9584	Fg4A20_at	FGSG_11909	6.61024	7.79924	0		5157	fgd250-90_at	FGSG_06265	10.2709	3.54307	0		1554	fgd93-560_at	FGSG_01818	9.74205	7.98154	0		5378
3447	fgd183-160_at	FGSG_04168	6.71864	2.22427	0		13127	fgd426-80_at	FGSG_17347	4.74855	5.80247	0.0171628		3095	fgd162-450_at	FGSG_03745	7.39041	3.68926	0		1671	fgd104-360_s_at	FGSG_01959	8.31754	8.70393	0		8062	fgd411-650_at	FGSG_09933	6.60037	2.66968	0		12612	fgd300-380_at	FGSG_16784	10.2547	3.6978	0		8007	fgd409-110_at	FGSG_09869	9.7345	2.53151	0		1361
619	fg00730_s_at	FGSG_00730	6.71271	2.00926	0		486	fgd25-110_at	FGSG_00572	4.74685	25.1067	0.0171628		10207	fgd237-1060_at	FGSG_12850	7.38733	3.29436	0		4872	fgd237-240_at	FGSG_05919	8.31095	3.13834	0		3679	fgd190-710_at	FGSG_04431	6.59491	4.42804	0		1671	fgd104-360_s_at	FGSG_01959	10.2514	9.9636	0		4310	fg05218_s_at	FGSG_05218	9.72752	4.58419	0		8671
9155	fgd464-400_at	FGSG_11296	6.70968	7.72749	0		317	fgd13-590_at	FGSG_00383	4.74243	2.62382	0.0171628		6094	fgd310-340_at	FGSG_07444	7.37372	3.15287	0		5436	fgd260-220_at	FGSG_06606	8.30136	2.8317	0		11675	fgd27-10_at	FGSG_15760	6.58985	2.1785	0		6907	fgd343-220_at	FGSG_08508	10.2392	7.45565	0		3369	fgd174-10_at	FGSG_04077	9.72118	6.55835	0		12421
11955	fg11567_s_at	FGSG_16061	6.70504	19.2929	0		6218	fgd315-380_at	FGSG_07593	4.73397	2.65124	0.0171628		1594	fgd100-90_s_at	FGSG_01868	7.36291	2.49666	0		7882	fgd401-710_at	FGSG_09717	8.29482	2.09943	0		7796	fgd397-50_at	FGSG_09607	6.58388	2.57279	0		3261	fgd168-800_at	FGSG_03942	10.2388	13.5167	0		6498	fgd323-40_at	FGSG_07973	9.71476	17.9594	0		6193
10353	fgd300-130_at	FGSG_13064	6.70384	2.44528	0		12381	fgd233-790_at	FGSG_16535	4.72927	4.38223	0.0171628		412	fgd20-30_at	FGSG_00491	7.35448	5.09824	0		1643	fgd103-320_at	FGSG_01925	8.28245	3.02095	0		8899	fgd457-40_at	FGSG_10974	6.57996	2.32947	0		12259	fgd196-380_s_at	FGSG_16405	10.2366	17.4079	0		2981	fgd160-400_at	FGSG_03599	9.69135	9.98664	0		9936
5993	fgd304-610_at	FGSG_07319	6.69972	2.83497	0		9353	fgd473-580_at	FGSG_11558	4.72707	2.16595	0.0171628		1223	fgd72-170_at	FGSG_01432	7.342	3.05252	0		6889	fgd342-220_at	FGSG_08485	8.27625	3.00008	0		13065	fgd406-480_at	FGSG_17277	6.57547	2.23974	0		3288	fgd168-1230_at	FGSG_03979	10.2245	3.91316	0		7808	fgd398-80_at	FGSG_09621	9.67896	6.24774	0		5405
6067	fgd309-120_at	FGSG_07412	6.69906	4.9818	0		1699	fgd108-160_at	FGSG_01993	4.72668	3.47015	0.0171628		3073	fgd162-110_at	FGSG_03715	7.32473	7.9264	0		9254	fgd467-110_at	FGSG_11413	8.27618	2.38667	0		10015	fgd139-10_s_at	FGSG_12578	6.55964	3.34808	0		3744	fgd192-810_at	FGSG_04512	10.2218	27.2843	0		5781	fgd294-60_at	FGSG_07055	9.66634	2.41719	0		10530
259	fgd11-250_at	FGSG_00320	6.69821	2.23974	0		9018	fgd459-180_at	FGSG_11113	4.72633	11.945	0.0171628		2748	fgd150-980_at	FGSG_03303	7.32467	3.83706	0		1921	fgd114-530_at	FGSG_02269	8.27383	6.83686	0		4624	fgd229-30_at	FGSG_05590	6.55633	2.04675	0		10605	fgd329-350_s_at	FGSG_13423	10.2173	12.1678	0		1941	fgd116-130_at	FGSG_02293	9.6423	5.6962	0		5004
6898	fgd343-50_at	FGSG_08495	6.69755	2.92817	0		4367	fgd212-830_at	FGSG_05284	4.72445	8.69388	0.0171628		8398	fgd425-820_at	FGSG_10326	7.31183	5.55325	0		2222	fgd132-340_at	FGSG_02639	8.26679	2.30005	0		1491	fgd92-110_at	FGSG_01745	6.55512	35.8359	0		6628	fg08144_s_at	FGSG_08144	10.209	8.86631	0		12700	fg12266_s_at	FGSG_16878	9.63882	13.3614	0		1304
333	fgd15-70_at	FGSG_00406	6.68623	2.57279	0		6007	fgd304-840_at	FGSG_07337	4.72418	3.61334	0.0171628		13224	fgd460-670_at	FGSG_17455	7.31055	4.56305	0		460	fgd22-190_at	FGSG_00543	8.26651	2.87454	0		13258	fg10946_s_at	FGSG_17493	6.54998	2.26054	0		368	fgd16-370_at	FGSG_00442	10.2058	2.06337	0		2699	fg03243_s_at	FGSG_03243	9.62397	13.4543	0		918
8652	fgd446-460_at	FGSG_10669	6.68543	2.4005	0		4397	fgd213-110_at	FGSG_05316	4.72214	3.78423	0.0171628		5204	fgd254-180_at	FGSG_06318	7.30068	4.2772	0		10809	fgd422-260_at	FGSG_13714	8.26231	4.16986	0		85	fgd5-70_at	FGSG_00097	6.54664	4.11246	0		3893	fg04696_s_at	FGSG_04696	10.2042	4.22807	0		3314	fgd168-1620_at	FGSG_04012	9.62086	8.43663	0		1653
7622	fgd384-70_at	FGSG_09390	6.68334	28.1163	0		5034	fg06117_s_at	FGSG_06117	4.72097	14.4868	0.0171628		10942	Fg4A4636_at	FGSG_13910	7.2984	6.11916	0		8885	fgd456-290_s_at	FGSG_10959	8.26143	8.75435	0		2198	fgd132-20_at	FGSG_02611	6.546	2.43964	0		12276	fg04822_s_at	FGSG_16422	10.1926	2.76702	0		5103	fg06199_s_at	FGSG_06199	9.61657	9.82643	0		1534
7796	fgd397-50_at	FGSG_09607	6.68273	2.25012	0		4969	fgd240-30_at	FGSG_06043	4.71356	2.30005	0.0171628		3293	fgd168-1310_at	FGSG_03986	7.29238	36.0851	0		2866	fgd158-180_at	FGSG_03456	8.25472	5.76905	0		4	fgd1-20_at	FGSG_00002	6.54356	14.3535	0		1071	fgd65-100_at	FGSG_01264	10.1904	2.90795	0		10748	fgd401-620_s_at	FGSG_13630	9.59848	14.0907	0		145
7198	fgd358-430_at	FGSG_08875	6.68244	9.12611	0		319	fg00385_s_at	FGSG_00385	4.70925	4.93027	0.0171628		1659	fgd104-180_at	FGSG_01943	7.28554	3.24151	0		2522	fgd145-620_s_at	FGSG_03011	8.24998	2.47084	0		8731	fgd449-150_at	FGSG_10776	6.54173	3.89062	0		5105	fgd247-230_at	FGSG_06202	10.1846	63.6314	0		759	fgd39-170_at	FGSG_00897	9.59389	6.46806	0		8740
1573	fgd95-10_at	FGSG_01845	6.68109	4.20858	0		1139	fgd65-1030_at	FGSG_01338	4.70295	2.45094	0.0171628		3424	fgd180-110_at	FGSG_04143	7.28211	3.09513	0		3740	fgd192-700_at	FGSG_04504	8.2488	4.34192	0		10671	fgd370-1120_at	FGSG_13518	6.53202	2.8219	0		46	fgd2-490_at	FGSG_00053	10.1841	35.4652	0		6464	fgd321-520_at	FGSG_07932	9.57692	23.6976	0		8745
3455	fgd184-10_at	FGSG_04178	6.6762	7.3956	0		2720	fg03270_s_at	FGSG_03270	4.69805	3.96778	0.0171628		12907	fgd325-80_at	FGSG_17102	7.27525	3.88164	0		2710	fg12157_at	FGSG_03257	8.23208	9.44794	0		8971	fgd458-300_at	FGSG_11057	6.52883	4.85678	0		13304	fg11438_s_at	FGSG_17546	10.1569	3.09871	0		9823	fg12065_at	FGSG_12292	9.57099	10.7034	0		5312
1966	fgd116-420_at	FGSG_02321	6.65662	8.37835	0		5694	fg06936_s_at	FGSG_06936	4.69703	6.90034	0.0171628		2364	fgd141-230_at	FGSG_02811	7.2744	2.32409	0		3712	fgd192-290_at	FGSG_04471	8.22288	7.2434	0		11842	fgd112-70_at	FGSG_15940	6.52661	2.03731	0		3015	fgd160-980_at	FGSG_03646	10.1518	16.6987	0		9980	fg03076_at	FGSG_12519	9.568	3.24151	0		6191
642	fgd35-650_at	FGSG_00757	6.65103	6.32033	0		726	fgd37-560_s_at	FGSG_00859	4.69659	3.00008	0.0171628		3845	fgd194-310_at	FGSG_04639	7.2729	7.9264	0		6768	fg08333_s_at	FGSG_08333	8.22046	4.2772	0		1189	fgd70-230_at	FGSG_01392	6.52182	2.80241	0		13055	fgd402-180_at	FGSG_17266	10.1478	6.06287	0		10813	fgd424-60_at	FGSG_13718	9.55722	3.24901	0		10095
1256	fgd75-100_at	FGSG_01468	6.64746	11.0043	0		850	fgd48-190_s_at	FGSG_01012	4.69613	3.65533	0.0171628		7139	fgd355-270_at	FGSG_08795	7.27015	2.37293	0		3715	fgd192-320_at	FGSG_04474	8.22001	4.78991	0		6643	fgd328-470_at	FGSG_08164	6.51426	2.4005	0		11668	fgd22-70_at	FGSG_15751	10.1225	3.09871	0		10224	fgd246-310_at	FGSG_12882	9.55063	4.46915	0		8229
11115	fgd65-150_at	FGSG_15120	6.63843	8.01851	0		2294	fgd135-250_at	FGSG_02721	4.69533	2.84153	0.0171628		6393	fgd320-780_at	FGSG_07838	7.26968	7.60352	0		4067	fgd199-430_at	FGSG_04929	8.21098	2.89788	0		12261	fgd196-630_at	FGSG_16407	6.50929	9.14722	0		7703	fgd391-90_at	FGSG_09498	10.1152	2.40327	0		2720	fg03270_s_at	FGSG_03270	9.54448	7.11074	0		1926
12343	fg05519_at	FGSG_16493	6.63755	2.68204	0		13270	fgd452-50_at	FGSG_17507	4.6941	3.20058	0.0171628		520	fgd26-80_at	FGSG_00610	7.26942	2.62685	0		7301	fgd367-650_at	FGSG_09005	8.20109	4.19887	0		5977	fgd304-380_at	FGSG_07299	6.5092	11.0809	0		8670	fg10694_at	FGSG_10694	10.1061	30.9815	0		8186	fgd417-720_at	FGSG_10080	9.52348	8.43663	0		6047
222	fgd10-490_at	FGSG_00278	6.63544	7.37853	0		11042	fgd298-130_at	FGSG_15028	4.68128	2.63902	0.0171628		5694	fg06936_s_at	FGSG_06936	7.26161	5.91072	0		5549	fgd273-130_at	FGSG_06744	8.19453	5.05134	0		10072	fgd200-470_at	FGSG_12657	6.50605	7.09433	0		4698	fgd232-180_at	FGSG_05682	10.1017	3.7755	0		13053	fgd402-80_at	FGSG_17264	9.52303	2.65124	0		7599
10977	fgd467-330_at	FGSG_13958	6.62746	5.14558	0		267	fgd11-330_at	FGSG_00328	4.67331	2.78949	0.0171628		7974	fgd406-700_at	FGSG_09830	7.26075	6.36429	0		292	fg00354_s_at	FGSG_00354	8.18119	8.31087	0		13044	fgd401-360_at	FGSG_17255	6.50511	3.45815	0		3149	fgd165-120_at	FGSG_03811	10.0958	5.29636	0		5410	fgd259-1850_at	FGSG_06575	9.50736	7.88986	0		7226
1840	fgd112-260_at	FGSG_02165	6.62444	9.29636	0		1534	fgd93-310_at	FGSG_01795	4.67003	3.71064	0.0171628		7099	fgd353-500_x_at	FGSG_08743	7.24409	12.6115	0		6936	fgd345-80_at	FGSG_08543	8.18094	3.11306	0		6320	fgd318-930_at	FGSG_07741	6.49255	2.43401	0		2089	fgd122-940_at	FGSG_02484	10.0939	4.22319	0		9194	fgd465-70_at	FGSG_11340	9.48501	3.12387	0		1200
1135	fgd65-990_at	FGSG_01334	6.59729	2.78949	0		590	fgd34-60_at	FGSG_00696	4.66928	2.92479	0.0171628		4828	fgd234-140_s_at	FGSG_05853	7.24352	2.49666	0		7124	fgd355-30_at	FGSG_08776	8.17724	3.15287	0		12378	fgd233-670_at	FGSG_16532	6.49075	2.9622	0		2258	fgd133-20_at	FGSG_02680	10.0811	8.4757	0		5005	fgd242-70_at	FGSG_06083	9.48353	6.27667	0		5246
3429	fgd182-20_at	FGSG_04148	6.59387	3.34808	0		9952	fgd150-130_at	FGSG_12482	4.66739	2.00694	0.0171628		4262	fgd207-370_at	FGSG_05163	7.23814	2.61474	0		1036	fgd61-40_at	FGSG_01222	8.17392	4.43315	0		2407	fgd142-410_at	FGSG_02870	6.48864	4.71307	0		5902	fgd303-180_at	FGSG_07205	10.0762	18.5284	0		7179	fg08847_s_at	FGSG_08847	9.47544	29.1751	0		411
6015	fgd307-30_at	FGSG_07351	6.59315	8.43663	0		6726	fgd330-30_at	FGSG_08277	4.66662	4.78438	0.0171628		4420	fg05341_s_at	FGSG_05341	7.23736	3.74076	0		4751	fgd233-800_at	FGSG_05751	8.16829	4.0935	0		6611	fgd325-250_at	FGSG_08123	6.47472	5.76239	0		2745	fgd150-940_at	FGSG_03300	10.0682	3.72782	0		6878	fgd342-40_at	FGSG_08471	9.46212	5.12186	0		9971
5287	fgd257-460_at	FGSG_06420	6.58446	3.38698	0		10698	fgd377-10_at	FGSG_13549	4.65638	5.06303	0.0171628		13124	fgd426-30_at	FGSG_17343	7.2242	2.05623	0		8390	fgd425-740_at	FGSG_10318	8.16625	3.6978	0		6628	fg08144_s_at	FGSG_08144	6.47244	2.87454	0		12001	fgd190-490_at	FGSG_16116	10.0556	4.47431	0		8128	fg10011_s_at	FGSG_10011	9.46048	2.35653	0		2944
11709	fgd39-190_at	FGSG_15795	6.58148	2.53737	0		1972	fgd116-480_at	FGSG_02327	4.65458	61.322	0.0171628		7235	fg08919_s_at	FGSG_08919	7.22358	3.13834	0		4310	fg05218_s_at	FGSG_05218	8.16008	4.42804	0		4715	fgd233-170_at	FGSG_05703	6.47142	48.6151	0		12872	fgd330-160_at	FGSG_17064	10.0489	10.091	0		6700	fgd329-850_at	FGSG_08244	9.44191	4.12197	0		3371
6022	fgd308-50_s_at	FGSG_07359	6.57661	9.38268	0		9408	fgd1-110_s_at	FGSG_11645	4.65452	8.88682	0.0171628		2050	fgd122-380_at	FGSG_02433	7.21021	10.753	0		894	fgd52-230_at	FGSG_01062	8.15119	2.21146	0		1278	fgd76-250_at	FGSG_01496	6.47041	3.46615	0		236	fgd10-700_at	FGSG_00295	10.0457	13.7688	0		2089	fgd122-940_at	FGSG_02484	9.43521	2.21914	0		10118
10698	fgd377-10_at	FGSG_13549	6.576	5.43897	0		1949	fgd116-220_at	FGSG_02302	4.64566	5.16344	0.0171628		8086	fgd412-210_at	FGSG_09963	7.20764	2.01391	0		3295	fgd168-1340_at	FGSG_03988	8.14704	13.961	0		1554	fgd93-560_at	FGSG_01818	6.464	16.7567	0		8863	fgd454-440_at	FGSG_10927	10.0297	6.87646	0		7415	fgd370-1270_at	FGSG_09142	9.43513	5.65685	0		8382
1227	fgd73-30_at	FGSG_01436	6.56769	5.32704	0		7754	fgd395-120_at	FGSG_09558	4.64471	2.71321	0.0171628		4511	fgd224-340_at	FGSG_05452	7.20135	2.06098	0		10967	fgd467-750_s_at	FGSG_13948	8.14204	4.67511	0		2216	fgd132-250_at	FGSG_02632	6.46103	11.6857	0		7318	fgd368-110_at	FGSG_09026	10.017	6.56593	0		161	fgd8-220_at	FGSG_00196	9.43166	19.0713	0		270
9614	fgd75-140_at	FGSG_11959	6.5548	2.54912	0		6405	fgd320-930_at	FGSG_07851	4.6438	2.93834	0.0171628		12856	fg08373_s_at	FGSG_17046	7.19463	3.68926	0		315	fgd13-560_at	FGSG_00380	8.13316	4.39237	0		8452	fgd433-350_at	FGSG_10392	6.45769	4.33691	0		495	fg00584_s_at	FGSG_00584	10.0084	2.42559	0		2290	fg02715_s_at	FGSG_02715	9.42917	3.09513	0		141
470	fgd23-20_x_at	FGSG_00556	6.54169	5.11004	0		3875	fgd194-760_at	FGSG_04675	4.64172	3.48623	0.0171628		2389	fg12001_at	FGSG_02847	7.18219	10.8779	0		4214	fgd205-240_at	FGSG_05108	8.12914	2.91131	0		3315	fg04013_at	FGSG_04013	6.4535	5.99323	0		7418	fgd370-1300_at	FGSG_09145	10.0065	4.97605	0		8545	fgd441-140_at	FGSG_10513	9.41411	10.459	0		2363
9976	fgd147-480_at	FGSG_12513	6.53774	6.04887	0		6464	fgd321-520_at	FGSG_07932	4.63631	20.0426	0.0171628		8919	fgd457-290_at	FGSG_10997	7.18165	4.53154	0		144	fgd6-50_at	FGSG_00175	8.12829	10.6172	0		3232	fgd168-450_at	FGSG_03911	6.45014	3.15287	0		633	fgd35-530_at	FGSG_00745	9.98844	3.20428	0		2721	fgd150-620_at	FGSG_03271	9.40223	6.58873	0		10220
5412	fgd259-1870_at	FGSG_06577	6.53514	2.39496	0		4659	fgd231-230_at	FGSG_05633	4.62424	5.83608	0.0171628		2068	fgd122-650_at	FGSG_02458	7.17576	2.66352	0		5810	fgd298-140_at	FGSG_07090	8.11701	4.03714	0		6704	fgd329-910_at	FGSG_08248	6.44124	4	0		3687	fgd190-820_at	FGSG_04439	9.97361	26.2637	0		12815	fgd348-400_at	FGSG_17003	9.39296	3.10229	0		4884
7174	fgd357-340_at	FGSG_08840	6.52903	2.74473	0		5459	fgd265-50_at	FGSG_06634	4.62329	4.56833	0.0171628		1722	fgd110-90_at	FGSG_02022	7.16067	3.99077	0		8820	fg10881_s_at	FGSG_10881	8.11225	4.48466	0		2987	fgd160-550_at	FGSG_03609	6.43034	32.9757	0.0125279		10706	fgd381-30_s_at	FGSG_13562	9.97317	121.375	0		5634	fgd278-230_at	FGSG_06857	9.38302	5.84283	0		7774
4400	fg05320_s_at	FGSG_05320	6.52139	2.25012	0		3943	fgd196-870_at	FGSG_04758	4.62175	2.75108	0.0171628		343	fgd16-80_at	FGSG_00416	7.15659	17.3076	0		988	fg01170_s_at	FGSG_01170	8.10021	2.51693	0		2658	fgd148-1270_at	FGSG_03191	6.40928	17.3076	0.0125279		3998	fgd197-440_at	FGSG_04837	9.96897	16.374	0		1310	fgd77-190_at	FGSG_01532	9.37642	3.21912	0		5288
1858	fgd112-570_at	FGSG_02189	6.52011	3.65533	0		10889	fg12179_at	FGSG_13838	4.62067	9.38268	0.0171628		2024	fgd117-500_at	FGSG_02390	7.14983	5.51489	0		4596	fgd228-230_at	FGSG_05554	8.10019	8.85607	0		10073	fgd200-490_at	FGSG_12658	6.39857	15.0324	0.0125279		2975	fgd160-320_s_at	FGSG_03593	9.96875	5.84283	0		1418	fg01653_s_at	FGSG_01653	9.36794	2.31338	0		1438
2798	fg03365_s_at	FGSG_03365	6.51054	29.8571	0		12103	fgd160-640_at	FGSG_16233	4.61496	5.61778	0.0171628		10969	fgd467-600_at	FGSG_13950	7.14904	3.605	0		1752	fg02054_s_at	FGSG_02054	8.09744	2.80241	0		1933	fgd116-30_at	FGSG_02284	6.38985	4.63746	0.0125279		9216	fgd465-390_at	FGSG_11366	9.96355	13.6264	0		9634	fg12225_at	FGSG_11991	9.35495	19.0713	0		600
7125	fgd355-40_at	FGSG_08777	6.50303	3.13109	0		9736	fg12234_at	FGSG_12154	4.61034	2.48515	0.0171628		4540	fg05490_s_at	FGSG_05490	7.14192	2.62685	0		756	fgd39-140_at	FGSG_00894	8.09177	3.58424	0		5054	fgd244-80_at	FGSG_06143	6.38981	3.93583	0.0125279		1023	fgd60-70_at	FGSG_01209	9.96194	3.08086	0		7757	fg09563_s_at	FGSG_09563	9.35362	5.43897	0		7521
7715	fgd391-240_at	FGSG_09510	6.49875	2.1386	0		10308	fgd278-240_s_at	FGSG_13000	4.60963	2.8317	0.0171628		4475	fgd221-130_at	FGSG_05410	7.13903	4.85678	0		7005	fgd348-550_s_at	FGSG_08624	8.08692	6.34227	0		9064	fgd460-320_at	FGSG_11171	6.38491	7.44704	0.0125279		686	fgd35-1250_at	FGSG_00811	9.95778	22.2644	0		13077	fgd411-510_at	FGSG_17292	9.34986	3.97237	0		11935
568	fgd31-50_at	FGSG_00670	6.49465	2.27101	0		8592	fgd442-300_at	FGSG_10576	4.60135	4.80654	0.0171628		30	fg00033_s_at	FGSG_00033	7.13585	3.5801	0		1058	fgd62-240_at	FGSG_01245	8.0858	4.94739	0		7072	fgd353-70_at	FGSG_08709	6.36686	5.02805	0.0125279		600	fgd35-90_at	FGSG_00709	9.95715	13.2538	0		1539	fg01800_s_at	FGSG_01800	9.34162	2.1785	0		6414
3033	fgd160-1230_at	FGSG_03668	6.49132	3.68075	0		765	fgd40-30_at	FGSG_00904	4.60009	3.33649	0.0171628		6507	fgd323-250_at	FGSG_07988	7.12758	11.7669	0		2079	fgd122-780_at	FGSG_02470	8.07944	2.12874	0		10425	fgd315-540_at	FGSG_13169	6.36161	2.76383	0.0125279		8172	fgd417-540_at	FGSG_10064	9.95041	22.6274	0		12709	fgd318-850_at	FGSG_16887	9.34078	5.02805	0		9996
8815	fg10875_s_at	FGSG_10875	6.47367	2.63293	0		5071	fgd246-160_at	FGSG_06160	4.59581	2.57576	0.0171628		9082	fgd460-550_at	FGSG_11191	7.11673	2.63902	0		1577	fgd96-10_at	FGSG_01849	8.07526	6.1404	0		7725	fgd393-20_at	FGSG_09521	6.36015	3.13834	0.0125279		12062	fgd167-260_s_at	FGSG_16188	9.94747	3.61752	0		1035	fgd61-30_at	FGSG_01221	9.32931	6.26219	0		9475
8145	fgd417-170_at	FGSG_10032	6.47048	5.84283	0		6552	fgd323-1030_at	FGSG_08049	4.59277	2.22942	0.0171628		3540	fgd185-1100_at	FGSG_04272	7.11018	4.30695	0		10649	fgd367-360_at	FGSG_13489	8.07176	6.67299	0		13303	fgd467-580_at	FGSG_17545	6.35954	3.92674	0.0125279		3950	fg04768_s_at	FGSG_04768	9.94697	4.3319	0		7049	fgd349-490_at	FGSG_08679	9.32623	4.45883	0		12148
1257	fgd75-110_at	FGSG_01469	6.47025	4.04648	0		5321	fgd259-420_at	FGSG_06466	4.5837	17.6917	0.0171628		2184	fgd130-30_at	FGSG_02595	7.106	2.08012	0		11955	fg11567_s_at	FGSG_16061	8.06862	9.10505	0		13166	fgd442-80_at	FGSG_17388	6.35701	12.758	0.0125279		1198	fgd70-320_s_at	FGSG_01401	9.94203	8.64381	0		2468	fgd144-70_at	FGSG_02942	9.31608	5.65685	0		5346
12212	fgd146-90_at	FGSG_16351	6.45951	5.09824	0		957	fgd56-230_at	FGSG_01137	4.58009	2.17096	0.0171628		12828	fgd343-430_s_at	FGSG_17017	7.10125	5.33936	0		12869	fgd330-260_s_at	FGSG_17061	8.0685	8.02777	0		12381	fgd233-790_at	FGSG_16535	6.35683	3.36359	0.0125279		8561	fgd441-410_at	FGSG_10534	9.93416	2.08252	0		3203	fgd168-90_at	FGSG_03879	9.3025	6.03491	0		9200
7102	fgd353-540_at	FGSG_08747	6.44969	5.18137	0		2198	fgd132-20_at	FGSG_02611	4.57782	2.2217	0.0171628		2051	fgd122-390_at	FGSG_02434	7.09887	4.46915	0		7723	fgd392-70_at	FGSG_09519	8.06847	4.51586	0		2403	fgd142-370_at	FGSG_02866	6.34467	20.0195	0.0125279		10797	fgd417-440_at	FGSG_13695	9.90789	2.08252	0		4101	fgd200-510_at	FGSG_04968	9.30155	4.37717	0		9397
9971	fgd148-180_at	FGSG_12506	6.44833	2.32409	0		9577	fgd53-160_s_at	FGSG_11897	4.57701	4.85117	0.0171628		3276	fgd168-1070_at	FGSG_03964	7.09667	2.11893	0		1832	fgd112-130_at	FGSG_02155	8.05767	2.20891	0		118	fgd5-570_at	FGSG_00140	6.34423	2.59668	0.0125279		1941	fgd116-130_at	FGSG_02293	9.89592	6.65759	0		2956	fgd160-50_at	FGSG_03570	9.28895	9.14722	0		3369
4296	fgd209-240_at	FGSG_05201	6.44729	2.50244	0		311	fgd13-520_at	FGSG_00376	4.55952	2.1785	0.0171628		8371	fg10297_s_at	FGSG_10297	7.09458	3.6978	0		7288	fgd367-430_at	FGSG_08988	8.04611	3.49429	0		7295	fgd367-580_at	FGSG_08999	6.3383	4.66971	0.0125279		60	fgd4-130_at	FGSG_00068	9.89251	34.7354	0		3939	fg04754_s_at	FGSG_04754	9.27743	4.3269	0		1142
13192	fgd446-240_at	FGSG_17419	6.44606	4.3269	0		12125	fgd158-290_s_at	FGSG_16260	4.55929	2.49378	0.0171628		7583	fgd382-100_at	FGSG_09344	7.09403	2.46798	0		416	fg00495_at	FGSG_00495	8.04485	4.39237	0		9351	fgd473-560_at	FGSG_11556	6.32507	8.71399	0.0125279		136	fgd5-960_at	FGSG_00166	9.87811	11.4716	0		13307	fgd467-310_at	FGSG_17549	9.26573	24.59	0		10308
4540	fg05490_s_at	FGSG_05490	6.44481	2.81539	0		7507	fgd373-150_at	FGSG_09255	4.55865	2.93834	0.0171628		6274	fgd316-500_at	FGSG_07670	7.08949	3.9632	0		4288	fgd209-150_at	FGSG_05193	8.02176	3.49429	0		2757	fgd151-120_at	FGSG_03315	6.32205	16.2985	0.0125279		518	fg12347_s_at	FGSG_00608	9.87638	2.13613	0		7363	fgd370-540_at	FGSG_09082	9.26401	9.31787	0		9000
2644	fgd148-1020_at	FGSG_03172	6.44479	11.1065	0		1112	fgd65-730_at	FGSG_01311	4.55699	5.48313	0.0171628		9416	fg12020_at	FGSG_11653	7.08814	6.04887	0		6081	fgd310-140_at	FGSG_07426	8.01884	13.3614	0		9219	fgd465-470_at	FGSG_11371	6.32022	4.03714	0.0125279		13143	fgd435-270_at	FGSG_17365	9.87107	21.6056	0		10484	fgd321-280_at	FGSG_13247	9.26339	8.05564	0		6750
1362	fgd82-50_at	FGSG_01588	6.44023	6.30574	0		12981	fgd372-120_at	FGSG_17182	4.55077	3.31345	0.0171628		11756	fgd70-350_at	FGSG_15846	7.08761	2.7384	0		12544	fgd275-150_at	FGSG_16714	8.01863	8.62386	0		6999	fgd348-490_at	FGSG_08618	6.31488	2.39496	0.0125279		6039	fgd308-330_at	FGSG_07378	9.86539	5.16941	0		9388	fg11613_s_at	FGSG_11613	9.25361	14.0581	0		2182
5783	fgd294-80_at	FGSG_07057	6.43931	2.35653	0		7047	fgd349-460_at	FGSG_08677	4.53648	3.01397	0.0171628		7812	fgd398-140_at	FGSG_09626	7.08066	2.65737	0		13077	fgd411-510_at	FGSG_17292	8.01646	5.00487	0		4872	fgd237-240_at	FGSG_05919	6.31235	9.84916	0.0125279		7093	fgd353-410_s_at	FGSG_08737	9.85814	6.40856	0		11912	fg02580_s_at	FGSG_16016	9.22921	5.08648	0		9270
2365	fgd141-240_at	FGSG_02812	6.43816	2.93494	0		1256	fgd75-100_at	FGSG_01468	4.52753	8.68384	0.0171628		5368	fgd259-1210_at	FGSG_06521	7.07769	2.78305	0		12771	fg08859_s_at	FGSG_16954	8.01609	2.67895	0		7533	fgd374-10_at	FGSG_09287	6.31189	2.27626	0.0125279		9315	fgd470-170_at	FGSG_11505	9.85264	8.63383	0		10974	fgd467-480_at	FGSG_13955	9.22897	5.99323	0		8449
3856	fgd194-480_at	FGSG_04654	6.43604	13.8967	0		12924	fgd323-380_s_at	FGSG_17121	4.52721	5.51489	0.0171628		95	fgd5-220_at	FGSG_00109	7.07768	11.3137	0		6150	fgd313-170_at	FGSG_07510	8.01223	3.14196	0		2345	fgd140-20_at	FGSG_02784	6.2972	8.81524	0.0125279		1577	fgd96-10_at	FGSG_01849	9.83525	13.1622	0		3215	fgd168-250_s_at	FGSG_03892	9.22487	3.78423	0		12263
13102	fgd420-70_at	FGSG_17317	6.43146	2.63902	0		12070	fgd165-110_at	FGSG_16197	4.52718	2.35381	0.0171628		12656	fgd310-280_at	FGSG_16831	7.07759	4.84557	0		6919	fgd343-360_at	FGSG_08521	8.01185	2.61172	0		5694	fg06936_s_at	FGSG_06936	6.28818	4.65893	0.0125279		1703	fgd108-230_at	FGSG_02000	9.83433	25.8125	0		9502	fgd21-20_at	FGSG_11776	9.21904	17.6305	0		10754
3642	fgd190-190_s_at	FGSG_04390	6.42815	14.3535	0		8298	fgd424-360_s_at	FGSG_10216	4.52084	3.1748	0.0171628		6405	fgd320-930_at	FGSG_07851	7.07163	3.03143	0		51	fgd4-30_s_at	FGSG_00059	8.00892	5.57253	0		1415	fgd88-120_s_at	FGSG_01650	6.28041	4.62675	0.0125279		2547	fgd146-350_at	FGSG_03042	9.81996	111.817	0		6907	fgd343-220_at	FGSG_08508	9.19291	4.40762	0		2051
3314	fgd168-1620_at	FGSG_04012	6.42772	5.66994	0		7859	fgd401-280_at	FGSG_09685	4.51968	2.63293	0.0171628		12483	fg06416_s_at	FGSG_16647	7.06639	4.62675	0		8928	fgd457-430_at	FGSG_11008	8.00847	6.11916	0		10436	fg07681_s_at	FGSG_13186	6.27669	2.50244	0.0125279		5040	fgd242-570_at	FGSG_06127	9.81345	12.0559	0		9432	fgd5-90_at	FGSG_11675	9.19274	2.34026	0		5078
1466	fgd91-300_at	FGSG_01713	6.42679	2.36745	0		132	fg00162_s_at	FGSG_00162	4.5142	6.44568	0.0171628		1980	fgd116-570_at	FGSG_02335	7.06068	4.70219	0		4000	fgd197-510_at	FGSG_04841	8.00578	12.9212	0		7047	fgd349-460_at	FGSG_08677	6.26522	3.21912	0.0125279		8962	fgd458-200_at	FGSG_11048	9.80259	12.4522	0		742	fgd37-750_at	FGSG_00876	9.18998	9.31787	0		2294
1046	fgd62-100_at	FGSG_01232	6.42375	2.38392	0		9771	fgd194-240_at	FGSG_12211	4.50998	7.60352	0.0171628		12605	fgd298-230_at	FGSG_16777	7.05854	5.4768	0		4793	fgd233-1500_at	FGSG_05812	8.0045	5.15153	0		8603	fg10589_s_at	FGSG_10589	6.26322	3.03143	0.0125279		3068	fgd162-30_at	FGSG_03708	9.79161	4.2772	0		12537	fgd273-50_at	FGSG_16707	9.1849	5.88347	0		12172
11257	fgd204-100_at	FGSG_15279	6.41589	5.99323	0		9141	fgd464-140_at	FGSG_11277	4.50925	4.72943	0.0171628		6307	fgd318-660_at	FGSG_07721	7.05617	6.54322	0		1446	fgd90-170_at	FGSG_01687	8.00272	3.99538	0		1459	fgd91-140_at	FGSG_01703	6.25833	3.05958	0.0125279		1886	fgd113-360_at	FGSG_02225	9.78884	5.95183	0		485	fgd25-100_at	FGSG_00571	9.15848	10.459	0		5436
6383	fgd320-640_at	FGSG_07824	6.40183	2.42279	0		2968	fgd160-240_s_at	FGSG_03586	4.50864	9.10505	0.0171628		3315	fg04013_at	FGSG_04013	7.05216	3.76678	0		4781	fgd233-1330_at	FGSG_05797	8.00052	5.24157	0		12285	fgd197-610_at	FGSG_16431	6.25821	5.80247	0.0125279		683	fgd35-1210_at	FGSG_00807	9.77713	7.64756	0		7754	fgd395-120_at	FGSG_09558	9.15841	2.86791	0		11643
2690	fgd150-120_at	FGSG_03231	6.40124	2.66352	0		6274	fgd316-500_at	FGSG_07670	4.50352	2.68204	0.0171628		1114	fg01313_s_at	FGSG_01313	7.04826	3.4822	0		209	fgd10-310_at	FGSG_00263	8.00036	2.85469	0		3077	fg03719_s_at	FGSG_03719	6.25751	2.80889	0.0125279		11702	fgd37-180_at	FGSG_15788	9.75992	5.03968	0		11999	fgd190-890_at	FGSG_16113	9.1544	12.6407	0		11832
3186	fgd167-30_at	FGSG_03856	6.40012	2.86791	0		6435	fgd321-30_s_at	FGSG_07893	4.50337	5.89027	0.0171628		5287	fgd257-460_at	FGSG_06420	7.04779	3.81055	0		9428	fgd4-330_s_at	FGSG_11669	7.98928	6.49052	0		4119	fgd201-70_at	FGSG_04992	6.25697	2.12383	0.0125279		3560	fgd185-1390_at	FGSG_04296	9.7485	8.6638	0		13231	fgd460-240_at	FGSG_17464	9.15406	3.71493	0		2689
4437	fgd217-220_s_at	FGSG_05361	6.39865	3.32495	0		2194	fgd131-110_at	FGSG_02606	4.50141	4.98756	0.0171628		5869	fgd301-150_at	FGSG_07164	7.04419	2.36745	0		1672	fg01960_s_at	FGSG_01960	7.98376	13.1319	0		4697	fgd232-170_at	FGSG_05681	6.25254	3.46615	0.0125279		6022	fgd308-50_s_at	FGSG_07359	9.73249	8.28212	0		617	fgd35-330_at	FGSG_00728	9.15113	3.40267	0		9577
9333	fgd473-290_at	FGSG_11531	6.39765	9.36103	0		5989	fg07312_s_at	FGSG_07312	4.49574	4.08877	0.0171628		2866	fgd158-180_at	FGSG_03456	7.04066	2.86791	0		8286	fgd424-190_at	FGSG_10200	7.98081	7.01285	0		9067	fgd460-350_at	FGSG_11174	6.25116	2.42839	0.0125279		6932	fg08537_s_at	FGSG_08537	9.7302	4.68592	0		1423	fgd88-210_at	FGSG_01659	9.1213	5.9656	0		11528
8077	fgd412-90_at	FGSG_09952	6.39266	6.42338	0		8857	fgd454-360_at	FGSG_10920	4.49406	4.30198	0.0171628		2390	fgd142-160_at	FGSG_02848	7.03492	5.5661	0		10332	fgd289-10_s_at	FGSG_13033	7.97529	3.71922	0		8672	fgd446-730_at	FGSG_10696	6.24672	2.4909	0.0125279		1716	fgd109-20_at	FGSG_02015	9.72273	4.87927	0		8720	fgd447-630_at	FGSG_10762	9.10266	2.47942	0		7566
4239	fgd207-50_at	FGSG_05137	6.38834	6.03491	0		4127	fgd201-210_at	FGSG_05003	4.49325	3.8282	0.0171628		7009	fgd348-610_at	FGSG_08628	7.02154	3.08086	0		4226	fgd206-80_at	FGSG_05124	7.97138	2.47655	0		12354	fgd229-120_at	FGSG_16507	6.2412	2.75745	0.0125279		7136	fgd355-220_at	FGSG_08792	9.7175	7.55972	0		7858	fgd401-270_at	FGSG_09684	9.08999	7.02907	0		5071
1091	fgd65-390_at	FGSG_01287	6.38649	2.95536	0		417	fgd20-80_at	FGSG_00496	4.48859	2.4005	0.0171628		5627	fg06846_s_at	FGSG_06846	7.02061	3.6978	0		7300	fg09004_s_at	FGSG_09004	7.97131	3.61334	0		3748	fgd192-870_at	FGSG_04518	6.23758	2.09943	0.0125279		6085	fgd310-220_at	FGSG_07432	9.71614	2.69447	0		7751	fgd395-90_at	FGSG_09555	9.08378	2.92141	0		4695
11842	fgd112-70_at	FGSG_15940	6.38576	6.06287	0		1257	fgd75-110_at	FGSG_01469	4.48594	6.57352	0.0171628		12212	fgd146-90_at	FGSG_16351	7.01956	4.39745	0		738	fgd37-700_at	FGSG_00871	7.97069	3.23777	0		6633	fgd328-300_at	FGSG_08150	6.23335	2.01857	0.0125279		2153	fgd128-80_at	FGSG_02557	9.71614	5.5661	0		8391	fgd425-750_at	FGSG_10319	9.07899	10.1965	0		4115
12605	fgd298-230_at	FGSG_16777	6.38272	3.81055	0		7293	fgd367-550_at	FGSG_08996	4.47651	2.90123	0.0171628		9794	fgd192-240_s_at	FGSG_12250	7.00797	2.77022	0		7169	fgd357-230_at	FGSG_08834	7.96394	8.83563	0		1539	fg01800_s_at	FGSG_01800	6.22888	2.10916	0.0125279		3704	fgd192-150_at	FGSG_04460	9.69778	3.22284	0		7686	fgd388-100_at	FGSG_09477	9.07892	8.53466	0		4714
12079	fgd163-190_at	FGSG_16208	6.38103	2.21914	0		1134	fgd65-980_at	FGSG_01333	4.46518	3.14196	0.0171628		1529	fgd93-260_at	FGSG_01790	7.00754	2.34567	0		1403	fgd87-200_at	FGSG_01634	7.95411	5.32704	0		1208	fgd71-30_at	FGSG_01414	6.2227	6.75833	0.0125279		1988	fgd116-660_at	FGSG_02343	9.68746	31.7056	0		1438	fgd89-70_at	FGSG_01675	9.06982	4.70219	0		1622
1646	fgd103-350_at	FGSG_01928	6.36792	2.30271	0		2021	fgd117-440_at	FGSG_02386	4.4615	14.0581	0.0171628		3402	fgd179-450_at	FGSG_04119	6.99369	4.66971	0		5709	fgd286-50_s_at	FGSG_06959	7.95158	3.21912	0		3648	fgd190-280_at	FGSG_04397	6.21439	2.7384	0.0125279		1049	fgd62-130_at	FGSG_01235	9.68093	5.30861	0		5459	fgd265-50_at	FGSG_06634	9.05626	6.29119	0		3566
789	fgd45-150_at	FGSG_00935	6.35796	2.24492	0		9351	fgd473-560_at	FGSG_11556	4.46088	9.91766	0.0171628		10698	fgd377-10_at	FGSG_13549	6.98689	6.00709	0		3682	fgd190-740_at	FGSG_04434	7.94996	4.37717	0		9856	fgd168-880_at	FGSG_12347	6.20318	5.12186	0.0125279		2557	fgd147-90_at	FGSG_03054	9.66342	22.8903	0		5223	fgd254-450_at	FGSG_06342	9.05374	42.2243	0		1176
4834	fg05863_s_at	FGSG_05863	6.35692	2.03731	0		2614	fgd148-610_at	FGSG_03136	4.45982	2.81214	0.0171628		12316	fg05234_s_at	FGSG_16464	6.98381	5.57897	0		633	fgd35-530_at	FGSG_00745	7.9468	2.90795	0		12311	fgd207-430_at	FGSG_16459	6.20104	14.4868	0.0125279		12498	fgd259-750_at	FGSG_16665	9.66316	17.4481	0		3493	fgd185-500_at	FGSG_04221	9.04274	2.46798	0		11927
4107	fg04975_s_at	FGSG_04975	6.35262	3.10229	0		11957	fgd473-740_at	FGSG_16063	4.45189	2.97592	0.0171628		755	fgd39-130_at	FGSG_00893	6.9828	6.11916	0		334	fgd15-80_at	FGSG_00407	7.94635	10.6911	0		7552	fgd378-20_at	FGSG_09309	6.19905	2.30271	0.0125279		3868	fgd194-640_at	FGSG_04667	9.65531	158.316	0		2770	fgd152-60_at	FGSG_03333	9.04192	9.21084	0		3250
9277	fgd467-620_s_at	FGSG_11453	6.34818	3.98156	0		10419	fgd315-20_s_at	FGSG_13163	4.44927	2.20636	0.0171628		13302	fg11458_s_at	FGSG_17543	6.97686	3.26406	0		13073	fgd411-70_at	FGSG_17288	7.94456	3.87716	0		236	fgd10-700_at	FGSG_00295	6.19844	12.6407	0.0125279		11829	fgd110-620_at	FGSG_15926	9.63716	4.57361	0		5449	fgd262-120_at	FGSG_06622	9.03912	4.22807	0		13010
12956	fgd370-250_at	FGSG_17154	6.34473	5.68305	0		12550	fgd276-40_at	FGSG_16720	4.44387	3.85483	0.0171628		2982	fg03600_s_at	FGSG_03600	6.97459	3.71493	0		13015	fgd388-10_at	FGSG_17220	7.93737	12.6115	0		9379	fgd484-10_at	FGSG_11602	6.19649	5.68305	0.0125279		745	fgd37-800_at	FGSG_00880	9.6321	2.65124	0		6867	fgd340-20_at	FGSG_08459	9.03156	2.26054	0		7691
12669	fgd314-200_at	FGSG_16845	6.34079	8.39773	0		2234	fg02653_s_at	FGSG_02653	4.4406	2.77663	0.0171628		9453	fgd8-150_s_at	FGSG_11704	6.97357	8	0		7372	fgd370-660_at	FGSG_09092	7.93668	3.605	0		7415	fgd370-1270_at	FGSG_09142	6.19311	2.86791	0.0125279		6665	fgd329-200_at	FGSG_08192	9.62812	7.67411	0		2938	fg03545_s_at	FGSG_03545	9.02854	8.35902	0		1465
2801	fgd153-200_at	FGSG_03369	6.33352	4.53154	0		3711	fgd192-280_at	FGSG_04470	4.42951	2.75108	0.0171628		5104	fgd247-220_at	FGSG_06201	6.97199	3.35582	0		7904	fg09741_at	FGSG_09741	7.92877	12.3519	0		1212	fgd71-100_at	FGSG_01419	6.18726	9.89477	0.0125279		8017	fgd411-110_at	FGSG_09883	9.62702	6.04189	0		9093	fgd460-750_at	FGSG_11208	9.02203	2.10429	0		2134
8479	fgd434-130_at	FGSG_10424	6.33141	2.89454	0		7483	fgd372-30_at	FGSG_09226	4.42349	2.81539	0.0171628		5473	fgd266-180_at	FGSG_06651	6.95235	4.31691	0		4828	fgd234-140_s_at	FGSG_05853	7.91809	4.42292	0		8484	fg10432_s_at	FGSG_10432	6.18698	2.35653	0.0125279		5937	fgd303-720_at	FGSG_07247	9.62119	2.66968	0		3329	fgd168-1790_at	FGSG_04029	9.02071	4.68051	0		12791
12907	fgd325-80_at	FGSG_17102	6.32503	2.12383	0		3260	fgd168-790_at	FGSG_03941	4.41685	3.45815	0.0171628		7309	fgd367-770_at	FGSG_09016	6.94605	5.07474	0		3024	fgd160-1090_at	FGSG_03656	7.90838	9.2642	0		6714	fgd329-1110_at	FGSG_08263	6.1848	2.14355	0.0125279		2632	fgd148-870_at	FGSG_03158	9.61723	45.8866	0		5188	fgd253-150_at	FGSG_06300	9.01504	7.87165	0		10956
5256	fgd257-20_at	FGSG_06381	6.31819	7.04533	0		1971	fgd116-470_at	FGSG_02326	4.41256	110.661	0.0171628		12731	fgd320-710_at	FGSG_16910	6.9329	2.54324	0		268	fgd11-340_at	FGSG_00329	7.8982	3.45017	0		812	fgd46-280_at	FGSG_00965	6.17593	3.33264	0.0125279		3424	fgd180-110_at	FGSG_04143	9.61521	5.54044	0		5443	fgd262-10_at	FGSG_06615	9.01259	5.74909	0		4828
5216	fgd254-370_at	FGSG_06334	6.31321	2.80889	0		12986	fgd373-390_s_at	FGSG_17187	4.40531	2.59668	0.0171628		1996	fgd117-80_at	FGSG_02354	6.9283	9.60199	0		1990	fgd116-720_at	FGSG_02347	7.89365	4.5789	0		4990	fgd241-120_at	FGSG_06068	6.17541	7.11074	0.0125279		5779	Fg3A4353_at	FGSG_07052	9.60889	38.4968	0		4411	fg05331_s_at	FGSG_05331	9.00758	4.18918	0		2344
9588	fg12290_at	FGSG_11914	6.31185	14.1232	0		8960	fgd458-180_at	FGSG_11046	4.40432	6.06287	0.0171628		7843	fg09667_s_at	FGSG_09667	6.92486	2.87454	0		231	fgd10-630_at	FGSG_00288	7.88552	2.2974	0		8332	fg10254_s_at	FGSG_10254	6.17312	4.52108	0.0125279		1523	fgd93-170_at	FGSG_01782	9.59858	6.63456	0		6569	fgd324-40_at	FGSG_08071	9.00381	5.78908	0		238
1786	fgd111-220_at	FGSG_02097	6.30386	6.26219	0		5880	fgd302-30_at	FGSG_07179	4.40411	3.72782	0.0171628		5734	fgd289-90_at	FGSG_06990	6.92359	3.91768	0		8586	fgd442-170_at	FGSG_10565	7.87596	10.5683	0		635	fgd35-550_at	FGSG_00747	6.16864	4.21831	0.0125279		9303	fgd470-30_at	FGSG_11492	9.59608	75.2351	0		4475	fgd221-130_at	FGSG_05410	8.97956	5.05134	0		12375
7602	fgd383-230_at	FGSG_09365	6.29898	2.27626	0		7913	fgd402-170_at	FGSG_09752	4.40195	4.83998	0.0171628		7030	fg08656_s_at	FGSG_08656	6.91653	3.05958	0		10719	fgd386-100_at	FGSG_13585	7.8722	2.07053	0		11766	fgd76-360_at	FGSG_15856	6.16358	5.57897	0.0125279		8943	fgd457-690_at	FGSG_11027	9.59548	58.6883	0		3032	fg03667_s_at	FGSG_03667	8.94656	4.48985	0		3704
10099	fg12208_at	FGSG_12694	6.29311	2.95536	0		4951	fgd238-130_at	FGSG_06017	4.38367	11.8899	0.0171628		8103	fgd415-140_at	FGSG_09981	6.90429	3.04547	0		4703	fgd232-240_at	FGSG_05687	7.86828	5.42015	0		3269	fgd168-960_at	FGSG_03954	6.15518	3.68926	0.0125279		9920	fgd156-10_at	FGSG_12438	9.59468	29.5141	0		2093	fgd122-980_at	FGSG_02488	8.94076	35.0174	0		10273
4746	fg12260_at	FGSG_05743	6.28849	3.74076	0		4968	fgd240-20_at	FGSG_06042	4.38303	2.12628	0.0171628		4159	fgd203-40_at	FGSG_05042	6.90408	4.77886	0		2390	fgd142-160_at	FGSG_02848	7.86469	4.5789	0		8952	fgd458-90_at	FGSG_11037	6.14256	28.7735	0.0125279		3679	fgd190-710_at	FGSG_04431	9.58732	21.4812	0		5378	fgd259-1350_at	FGSG_06532	8.93855	2.20381	0		4659
6478	fgd322-100_at	FGSG_07949	6.28483	5.74909	0		8093	fgd415-10_at	FGSG_09970	4.38289	2.39219	0.0171628		3846	fg04640_s_at	FGSG_04640	6.89373	12.2666	0		1453	fg01695_s_at	FGSG_01695	7.85815	4.85678	0		2108	fgd126-10_at	FGSG_02504	6.13498	3.30962	0.0125279		13198	fgd446-320_at	FGSG_17425	9.58464	15.7433	0		244	fg00303_s_at	FGSG_00303	8.93458	2.27101	0		875
5194	fgd254-70_at	FGSG_06307	6.28469	3.6978	0		1210	fgd71-60_at	FGSG_01417	4.37713	5.83608	0.0171628		4878	fgd237-330_at	FGSG_05926	6.89296	8.9797	0		5839	fgd300-170_at	FGSG_07127	7.84733	2.9897	0		12132	fg12246_at	FGSG_16267	6.1337	6.1475	0.0125279		5389	fgd259-1480_at	FGSG_06545	9.57107	8.32048	0		9159	fgd464-440_at	FGSG_11300	8.91342	3.18215	0		10886
1930	fg02280_s_at	FGSG_02280	6.27754	2.47942	0		676	fgd35-1100_at	FGSG_00797	4.37411	3.93128	0.0171628		4066	fgd199-420_at	FGSG_04928	6.89218	2.24492	0		5529	fgd268-90_s_at	FGSG_06720	7.84233	3.70207	0		709	fg00840_s_at	FGSG_00840	6.1191	3.36359	0.0125279		7698	fgd391-20_at	FGSG_09493	9.53971	7.86256	0		11621	fgd5-610_at	FGSG_15696	8.90516	11.9588	0		2506
5506	fgd266-650_at	FGSG_06692	6.26638	42.9127	0		9953	fgd150-10_at	FGSG_12483	4.37141	7.20168	0.0171628		5529	fgd268-90_s_at	FGSG_06720	6.88198	2.45094	0		551	fgd30-60_at	FGSG_00648	7.83781	2.77022	0		6431	fgd320-1360_at	FGSG_07888	6.11752	2.9622	0.0125279		8060	fgd411-630_at	FGSG_09931	9.53373	3.29436	0		3401	fgd179-420_s_at	FGSG_04117	8.89373	6.39377	0		2448
9411	fg12016_at	FGSG_11648	6.26564	8.91767	0		1969	fg12040_at	FGSG_02324	4.36909	108.885	0.0171628		4397	fgd213-110_at	FGSG_05316	6.8817	3.21912	0		6065	fgd309-100_at	FGSG_07410	7.81947	3.88613	0		8559	fgd441-390_at	FGSG_10532	6.11066	2.16345	0.0125279		10339	fgd293-100_at	FGSG_13044	9.53157	2.95878	0		4625	fgd229-40_at	FGSG_05591	8.88222	3.26406	0		8891
2051	fgd122-390_at	FGSG_02434	6.26182	2.69447	0		3129	fgd163-430_at	FGSG_03785	4.36455	2.31605	0.0171628		2689	fgd150-110_at	FGSG_03230	6.88022	4.43828	0		5430	fgd260-140_at	FGSG_06598	7.81879	5.68305	0		11101	fgd45-220_at	FGSG_15104	6.10569	5.9794	0.0125279		7507	fgd373-150_at	FGSG_09255	9.53067	4.67511	0		7470	fgd371-540_at	FGSG_09210	8.88191	6.78963	0		7426
145	fgd6-60_at	FGSG_00176	6.25932	2.26577	0		2145	fgd127-200_at	FGSG_02545	4.36345	4.74585	0.0171628		6707	fgd329-950_at	FGSG_08252	6.88001	3.89962	0		1280	fgd76-270_at	FGSG_01498	7.81458	4.54727	0		11516	fgd417-90_s_at	FGSG_15575	6.10345	2.77663	0.0125279		11709	fgd39-190_at	FGSG_15795	9.52428	3.3909	0		12057	fgd168-570_at	FGSG_16182	8.86816	7.63873	0		6807
2625	fgd148-770_at	FGSG_03150	6.2581	10.2674	0		4437	fgd217-220_s_at	FGSG_05361	4.3565	7.68298	0.0171628		5993	fgd304-610_at	FGSG_07319	6.87785	2.37841	0		4121	fgd201-110_at	FGSG_04996	7.8124	3.38307	0		12859	fgd335-540_at	FGSG_17049	6.10268	6.98051	0.0125279		2596	fgd148-270_at	FGSG_03113	9.52172	2.19619	0		238	fg00297_s_at	FGSG_00297	8.86524	2.20891	0		5318
1642	fgd103-310_at	FGSG_01924	6.25707	2.93494	0		6478	fgd322-100_at	FGSG_07949	4.35538	5.82261	0.0171628		7052	fgd349-550_at	FGSG_08684	6.87353	9.06307	0		4878	fgd237-330_at	FGSG_05926	7.79802	10.5927	0		1998	fgd117-130_at	FGSG_02358	6.10121	6.39377	0.0125279		9896	fgd160-660_at	FGSG_12404	9.51984	4.38223	0		8980	fg11066_s_at	FGSG_11066	8.86394	2.90123	0		9089
2593	fgd148-240_at	FGSG_03110	6.25424	7.14368	0		8101	fgd415-110_at	FGSG_09979	4.35047	5.58542	0.0171628		11132	fgd117-50_at	FGSG_15141	6.86718	2.47369	0		5107	fgd247-250_at	FGSG_06204	7.79697	2.80241	0		12259	fgd196-380_s_at	FGSG_16405	6.09268	4.74585	0.0125279		4759	fgd233-970_at	FGSG_05765	9.50861	2.66352	0		116	fgd5-550_at	FGSG_00138	8.84292	2.78949	0		8022
6178	fgd314-50_at	FGSG_07542	6.24343	28.9067	0		8448	fg10388_s_at	FGSG_10388	4.35041	4.61075	0.0171628		7002	fg08621_s_at	FGSG_08621	6.85867	3.38698	0		5993	fgd304-610_at	FGSG_07319	7.79223	3.93128	0		829	fgd46-550_at	FGSG_00986	6.08628	3.12387	0.0125279		9892	fg03665_s_at	FGSG_12398	9.5074	2.76383	0		8952	fgd458-90_at	FGSG_11037	8.83929	4.45883	0		11949
3095	fgd162-450_at	FGSG_03745	6.23602	2.55502	0		8824	fgd453-10_at	FGSG_10885	4.35025	5.38271	0.0171628		7053	fgd349-580_at	FGSG_08687	6.84464	16.3362	0		8224	fgd420-20_at	FGSG_10126	7.79106	9.75855	0		7486	fgd372-70_at	FGSG_09230	6.06624	2.19872	0.0125279		458	fgd22-170_at	FGSG_00541	9.49592	2.82843	0		1761	fg02067_s_at	FGSG_02067	8.83333	3.1748	0		2781
11101	fgd45-220_at	FGSG_15104	6.23335	7.74537	0		10942	Fg4A4636_at	FGSG_13910	4.34859	6.53566	0.0171628		2905	fgd159-250_at	FGSG_03510	6.84057	3.38698	0		9577	fgd53-160_s_at	FGSG_11897	7.79024	5.43897	0		1362	fgd82-50_at	FGSG_01588	6.06571	3.24151	0.0125279		5549	fgd273-130_at	FGSG_06744	9.49472	7.84442	0		2737	fgd150-830_at	FGSG_03291	8.8332	2.60268	0		11605
9132	fgd463-200_at	FGSG_11264	6.23298	9.4917	0		10478	fgd321-110_at	FGSG_13241	4.3476	4.39745	0.0171628		9971	fgd148-180_at	FGSG_12506	6.83368	4.20858	0		9467	fgd9-210_at	FGSG_11721	7.78172	4.95883	0		4714	fgd233-160_at	FGSG_05702	6.06034	31.4866	0.0125279		1160	fgd66-270_at	FGSG_01360	9.49035	3.60084	0		1334	fgd79-120_at	FGSG_01557	8.80075	17.3076	0		4003
2806	fgd153-290_at	FGSG_03375	6.22362	2.18859	0		6923	fgd343-450_at	FGSG_08528	4.33745	5.75573	0.0171628		6619	fgd328-110_at	FGSG_08133	6.8297	3.24151	0		1317	fgd77-260_at	FGSG_01539	7.77387	4.31193	0		7251	fgd362-350_at	FGSG_08937	6.05317	2.20891	0.0125279		1858	fgd112-570_at	FGSG_02189	9.48314	7.08614	0		12843	fg08450_s_at	FGSG_17032	8.79363	4.84557	0		9106
933	fgd54-180_at	FGSG_01112	6.22332	3.09513	0		7436	fgd371-20_at	FGSG_09165	4.33609	2.77022	0.0171628		782	fgd45-20_at	FGSG_00925	6.82166	4.87927	0		2537	fgd146-190_at	FGSG_03028	7.76906	9.43703	0		2626	fgd148-780_at	FGSG_03151	6.03551	2.47942	0.0125279		6290	fgd318-260_at	FGSG_07695	9.48289	16.1486	0		9200	fgd465-160_at	FGSG_11347	8.78711	6.99666	0		12793
3468	fgd185-170_at	FGSG_04194	6.21352	2.48515	0		39	fgd2-410_at	FGSG_00046	4.33553	33.7855	0.0171628		3618	fgd189-140_at	FGSG_04364	6.8196	2.08975	0		3296	fgd168-1350_s_at	FGSG_03989	7.75673	4.28709	0		11699	fgd35-1230_at	FGSG_15785	6.03175	2.58471	0.0125279		2609	fgd148-470_at	FGSG_03128	9.4751	3.52674	0		5041	fgd242-590_at	FGSG_06129	8.76409	2.7007	0		5977
8219	fgd419-40_at	FGSG_10119	6.2055	3.75809	0		2842	fg03426_s_at	FGSG_03426	4.33517	4.77886	0.0171628		5116	fgd247-370_at	FGSG_06214	6.81626	2.88786	0		1131	fgd65-950_s_at	FGSG_01330	7.75559	3.7886	0		1988	fgd116-660_at	FGSG_02343	6.03081	8.87656	0.0125279		12311	fgd207-430_at	FGSG_16459	9.46596	3.50642	0		3049	fgd161-180_at	FGSG_03687	8.76323	4.03714	0		5520
6850	fgd338-420_at	FGSG_08435	6.20536	3.37137	0		5279	fgd257-310_at	FGSG_06408	4.33138	2.5403	0.0171628		1501	fgd92-230_at	FGSG_01757	6.81591	2.4909	0		2500	fg02983_s_at	FGSG_02983	7.75291	3.37526	0		2309	fgd136-320_at	FGSG_02744	6.03029	4.7349	0.0125279		2392	fgd142-210_at	FGSG_02852	9.46483	28.6077	0		2688	fgd150-100_at	FGSG_03229	8.75099	16.3362	0		2837
10216	fgd242-500_at	FGSG_12867	6.19815	7.27695	0		10573	fgd335-260_at	FGSG_13384	4.32166	2.24752	0.0171628		6639	fgd328-400_at	FGSG_08159	6.80975	2.97592	0		2647	fgd148-1050_at	FGSG_03175	7.75098	20.1587	0		3142	fgd164-100_at	FGSG_03801	6.01449	2.02792	0.0125279		2448	fgd143-220_at	FGSG_02920	9.46336	13.7053	0		11785	fg01732_s_at	FGSG_15878	8.74443	2.73208	0		58
5116	fgd247-370_at	FGSG_06214	6.18939	2.82843	0		12589	fgd292-20_at	FGSG_16759	4.31796	2.41999	0.0171628		1317	fgd77-260_at	FGSG_01539	6.80959	2.47369	0		11999	fgd190-890_at	FGSG_16113	7.74563	18.8523	0		3516	fgd185-790_at	FGSG_04244	6.00789	9.21084	0.0125279		9252	fgd467-90_at	FGSG_11411	9.46028	14.2379	0		6085	fgd310-220_at	FGSG_07432	8.72769	2.69447	0		2451
5105	fgd247-230_at	FGSG_06202	6.18903	30.6256	0		12671	fg07566_s_at	FGSG_16848	4.31764	2.56685	0.0171628		1044	fgd62-60_at	FGSG_01230	6.80446	11.6049	0		8058	fgd411-610_at	FGSG_09929	7.74544	4.14585	0		3065	fgd161-390_at	FGSG_03703	6.00425	3.45017	0.0125279		9186	fgd464-730_at	FGSG_11328	9.45128	3.20058	0		8951	fgd458-80_at	FGSG_11036	8.71242	6.02099	0		5412
4756	fgd233-930_at	FGSG_05761	6.18894	2.11893	0		9571	fgd49-30_at	FGSG_11884	4.31094	6.55835	0.0171628		6897	fgd343-40_at	FGSG_08494	6.80276	4.80099	0		1724	fgd110-120_at	FGSG_02024	7.72861	5.50217	0		4433	fg05357_s_at	FGSG_05357	6.00112	3.49026	0.0125279		8906	fgd457-120_at	FGSG_10982	9.43094	15.4371	0		136	fgd5-960_at	FGSG_00166	8.70648	6.72717	0		3774
12234	fgd142-290_at	FGSG_16377	6.18752	7.83536	0		1874	fgd113-200_at	FGSG_02210	4.30273	7.76328	0.0171628		607	fgd35-200_at	FGSG_00717	6.80187	2.68204	0		1943	fgd116-160_at	FGSG_02296	7.72267	10.2437	0		11702	fgd37-180_at	FGSG_15788	5.99979	4.83439	0.0125279		11951	fgd473-530_at	FGSG_16057	9.42646	3.99538	0		2960	fgd160-120_at	FGSG_03577	8.70285	38.8542	0		4617
5662	fgd282-50_at	FGSG_06891	6.18722	2.18859	0		6946	fgd347-70_at	FGSG_08553	4.29542	2.03261	0.0171628		748	fgd37-870_at	FGSG_00884	6.79771	3.38698	0		5510	fgd266-690_at	FGSG_06696	7.71624	8.51496	0		5050	fgd244-30_at	FGSG_06139	5.99764	5.5661	0.0125279		8853	fgd454-310_at	FGSG_10915	9.41138	2.52859	0		4649	fgd231-80_at	FGSG_05621	8.70183	3.49026	0		573
7099	fgd353-500_x_at	FGSG_08743	6.18628	11.1322	0		2373	fgd141-360_at	FGSG_02821	4.2884	16.3929	0.0171628		7169	fgd357-230_at	FGSG_08834	6.79201	3.90864	0		7890	fgd401-790_at	FGSG_09725	7.71616	4.18918	0		2459	fg02932_s_at	FGSG_02932	5.99585	6.33495	0.0125279		4625	fgd229-40_at	FGSG_05591	9.40429	4.26733	0		6565	fgd323-1220_at	FGSG_08067	8.70046	11.4452	0		9589
4393	fgd213-50_at	FGSG_05310	6.18298	2.91467	0		11889	fgd122-170_at	FGSG_15990	4.28789	4.92458	0.0171628		4119	fgd201-70_at	FGSG_04992	6.78861	2.90795	0		8788	fg10843_s_at	FGSG_10843	7.71466	5.4768	0		4040	fgd199-130_at	FGSG_04899	5.99045	2.75108	0.0125279		1594	fgd100-90_s_at	FGSG_01868	9.40347	14.9285	0		3232	fgd168-450_at	FGSG_03911	8.69237	9.80375	0		6624
4714	fgd233-160_at	FGSG_05702	6.17957	9.31787	0		1876	fgd113-220_at	FGSG_02212	4.28714	9.22149	0.0171628		10436	fg07681_s_at	FGSG_13186	6.78756	2.65737	0		8136	fgd416-170_at	FGSG_10020	7.71308	5.83608	0		7436	fgd371-20_at	FGSG_09165	5.98429	3.11666	0.0125279		11597	fgd473-480_at	FGSG_15661	9.40041	96.2246	0		8780	fgd451-30_at	FGSG_10834	8.68722	3.97237	0		2778
439	fgd20-350_at	FGSG_00519	6.17694	3.26406	0		7828	fgd399-50_s_at	FGSG_09644	4.28594	5.32089	0.0171628		10577	fgd335-160_at	FGSG_13388	6.78526	5.12186	0		2853	fg03439_s_at	FGSG_03439	7.71281	4.21344	0		9589	fg12291_at	FGSG_11915	5.98192	6.48302	0.0125279		2995	fgd160-670_at	FGSG_03619	9.38555	6.43824	0		9109	fgd460-1090_at	FGSG_11232	8.68191	4.65893	0		5404
6989	fgd348-310_at	FGSG_08606	6.17347	2.73208	0		8288	fgd424-220_at	FGSG_10203	4.28569	2.31338	0.0171628		7913	fgd402-170_at	FGSG_09752	6.78241	4.21831	0		6801	fgd335-670_s_at	FGSG_08378	7.70065	5.6438	0		150	fgd8-60_at	FGSG_00183	5.97819	4.06522	0.0125279		4108	fgd200-590_s_at	FGSG_04976	9.38288	17.7736	0		6898	fgd343-50_at	FGSG_08495	8.68167	3.75809	0		5050
4278	fg12209_s_at	FGSG_05181	6.16749	2.26054	0		4852	fgd235-90_at	FGSG_05890	4.2853	3.89062	0.0171628		4979	fgd240-140_at	FGSG_06053	6.7787	2	0		13019	fgd389-40_at	FGSG_17224	7.69524	3.65533	0		8565	fgd441-460_at	FGSG_10539	5.97644	11.5514	0.0125279		12046	fgd168-1410_at	FGSG_16170	9.37066	21.6306	0		10053	fgd197-490_at	FGSG_12632	8.68033	3.31728	0		13143
3547	fgd185-1170_at	FGSG_04279	6.16743	3.42634	0		9794	fgd192-240_s_at	FGSG_12250	4.28412	2.54324	0.0171628		1391	fgd87-30_at	FGSG_01619	6.77633	2.54912	0		4992	fgd241-150_at	FGSG_06070	7.68342	6.56593	0		4921	fgd237-930_at	FGSG_05979	5.9729	2.32409	0.0125279		3708	fgd192-210_at	FGSG_04465	9.36329	12.7286	0		12498	fgd259-750_at	FGSG_16665	8.66756	10.2437	0		8557
12374	fgd233-230_at	FGSG_16528	6.16602	2.68204	0		6015	fgd307-30_at	FGSG_07351	4.28369	2.31338	0.0171628		12869	fgd330-260_s_at	FGSG_17061	6.77061	5.55325	0		3987	fgd197-190_at	FGSG_04817	7.67541	2.62685	0		12654	fgd310-150_at	FGSG_16829	5.96979	3.34808	0.0125279		3948	fgd196-980_at	FGSG_04766	9.35966	7.15193	0		8398	fgd425-820_at	FGSG_10326	8.63916	11.5248	0		5080
6085	fgd310-220_at	FGSG_07432	6.14366	4.80099	0		326	fgd14-60_s_at	FGSG_00393	4.28251	3.47015	0.0171628		1930	fg02280_s_at	FGSG_02280	6.77056	2.53151	0		2769	fgd152-50_at	FGSG_03332	7.66695	5.76239	0		1515	fg01771_s_at	FGSG_01771	5.96937	28.9067	0.0125279		9361	fgd474-10_at	FGSG_11572	9.3473	14.8941	0		3086	fgd162-320_at	FGSG_03732	8.61853	6.51305	0		345
9998	fg12390_at	FGSG_12549	6.11844	5.46416	0		1403	fgd87-200_at	FGSG_01634	4.28222	4.70219	0.0171628		8908	fg10985_s_at	FGSG_10985	6.76747	9.44794	0		6808	fg08385_s_at	FGSG_08385	7.66638	4.15064	0		2286	fgd135-120_at	FGSG_02710	5.96151	2.14355	0.0125279		1653	fgd104-70_at	FGSG_01935	9.30167	2.37841	0		8550	fgd441-290_s_at	FGSG_10523	8.61571	2.06098	0		325
9432	fgd5-90_at	FGSG_11675	6.11661	6.13331	0		7113	fgd354-40_at	FGSG_08762	4.28041	2.67895	0.0171628		8705	fgd447-360_at	FGSG_10744	6.7505	2.24492	0		7248	fgd362-310_at	FGSG_08933	7.65673	3.12748	0		11770	fgd82-10_at	FGSG_15862	5.96143	2.76383	0.0125279		12647	fgd307-10_at	FGSG_16822	9.28966	8.9383	0		12030	fgd179-90_s_at	FGSG_16150	8.6154	12.6407	0		12032
5802	fgd298-30_at	FGSG_07080	6.11529	3.43426	0		6089	fgd310-290_s_at	FGSG_07438	4.27373	6.21175	0.0171628		1673	fg01962_at	FGSG_01962	6.73861	2.80241	0		12148	fg12129_at	FGSG_16284	7.65625	2.27626	0		831	fgd47-10_at	FGSG_00989	5.9516	8.9797	0.0125279		2786	fgd152-270_at	FGSG_03349	9.28258	25.2813	0		9273	fgd467-510_at	FGSG_11446	8.60641	11.9865	0		8566
781	fgd44-20_at	FGSG_00924	6.10941	6.98051	0		4351	fgd212-610_at	FGSG_05266	4.26932	4.91889	0.0171628		8116	fg09998_s_at	FGSG_09998	6.73697	2.30804	0		2344	fgd139-40_at	FGSG_02783	7.64495	2.8481	0		4445	fgd217-320_at	FGSG_05371	5.95045	7.34451	0.0125279		2996	fg03620_s_at	FGSG_03620	9.27842	12.996	0		1657	fgd104-150_at	FGSG_01941	8.59773	2.22427	0		5611
5264	fgd257-110_s_at	FGSG_06390	6.10723	2.82843	0		8309	fg10227_s_at	FGSG_10227	4.2642	2.74157	0.0171628		12323	fgd216-260_at	FGSG_16473	6.73517	2.46798	0		12926	fg12354_s_at	FGSG_17123	7.64378	2.37567	0		6972	fgd348-70_at	FGSG_08585	5.94516	3.06666	0.0125279		9842	Fg4A3474_at	FGSG_12327	9.27755	3.10229	0		4713	fgd233-150_at	FGSG_05701	8.59011	6.27667	0		5005
828	fgd46-530_at	FGSG_00984	6.10355	5.21741	0		13131	fgd433-10_at	FGSG_17351	4.26376	3.21912	0.0171628		4437	fgd217-220_s_at	FGSG_05361	6.73468	7.72749	0		5104	fgd247-220_at	FGSG_06201	7.64317	4.37717	0		4411	fg05331_s_at	FGSG_05331	5.93137	2.71948	0.0125279		12080	fgd163-100_at	FGSG_16209	9.26637	2.45945	0		2876	fgd158-420_at	FGSG_03475	8.58749	5.20537	0		9606
4135	fg05011_s_at	FGSG_05011	6.09758	10.8779	0		7347	fgd370-370_at	FGSG_09065	4.26372	2.05385	0.0171628		3502	fgd185-640_at	FGSG_04230	6.73414	4.62675	0		11961	fgd475-60_at	FGSG_16068	7.64172	2.92141	0		3236	fgd168-510_at	FGSG_03915	5.927	15.8528	0.0125279		2646	fgd148-1040_at	FGSG_03174	9.2588	9.31787	0		4288	fgd209-150_at	FGSG_05193	8.58722	2.49666	0		9771
2797	fgd153-150_at	FGSG_03364	6.09439	4.33691	0		5878	fgd301-300_s_at	FGSG_07176	4.26174	2.92479	0.0171628		7486	fgd372-70_at	FGSG_09230	6.72112	2.12874	0		13095	fgd417-480_at	FGSG_17310	7.64092	3.02095	0		683	fgd35-1210_at	FGSG_00807	5.92456	3.68075	0.0125279		4107	fg04975_s_at	FGSG_04975	9.25151	27.8576	0		10604	fg08202_s_at	FGSG_13422	8.58035	28.7735	0		5810
7717	fgd391-260_at	FGSG_09512	6.09207	6.69616	0		3998	fgd197-440_at	FGSG_04837	4.26134	3.98156	0.0171628		11688	fg12402_at	FGSG_15773	6.71955	6.83686	0		4244	fgd207-120_at	FGSG_05143	7.63989	3.64268	0		12361	fgd231-370_at	FGSG_16514	5.91586	6.32033	0.0125279		3023	fgd160-1080_at	FGSG_03655	9.24857	9.79243	0		4751	fgd233-800_at	FGSG_05751	8.57277	3.81055	0		7619
2881	fg03482_s_at	FGSG_03482	6.08417	4.02782	0		13019	fgd389-40_at	FGSG_17224	4.25933	4.94167	0.0171628		4671	fgd231-390_at	FGSG_05649	6.71731	2.10916	0		4212	fgd205-220_at	FGSG_05106	7.63973	3.08086	0		1317	fgd77-260_at	FGSG_01539	5.91499	2.63293	0.0125279		8456	fgd433-390_at	FGSG_10396	9.24666	3.76244	0		4230	fgd206-120_at	FGSG_05128	8.56848	7.70966	0		964
3843	fgd194-280_at	FGSG_04637	6.07648	13.5167	0		7163	fgd357-120_at	FGSG_08825	4.25503	3.77114	0.0171628		8961	fgd458-190_s_at	FGSG_11047	6.71593	4.84557	0		3587	fgd185-1740_at	FGSG_04326	7.63381	3.15287	0		5205	fgd254-190_at	FGSG_06319	5.90067	2.23457	0.0125279		1893	fgd114-60_at	FGSG_02235	9.24487	5.02805	0		3517	fgd185-800_at	FGSG_04245	8.56239	7.37853	0		761
3987	fgd197-190_at	FGSG_04817	6.06779	3.42634	0		7278	fgd367-250_at	FGSG_08974	4.25488	2.74473	0.0171628		267	fgd11-330_at	FGSG_00328	6.70655	2.24492	0		8050	fgd411-500_at	FGSG_09919	7.62445	4.61075	0		6956	fgd347-200_s_at	FGSG_08566	5.89174	3.01746	0.0125279		1415	fgd88-120_s_at	FGSG_01650	9.24375	5.52127	0		10802	fgd418-190_at	FGSG_13704	8.55942	9.16838	0		3194
3043	fg03680_s_at	FGSG_03680	6.06595	2.59068	0		7887	fgd401-760_at	FGSG_09722	4.2548	3.38698	0.0171628		9132	fgd463-200_at	FGSG_11264	6.70569	7.37853	0		1114	fg01313_s_at	FGSG_01313	7.61959	6.44568	0		5611	fgd276-330_at	FGSG_06822	5.88742	10.7034	0.0125279		3707	fgd192-190_at	FGSG_04463	9.22258	8.72406	0		5821	fgd298-300_at	FGSG_07104	8.55906	7.22668	0		5473
13303	fgd467-580_at	FGSG_17545	6.06309	9.02129	0		7822	fgd398-250_at	FGSG_09637	4.25182	3.11666	0.0171628		7970	fgd406-650_at	FGSG_09826	6.70549	2.14355	0		5415	fgd259-1900_at	FGSG_06580	7.61938	3.32879	0		1479	fgd91-500_at	FGSG_01730	5.88608	2.32409	0.0125279		8202	fgd418-100_at	FGSG_10100	9.20039	4.74585	0		2572	fgd147-390_at	FGSG_03078	8.54615	7.67411	0		8682
4065	fg04927_s_at	FGSG_04927	6.05557	2.14851	0		9203	fgd465-200_at	FGSG_11350	4.2506	2.59668	0.0171628		2720	fg03270_s_at	FGSG_03270	6.70201	2.40605	0		1892	fgd114-50_at	FGSG_02234	7.61448	2.81864	0		457	fgd22-150_s_at	FGSG_00540	5.87733	18.6357	0.0125279		422	fgd20-160_at	FGSG_00502	9.1999	3.71064	0		8191	fgd417-800_at	FGSG_10086	8.53656	2.71948	0		10890
5552	fgd273-180_at	FGSG_06749	6.0484	5.77572	0		1178	fgd70-120_at	FGSG_01381	4.25036	2.99315	0.0171628		6892	fgd342-260_at	FGSG_08489	6.69326	2.66352	0		8304	fg12321_s_at	FGSG_10222	7.6143	3.57184	0		3342	fgd169-90_at	FGSG_04044	5.87511	2.05148	0.0125279		9881	fgd165-10_s_at	FGSG_12380	9.1936	3.51453	0		9290	fgd468-60_at	FGSG_11472	8.52719	2.49666	0		12354
3298	fg12301_s_at	FGSG_03991	6.04698	5.29024	0		156	fgd8-130_at	FGSG_00190	4.2498	3.0773	0.0171628		319	fg00385_s_at	FGSG_00385	6.69184	4.33691	0		2573	fgd147-400_at	FGSG_03079	7.60634	2.26054	0		8949	fg11033_s_at	FGSG_11033	5.8735	2.03731	0.0125279		5054	fgd244-80_at	FGSG_06143	9.19143	6.26219	0		4103	fgd200-530_at	FGSG_04970	8.52166	4.60542	0		7811
12483	fg06416_s_at	FGSG_16647	6.04347	2.86129	0		9963	fg12156_s_at	FGSG_12495	4.24298	4.16986	0.0171628		11911	fg02559_s_at	FGSG_16015	6.67964	3.23403	0		12656	fgd310-280_at	FGSG_16831	7.60398	3.0773	0		11989	fgd192-840_at	FGSG_16101	5.87101	3.51453	0.0125279		863	fgd50-110_at	FGSG_01026	9.17595	12.8765	0		7715	fgd391-240_at	FGSG_09510	8.51952	2.30271	0		9160
2170	fgd128-280_at	FGSG_02576	6.03469	2.05623	0		6565	fgd323-1220_at	FGSG_08067	4.24014	5.28413	0.0171628		11115	fgd65-150_at	FGSG_15120	6.67442	6.40856	0		238	fg00297_s_at	FGSG_00297	7.60074	2.43682	0		12802	fgd349-570_at	FGSG_16989	5.86919	2.53151	0.0125279		11943	fgd473-270_at	FGSG_16049	9.17238	4.40253	0		1507	fgd92-300_at	FGSG_01763	8.51435	7.98154	0		9218
1117	fgd65-790_at	FGSG_01316	6.0317	2.66352	0		7410	fgd370-1210_at	FGSG_09136	4.23967	2.72578	0.0171628		3455	fgd184-10_at	FGSG_04178	6.67197	9.6242	0		5769	fgd293-150_at	FGSG_07039	7.5991	5.25977	0		1308	fgd77-160_at	FGSG_01530	5.86888	2.80241	0.0125279		11664	fg00488_s_at	FGSG_15746	9.17061	34.8962	0		4003	fgd197-600_at	FGSG_04848	8.50746	3.94493	0		7782
2055	fgd122-450_at	FGSG_02440	6.02916	4.21831	0		7239	fgd362-130_at	FGSG_08923	4.23933	4.21344	0.0171628		7079	fgd353-150_at	FGSG_08717	6.66106	3.68926	0		4560	fgd227-200_at	FGSG_05514	7.59123	2.27889	0		1103	fg01301_s_at	FGSG_01301	5.86758	4.41782	0.0125279		1770	fgd111-10_at	FGSG_02077	9.16638	3.18951	0		7093	fgd353-410_s_at	FGSG_08737	8.49332	4.94739	0		2391
6353	fgd320-100_at	FGSG_07781	6.02318	30.6256	0		5077	fg06167_s_at	FGSG_06167	4.23918	3.37526	0.0171628		4268	fgd207-460_s_at	FGSG_05170	6.65744	4.76783	0		7125	fgd355-40_at	FGSG_08777	7.58435	5.95871	0		8545	fgd441-140_at	FGSG_10513	5.86325	7.04533	0.0125279		11036	fg04389_s_at	FGSG_15019	9.16526	12.4955	0		1210	fgd71-60_at	FGSG_01417	8.4919	3.92674	0		11014
6749	fgd330-430_at	FGSG_08310	6.02145	9.29636	0		8424	fgd432-20_at	FGSG_10362	4.2353	3.20428	0.0171628		5509	fgd266-680_at	FGSG_06695	6.64379	2.25532	0		1393	fgd87-50_at	FGSG_01621	7.58409	12.6699	0		319	fg00385_s_at	FGSG_00385	5.85976	3.7755	0.0125279		5449	fgd262-120_at	FGSG_06622	9.15992	6.19026	0		7828	fgd399-50_s_at	FGSG_09644	8.48382	4.12197	0		12715
4232	fgd206-140_at	FGSG_05130	6.01615	17.8766	0		11907	fg12233_at	FGSG_16010	4.23025	5.1337	0.0171628		2631	fgd148-860_at	FGSG_03157	6.64184	4.93597	0		1379	fg01607_s_at	FGSG_01607	7.57875	6.06287	0		7797	fgd397-60_at	FGSG_09608	5.85509	3.84593	0.0125279		4071	fgd200-20_at	FGSG_04933	9.15958	9.24282	0		5122	fgd247-450_at	FGSG_06222	8.48177	2.03731	0		4229
10645	fgd367-110_s_at	FGSG_13482	6.0135	4.17951	0		10185	fg12064_at	FGSG_12821	4.22561	3.74076	0.0171628		5435	fgd260-200_at	FGSG_06605	6.63731	30.4844	0		11368	fgd292-70_at	FGSG_15407	7.57802	3.49833	0		783	fgd45-30_at	FGSG_00926	5.83492	2.35653	0.0125279		12741	fg07885_s_at	FGSG_16921	9.15947	8.33973	0		11664	fg00488_s_at	FGSG_15746	8.47751	6.07689	0		12435
7653	fgd384-590_at	FGSG_09432	6.01228	2.16345	0		610	fgd35-250_at	FGSG_00720	4.22372	2.67586	0.0171628		7461	fgd371-380_s_at	FGSG_09197	6.61928	2.91467	0		7102	fgd353-540_at	FGSG_08747	7.57541	6.7039	0		12974	fgd371-460_at	FGSG_17175	5.83312	4.69134	0.0125279		10670	fgd370-940_at	FGSG_13517	9.15718	2.25532	0		2598	fgd148-320_at	FGSG_03116	8.47331	2.02324	0		9823
2138	fgd127-120_at	FGSG_02538	6.00836	8.28212	0		2882	fgd158-490_at	FGSG_03483	4.22335	2.19112	0.0171628		12452	fgd246-360_at	FGSG_16613	6.61454	2.51984	0		6072	fg07417_at	FGSG_07417	7.57468	2.26577	0		7698	fgd391-20_at	FGSG_09493	5.82405	6.09095	0.0125279		10681	fgd371-450_at	FGSG_13530	9.15341	8.40744	0		3716	fgd192-330_s_at	FGSG_04475	8.47007	3.64689	0		9568
6624	fgd328-170_at	FGSG_08138	6.00451	2.74473	0		6707	fgd329-950_at	FGSG_08252	4.22213	3.60084	0.0171628		5188	fgd253-150_at	FGSG_06300	6.6108	7.98154	0		4932	fgd237-1070_at	FGSG_05992	7.57076	5.24157	0		6596	fgd325-30_at	FGSG_08103	5.824	4.91321	0.0125279		4648	fgd231-70_at	FGSG_05620	9.13873	2.02792	0		1943	fgd116-160_at	FGSG_02296	8.46675	40.6918	0		1468
11593	fgd470-230_at	FGSG_15657	6.00049	4.43828	0		30	fg00033_s_at	FGSG_00033	4.22015	10.7034	0.0171628		449	fg00530_at	FGSG_00530	6.60646	3.16017	0		7337	fgd370-230_at	FGSG_09053	7.56401	2.40327	0		5443	fgd262-10_at	FGSG_06615	5.81323	5.14558	0.0125279		460	fgd22-190_at	FGSG_00543	9.13754	2.50244	0		5839	fgd300-170_at	FGSG_07127	8.45203	3.90864	0		3939
1837	fgd112-210_at	FGSG_02162	5.9981	10.459	0		4921	fgd237-930_at	FGSG_05979	4.21732	3.97237	0.0171628		8015	fgd411-80_at	FGSG_09881	6.59974	4.9818	0		8744	fgd450-150_at	FGSG_10789	7.55999	3.87716	0		2604	fgd148-400_at	FGSG_03123	5.80979	9.82643	0.0125279		2852	fgd157-250_at	FGSG_03438	9.11298	9.42614	0		4393	fgd213-50_at	FGSG_05310	8.4468	3.71493	0		3716
1885	fgd113-350_at	FGSG_02224	5.99741	2.06575	0		4214	fgd205-240_at	FGSG_05108	4.21342	2.49955	0.0171628		3188	fgd167-50_at	FGSG_03858	6.59738	4.53154	0		12605	fgd298-230_at	FGSG_16777	7.55487	3.45416	0		918	fgd53-220_at	FGSG_01095	5.80302	4.44854	0.0125279		1348	fgd79-290_at	FGSG_01572	9.10851	7.74537	0		5353	fgd259-1040_at	FGSG_06506	8.42193	9.18959	0		7941
10266	fg06567_s_at	FGSG_12937	5.99558	2.37293	0		2244	fg02665_s_at	FGSG_02665	4.21332	2.88452	0.0171628		11931	fgd136-140_at	FGSG_16037	6.59586	2.93494	0		3134	fgd164-10_at	FGSG_03792	7.55101	3.17847	0		6574	fgd324-100_at	FGSG_08077	5.80275	4.66971	0.0125279		4310	fg05218_s_at	FGSG_05218	9.0976	4.94739	0		3567	fgd185-1480_at	FGSG_04303	8.42015	3.65533	0		9159
12441	fgd242-110_at	FGSG_16601	5.99398	5.38893	0		2699	fg03243_s_at	FGSG_03243	4.20693	4.37212	0.0171628		2372	fgd141-350_at	FGSG_02820	6.59194	4.64818	0		12133	fgd157-270_at	FGSG_16268	7.54688	14.4868	0		12099	fg03635_s_at	FGSG_16229	5.80211	3.11666	0.0125279		3170	fg03835_s_at	FGSG_03835	9.09184	10.8153	0		10384	fg12213_s_at	FGSG_13111	8.41806	4.43828	0		6565
4501	fg05440_s_at	FGSG_05440	5.98621	8.89709	0		12974	fgd371-460_at	FGSG_17175	4.20648	3.02793	0.0171628		9588	fg12290_at	FGSG_11914	6.59014	5.35171	0		180	fgd9-30_at	FGSG_00224	7.53611	2.47369	0		9111	fgd460-1110_s_at	FGSG_11234	5.79978	3.21169	0.0125279		2182	fgd130-10_at	FGSG_02593	9.09014	4.47949	0		11847	fgd112-370_s_at	FGSG_15945	8.41773	3.73213	0		10735
12476	fgd256-80_at	FGSG_16640	5.9814	2.08975	0		7796	fgd397-50_at	FGSG_09607	4.20613	2.2217	0.0171628		4788	fgd233-1420_at	FGSG_05806	6.58107	4.30695	0		7072	fgd353-70_at	FGSG_08709	7.53459	9.21084	0		9593	fgd65-230_at	FGSG_11923	5.79527	2.6087	0.0125279		6257	fgd316-260_at	FGSG_07650	9.08504	6.44568	0		2077	fg02468_s_at	FGSG_02468	8.41499	3.63008	0		2171
5310	fgd259-270_at	FGSG_06452	5.98059	13.0261	0		12075	fgd163-450_s_at	FGSG_16204	4.20322	5.54044	0.0171628		7438	fgd371-40_at	FGSG_09167	6.57788	2.2868	0		1827	fgd112-50_at	FGSG_02148	7.5283	2.32947	0		6131	fgd310-840_at	FGSG_07485	5.79346	3.58838	0.0125279		6903	fgd343-170_at	FGSG_08503	9.07605	2.9828	0		8607	fgd444-170_at	FGSG_10595	8.41188	2.14355	0		12431
2345	fgd140-20_at	FGSG_02784	5.97505	4.47949	0		854	fgd48-250_at	FGSG_01017	4.20294	3.29436	0.0171628		142	fgd6-30_at	FGSG_00173	6.57267	2.9622	0		2626	fgd148-780_at	FGSG_03151	7.52787	3.54307	0		7499	fgd372-260_at	FGSG_09245	5.7922	4.95883	0.0125279		5875	fgd301-270_at	FGSG_07173	9.06559	7.86256	0		7400	fg09125_s_at	FGSG_09125	8.41141	6.43824	0		863
2938	fg03545_s_at	FGSG_03545	5.97145	4.21831	0		1445	fgd90-160_at	FGSG_01686	4.20116	25.8722	0.0171628		6801	fgd335-670_s_at	FGSG_08378	6.57088	3.1748	0		4262	fgd207-370_at	FGSG_05163	7.52746	2.59368	0		11239	fgd197-100_at	FGSG_15259	5.79218	4.39745	0.0125279		9783	fg04564_s_at	FGSG_12231	9.04738	8.73415	0		6868	fgd340-30_at	FGSG_08460	8.40336	2.78949	0		291
2372	fgd141-350_at	FGSG_02820	5.95878	6.94833	0		234	fgd10-680_at	FGSG_00293	4.19743	3.2154	0.0171628		3920	fgd196-570_at	FGSG_04732	6.57008	23.9729	0		1650	fgd104-40_at	FGSG_01932	7.52549	3.42238	0		3178	fgd166-340_at	FGSG_03846	5.78068	3.86375	0.0125279		7708	fgd391-150_at	FGSG_09503	9.04289	6.06287	0		7313	fgd368-40_at	FGSG_09020	8.39385	7.60352	0		9783
2331	fgd136-580_s_at	FGSG_02767	5.95809	9.14722	0		5122	fgd247-450_at	FGSG_06222	4.19683	4.45883	0.0171628		1174	fgd70-80_at	FGSG_01376	6.56876	10.5317	0		3395	fgd179-360_at	FGSG_04111	7.52135	2.7384	0		4297	fg05202_s_at	FGSG_05202	5.77986	2.57279	0.0125279		6178	fgd314-50_at	FGSG_07542	9.03098	14.5035	0		3170	fg03835_s_at	FGSG_03835	8.38454	3.9632	0		9892
12743	fgd321-150_at	FGSG_16923	5.95318	4.36707	0		1579	fgd96-50_at	FGSG_01851	4.195	2.59068	0.0171628		2593	fgd148-240_at	FGSG_03110	6.56589	11.2876	0		12422	fgd237-700_at	FGSG_16579	7.51649	3.27161	0		10886	fgd460-780_s_at	FGSG_13834	5.77477	21.2099	0.0125279		9121	fgd463-20_at	FGSG_11250	9.02794	2.39496	0		12909	fg08102_s_at	FGSG_17104	8.37847	2.53151	0		12142
9881	fgd165-10_s_at	FGSG_12380	5.95283	2.28153	0		3987	fgd197-190_at	FGSG_04817	4.1927	7.71857	0.0171628		11927	fgd135-140_at	FGSG_16033	6.56225	2.9828	0		6275	fgd316-510_at	FGSG_07671	7.5104	4.52108	0		1840	fgd112-260_at	FGSG_02165	5.77277	2.02324	0.0125279		9388	fg11613_s_at	FGSG_11613	9.01721	17.2677	0		3254	fgd168-720_at	FGSG_03935	8.37735	7.09433	0		8017
6089	fgd310-290_s_at	FGSG_07438	5.94984	8.7746	0		12563	fgd280-320_at	FGSG_16733	4.18358	3.55537	0.0171628		4759	fgd233-970_at	FGSG_05765	6.56039	2.34567	0		2740	fgd150-880_at	FGSG_03295	7.50494	4.56833	0		1561	fgd94-70_at	FGSG_01829	5.77271	71.3414	0.0125279		7855	fgd401-240_at	FGSG_09681	9.00779	3.94493	0		7229	fgd361-20_at	FGSG_08911	8.36599	7.14368	0		5042
3130	fgd163-440_at	FGSG_03786	5.94874	2.68204	0		5265	fg06391_s_at	FGSG_06391	4.1821	4.37717	0.0171628		9087	fgd460-660_at	FGSG_11200	6.54966	9.84916	0		2193	fg02605_s_at	FGSG_02605	7.50363	2.88786	0		5978	fgd304-390_at	FGSG_07300	5.76652	2.66968	0.0125279		2284	fgd135-90_at	FGSG_02708	8.99957	4.48985	0		1925	fgd114-590_at	FGSG_02274	8.36368	3.75809	0		6186
8104	fgd415-150_at	FGSG_09982	5.94091	2.79594	0		7827	fgd399-40_at	FGSG_09643	4.17683	9.9636	0.0171628		2	Fg4A76_at	AS-FGSG_08360	6.54704	2.31338	0		8430	fgd433-60_at	FGSG_10369	7.49388	2.46514	0		7818	fgd398-210_at	FGSG_09633	5.76376	3.32495	0.0125279		7797	fgd397-60_at	FGSG_09608	8.98116	5.32704	0		8886	fgd456-300_at	FGSG_10960	8.35888	69.0706	0		6264
9951	fgd150-140_at	FGSG_12481	5.93612	3.11666	0		3540	fgd185-1100_at	FGSG_04272	4.17653	4.48466	0.0171628		5194	fgd254-70_at	FGSG_06307	6.53768	3.47417	0		2182	fgd130-10_at	FGSG_02593	7.4908	3.39482	0		12714	fg07776_s_at	FGSG_16893	5.76204	9.82643	0.0125279		3468	fgd185-170_at	FGSG_04194	8.97813	2.93834	0		3769	fgd192-1150_at	FGSG_04543	8.3588	4.89056	0		6936
6859	fgd339-20_at	FGSG_08449	5.92968	3.01746	0		11953	fgd473-630_at	FGSG_16059	4.17236	6.7039	0.0171628		9248	fgd467-30_at	FGSG_11407	6.53711	5.65685	0		6666	fgd329-210_at	FGSG_08193	7.49048	7.72749	0		10061	fg12174_s_at	FGSG_12644	5.76143	10.4831	0.0125279		2250	fgd132-690_at	FGSG_02672	8.97095	9.79243	0		13276	fgd450-450_s_at	FGSG_17513	8.35201	2.03731	0		6596
7018	fgd349-20_s_at	FGSG_08641	5.92554	3.59668	0		392	fgd19-230_at	FGSG_00470	4.17206	8.11168	0.0171628		9977	fgd147-420_at	FGSG_12514	6.52776	12.6699	0		1033	fgd61-10_at	FGSG_01219	7.47718	3.2154	0		3948	fgd196-980_at	FGSG_04766	5.75949	6.49802	0.0125279		11968	fgd194-650_at	FGSG_16076	8.96379	37.1425	0		1523	fgd93-170_at	FGSG_01782	8.34724	2.47942	0		1049
5659	fgd282-10_at	FGSG_06888	5.92524	3.5801	0		5190	fgd253-180_at	FGSG_06302	4.1707	2.04438	0.0171628		624	fgd35-420_s_at	FGSG_00736	6.52708	2.45661	0		3588	fgd185-1770_at	FGSG_04329	7.46901	3.63008	0		2490	fgd145-140_at	FGSG_02970	5.73914	6.19026	0.0125279		5279	fgd257-310_at	FGSG_06408	8.95657	3.79737	0		1644	fgd103-330_at	FGSG_01926	8.34359	4.28709	0		350
1546	fgd93-460_s_at	FGSG_01809	5.92166	2.06098	0		8683	fgd446-930_at	FGSG_10713	4.16823	5.11594	0.0171628		2849	fgd157-220_at	FGSG_03435	6.52563	2.8481	0		8821	fgd452-470_at	FGSG_10882	7.46747	2.34838	0		4553	fgd227-130_at	FGSG_05507	5.73857	3.21912	0.0125279		3847	fgd194-330_s_at	FGSG_04641	8.95341	2.45661	0		5305	fgd259-210_at	FGSG_06447	8.33896	61.1099	0		2766
5152	fgd250-40_at	FGSG_06260	5.9202	2.18354	0		10396	fgd305-90_at	FGSG_13127	4.16524	2.91467	0.0171628		9546	fgd37-550_at	FGSG_11845	6.52176	2.86129	0		5403	fgd259-1730_at	FGSG_06566	7.45808	14.2544	0		6060	fg07404_s_at	FGSG_07404	5.73806	2.49666	0.0125279		5243	fgd256-30_at	FGSG_06366	8.92593	2.34838	0		8283	fg10197_s_at	FGSG_10197	8.33316	2.9622	0		7129
8987	fgd458-500_at	FGSG_11074	5.91633	2.72578	0		4428	fgd217-90_at	FGSG_05352	4.16089	3.10947	0.0171628		12081	fgd162-460_at	FGSG_16211	6.51682	7.4127	0		2837	fgd157-60_at	FGSG_03420	7.45601	7.40415	0		10926	fg10924_s_at	FGSG_13892	5.73379	7.58597	0.0125279		7630	fgd384-160_at	FGSG_09398	8.9192	5.29024	0		10717	fgd384-680_at	FGSG_13580	8.32919	2.75108	0		13094
12591	fgd292-130_at	FGSG_16761	5.90309	2.33486	0		1131	fgd65-950_s_at	FGSG_01330	4.15705	2.15348	0.0171628		1278	fgd76-250_at	FGSG_01496	6.50725	4.80099	0		4260	fgd207-350_at	FGSG_05161	7.45589	4.84557	0		6195	fg07564_s_at	FGSG_07564	5.72799	5.43897	0.0125279		2604	fgd148-400_at	FGSG_03123	8.91774	25.5161	0		9322	fgd473-110_at	FGSG_11516	8.32481	4.78991	0		5455
5110	fgd247-300_at	FGSG_06208	5.89536	2.99661	0		4296	fgd209-240_at	FGSG_05201	4.15513	4.3219	0.0171628		7565	fg09326_at	FGSG_09326	6.50432	3.21912	0		3339	fgd169-50_at	FGSG_04041	7.45058	3.24151	0		12539	fgd273-160_at	FGSG_16709	5.71193	3.25653	0.0125279		10456	fgd318-1020_s_at	FGSG_13212	8.90377	6.90831	0		2715	fgd150-500_at	FGSG_03262	8.32154	2.79594	0		6913
8270	fgd422-270_at	FGSG_10183	5.89449	7.14368	0		519	fgd26-70_at	FGSG_00609	4.15443	2.67586	0.0171628		10977	fgd467-330_at	FGSG_13958	6.48393	5.42642	0		1138	fgd65-1020_at	FGSG_01337	7.44991	2.75426	0		13094	fgd417-450_at	FGSG_17309	5.70356	2.94173	0.0125279		1735	fgd110-260_at	FGSG_02036	8.9	8.6638	0		8066	fgd411-710_at	FGSG_09938	8.31983	2.30804	0		5669
2736	fgd150-820_at	FGSG_03290	5.89244	5.20537	0		9881	fgd165-10_s_at	FGSG_12380	4.15074	2.69136	0.0171628		12444	fg06105_s_at	FGSG_16605	6.47922	2.06098	0		7045	fgd349-420_at	FGSG_08674	7.44302	3.39874	0		2551	fgd147-10_at	FGSG_03046	5.70282	25.9321	0.0125279		9017	fgd459-170_at	FGSG_11112	8.8885	14.5539	0		10470	fg12106_at	FGSG_13230	8.3183	5.27803	0		11028
5495	fgd266-510_at	FGSG_06679	5.89149	2.12874	0		12426	fgd237-890_at	FGSG_16583	4.13269	3.74076	0.0171628		3433	fgd182-60_at	FGSG_04152	6.4792	3.98156	0		7724	fgd393-10_at	FGSG_09520	7.44197	3.55127	0		10006	fgd142-760_at	FGSG_12557	5.70248	4.77886	0.0125279		4828	fgd234-140_s_at	FGSG_05853	8.88481	3.78423	0		9165	fgd464-510_at	FGSG_11307	8.31616	7.02907	0		2433
12259	fgd196-380_s_at	FGSG_16405	5.88727	8.53466	0		1760	fgd110-600_at	FGSG_02066	4.12966	3.80615	0.0171628		1851	fgd112-440_at	FGSG_02180	6.472	2.81539	0		8920	fgd457-300_at	FGSG_10998	7.44063	4.75134	0		3276	fgd168-1070_at	FGSG_03964	5.70021	5.4768	0.0125279		2938	fg03545_s_at	FGSG_03545	8.88436	6.59634	0		7372	fgd370-660_at	FGSG_09092	8.31063	4.58419	0		3929
1130	fgd65-940_s_at	FGSG_01329	5.88696	2.20381	0		4375	fgd212-900_at	FGSG_05292	4.12957	13.737	0.0171628		6071	fg07416_s_at	FGSG_07416	6.46764	5.3765	0		2756	fgd151-60_at	FGSG_03312	7.43946	4.47949	0		13034	fgd397-90_at	FGSG_17244	5.69755	2.56093	0.0125279		7105	fgd353-570_at	FGSG_08750	8.8841	3.66378	0		12715	fgd320-50_at	FGSG_16894	8.29873	3.79298	0		5554
7507	fgd373-150_at	FGSG_09255	5.88491	2.7384	0		5884	fgd302-70_at	FGSG_07183	4.1276	2.86129	0.0171628		6574	fgd324-100_at	FGSG_08077	6.45904	5.55325	0		12881	fg08239_s_at	FGSG_17075	7.43289	3.85038	0		9018	fgd459-180_at	FGSG_11113	5.6945	3.04547	0.0125279		7685	fgd388-70_at	FGSG_09475	8.87825	9.57983	0		364	fgd16-330_at	FGSG_00438	8.29687	2.78305	0		1102
8906	fgd457-120_at	FGSG_10982	5.86408	8.45614	0.00974648		4793	fgd233-1500_at	FGSG_05812	4.12518	13.6422	0.0171628		1681	fgd107-100_at	FGSG_01972	6.45676	4.95883	0		2493	fgd145-210_at	FGSG_02974	7.42616	8.91767	0		6797	fgd335-610_at	FGSG_08372	5.69354	2.74473	0.0125279		116	fgd5-550_at	FGSG_00138	8.85501	6.88441	0		5600	fgd276-180_at	FGSG_06810	8.29386	2.57874	0		4374
1691	fgd108-60_at	FGSG_01983	5.86041	6.6807	0.00974648		5270	fgd257-190_at	FGSG_06397	4.12286	8.9383	0.0171628		13158	fgd441-160_at	FGSG_17380	6.45255	2.18354	0		1765	fgd110-680_at	FGSG_02072	7.41927	2.58471	0		12148	fg12129_at	FGSG_16284	5.68716	2.29209	0.0125279		12393	fg12061_at	FGSG_16548	8.85315	2.21914	0		3882	fgd194-860_at	FGSG_04683	8.29128	4.84557	0		2748
2570	fgd147-310_at	FGSG_03072	5.85803	17.8766	0.00974648		8655	fgd446-500_at	FGSG_10673	4.12126	2.02324	0.0171628		8479	fgd434-130_at	FGSG_10424	6.44988	3.86375	0		6507	fgd323-250_at	FGSG_07988	7.40035	4.06053	0		3429	fgd182-20_at	FGSG_04148	5.68131	2.80241	0.0125279		5334	fgd259-660_at	FGSG_06480	8.85176	3.65955	0		6810	fgd336-40_at	FGSG_08387	8.28784	6.74273	0		7400
6348	fgd318-1320_at	FGSG_07773	5.85783	2.13366	0.00974648		3523	fgd185-880_at	FGSG_04252	4.11942	3.52266	0.0171628		5991	fgd304-570_at	FGSG_07315	6.4471	2.85469	0		7909	fgd402-120_at	FGSG_09747	7.38749	2.8219	0		685	fgd35-1240_at	FGSG_00810	5.68087	4.59479	0.0125279		11726	fgd47-30_at	FGSG_15812	8.85108	3.19688	0		5368	fgd259-1210_at	FGSG_06521	8.2778	2.71321	0		7223
6272	fgd316-480_at	FGSG_07668	5.85696	3.6217	0.00974648		12439	fgd241-20_at	FGSG_16597	4.11456	2.06814	0.0171628		1670	fgd104-340_at	FGSG_01958	6.4467	3.13109	0		4276	fgd208-60_at	FGSG_05179	7.38211	3.53898	0		12375	fgd233-360_s_at	FGSG_16529	5.67607	7.42985	0.0125279		9010	fgd459-50_s_at	FGSG_11101	8.85084	4.42804	0		8193	fgd417-830_at	FGSG_10089	8.26797	4.04648	0		5738
10255	fg12084_at	FGSG_12921	5.85641	3.45017	0.00974648		3626	fg04372_s_at	FGSG_04372	4.11326	2.03496	0.0171628		3071	fgd162-90_at	FGSG_03713	6.43792	4.71307	0		6270	fgd316-460_at	FGSG_07666	7.37503	27.2213	0		7703	fgd391-90_at	FGSG_09498	5.67451	2.15348	0.0125279		11	fg00011_s_at	FGSG_00011	8.83208	2.35381	0		7483	fgd372-30_at	FGSG_09226	8.26273	3.51453	0		5188
2409	fgd142-430_at	FGSG_02872	5.85311	2.28153	0.00974648		1683	fgd107-120_at	FGSG_01974	4.11146	7.88075	0.0171628		3547	fgd185-1170_at	FGSG_04279	6.42865	2.87454	0		10185	fg12064_at	FGSG_12821	7.37051	7.88075	0		4036	fg04895_s_at	FGSG_04895	5.66933	2.8219	0.0125279		4101	fgd200-510_at	FGSG_04968	8.83192	5.26585	0		7724	fgd393-10_at	FGSG_09520	8.2539	3.94493	0		7371
4066	fgd199-420_at	FGSG_04928	5.85231	2.46798	0.00974648		10216	fgd242-500_at	FGSG_12867	4.11111	3.87716	0.0171628		6172	fgd313-460_at	FGSG_07536	6.42864	14.723	0		7193	fgd358-310_at	FGSG_08866	7.36856	3.49026	0		6447	fg07911_s_at	FGSG_07911	5.66078	4.01853	0.0125279		12422	fgd237-700_at	FGSG_16579	8.82546	5.67649	0		2074	fg02464_s_at	FGSG_02464	8.25212	4.57361	0		3015
8060	fgd411-630_at	FGSG_09931	5.84	6.74273	0.00974648		6950	fgd347-130_at	FGSG_08559	4.10275	2.17598	0.0171628		2626	fgd148-780_at	FGSG_03151	6.42523	2.78305	0		9886	fg12161_at	FGSG_12390	7.36105	7.15193	0		2849	fgd157-220_at	FGSG_03435	5.66009	2.2868	0.0125279		8193	fgd417-830_at	FGSG_10089	8.81087	3.88164	0		60	fgd4-130_at	FGSG_00068	8.2512	9.44794	0		11722
5938	fgd303-730_at	FGSG_07248	5.8257	2.8481	0.00974648		1860	fgd112-590_at	FGSG_02191	4.09633	2.47369	0.0171628		7606	fgd383-280_at	FGSG_09370	6.41929	5.15748	0		5532	fgd268-120_at	FGSG_06723	7.35799	3.23777	0		167	fg00203_s_at	FGSG_00203	5.656	3.84593	0.0125279		11850	fg02196_s_at	FGSG_15948	8.80327	4.8121	0		3708	fgd192-210_at	FGSG_04465	8.22732	25.9321	0		5895
2045	fgd122-290_at	FGSG_02426	5.82345	67.0268	0.00974648		10099	fg12208_at	FGSG_12694	4.083	4.68051	0.0171628		3469	fgd185-190_at	FGSG_04196	6.41837	4.9818	0		5864	fgd301-80_at	FGSG_07158	7.35735	3.19688	0		11931	fgd136-140_at	FGSG_16037	5.65109	2.86791	0.0125279		7694	fgd388-210_at	FGSG_09486	8.80233	2.78627	0		6383	fgd320-640_at	FGSG_07824	8.22364	3.34808	0		3005
3459	fgd185-40_at	FGSG_04182	5.81688	2.86791	0.00974648		470	fgd23-20_x_at	FGSG_00556	4.08232	6.07689	0.0171628		7028	fgd349-160_at	FGSG_08653	6.41586	2.68825	0		4110	fgd200-630_at	FGSG_04979	7.3569	3.43823	0		2806	fgd153-290_at	FGSG_03375	5.65022	2.08975	0.0125279		850	fgd48-190_s_at	FGSG_01012	8.79784	4.15544	0		9952	fgd150-130_at	FGSG_12482	8.2198	2.44528	0		4433
4159	fgd203-40_at	FGSG_05042	5.81524	3.93583	0.00974648		8909	fgd457-160_at	FGSG_10986	4.07921	3.14196	0.0171628		10965	fgd467-770_at	FGSG_13946	6.41548	2.10916	0		4324	fgd212-250_at	FGSG_05233	7.35344	4.22807	0		4194	fgd204-90_at	FGSG_05085	5.64645	4.43828	0.0125279		8128	fg10011_s_at	FGSG_10011	8.79537	2.2217	0		8448	fg10388_s_at	FGSG_10388	8.21463	3.36359	0		12932
1334	fgd79-120_at	FGSG_01557	5.81046	2.77663	0.00974648		5662	fgd282-50_at	FGSG_06891	4.07859	3.20058	0.0171628		5699	fgd285-320_at	FGSG_06942	6.40825	2.04675	0		1783	fgd111-180_at	FGSG_02093	7.3462	2.78305	0		4127	fgd201-210_at	FGSG_05003	5.6339	3.11666	0.0125279		8082	fgd412-140_at	FGSG_09957	8.77914	2.06575	0		1691	fgd108-60_at	FGSG_01983	8.20611	9.53566	0		4614
2099	fgd123-50_at	FGSG_02494	5.8074	3.51453	0.00974648		4162	fgd203-80_at	FGSG_05046	4.06848	4.56833	0.0171628		182	fgd9-60_at	FGSG_00227	6.40498	2.31873	0		8284	fgd424-170_at	FGSG_10198	7.33829	3.59253	0		5204	fgd254-180_at	FGSG_06318	5.6308	2.16345	0.0125279		3203	fgd168-90_at	FGSG_03879	8.77891	2.11893	0		3156	fgd166-10_at	FGSG_03818	8.20066	7.51618	0		10650
12597	fgd293-300_at	FGSG_16767	5.80382	2.63902	0.00974648		5529	fgd268-90_s_at	FGSG_06720	4.06413	2.45945	0.0171628		1929	fgd114-660_at	FGSG_02279	6.40355	31.6324	0		4053	fg04914_s_at	FGSG_04914	7.33709	2.4312	0		3215	fgd168-250_s_at	FGSG_03892	5.6233	2.04202	0.0125279		11973	fgd194-360_at	FGSG_16081	8.77396	3.15287	0		1497	fgd92-180_at	FGSG_01752	8.20025	3.31728	0		244
4026	fgd198-340_at	FGSG_04883	5.79871	3.51453	0.00974648		6564	fgd323-1210_at	FGSG_08066	4.06006	4.39745	0.0171628		8981	fgd458-420_at	FGSG_11067	6.40127	3.99077	0		344	fg00417_s_at	FGSG_00417	7.32429	4.75134	0		8824	fgd453-10_at	FGSG_10885	5.61528	3.47417	0.0125279		2598	fgd148-320_at	FGSG_03116	8.76963	5.66994	0		10953	fgd447-390_at	FGSG_13926	8.19923	5.51489	0		13310
7318	fgd368-110_at	FGSG_09026	5.78213	3.40267	0.00974648		136	fgd5-960_at	FGSG_00166	4.05107	3.47015	0.0171628		3352	fgd170-20_at	FGSG_04055	6.38448	4.19887	0		4371	fgd212-870_at	FGSG_05288	7.31684	2.15099	0		11030	fgd30-90_at	FGSG_15013	5.60828	5.68305	0.0125279		9788	fgd192-720_at	FGSG_12243	8.76095	11.6452	0		11832	fgd111-130_s_at	FGSG_15930	8.18802	5.52765	0		2779
10435	fg12308_at	FGSG_13185	5.78022	6.88441	0.00974648		5946	fgd303-820_at	FGSG_07257	4.04918	3.10588	0.0171628		1752	fg02054_s_at	FGSG_02054	6.3719	2.92817	0		5626	fgd278-100_at	FGSG_06845	7.31603	2.18102	0		5613	fgd276-350_at	FGSG_06824	5.6012	2.9897	0.0125279		5592	fgd276-60_at	FGSG_06800	8.75677	4.2772	0		2698	fgd150-270_at	FGSG_03242	8.18604	2.86129	0		12180
11907	fg12233_at	FGSG_16010	5.77806	3.58838	0.00974648		6957	fgd347-210_at	FGSG_08567	4.04626	2.33216	0.0171628		6695	fgd329-750_at	FGSG_08237	6.34671	2.53737	0		954	fgd56-200_at	FGSG_01134	7.30447	5.22948	0		9452	fgd8-140_s_at	FGSG_11703	5.60049	3.64689	0.0125279		4688	fgd232-40_at	FGSG_05670	8.75677	3.68926	0		2265	fgd133-90_at	FGSG_02687	8.18386	4.66971	0		8193
8737	fgd450-50_at	FGSG_10782	5.77684	2.29209	0.00974648		3925	fgd196-640_at	FGSG_04738	4.04406	2.73208	0.0171628		4647	fgd231-60_at	FGSG_05619	6.34261	4.01853	0		1609	fgd102-120_at	FGSG_01888	7.3042	2.97592	0		6564	fgd323-1210_at	FGSG_08066	5.5942	22.9433	0.0125279		2605	fgd148-430_at	FGSG_03124	8.75062	2.03261	0		58	fgd4-110_at	FGSG_00066	8.18313	4.1315	0		7909
10073	fgd200-490_at	FGSG_12658	5.77585	6.75833	0.00974648		8848	fgd454-250_at	FGSG_10910	4.04072	2.4909	0.0171628		7666	fg09450_s_at	FGSG_09450	6.33985	2.42839	0		4586	fg05543_s_at	FGSG_05543	7.27326	2.44811	0		4617	fgd228-500_at	FGSG_05579	5.59342	2.80241	0.0125279		2990	fgd160-580_at	FGSG_03612	8.74763	19.1597	0		13168	fgd442-180_at	FGSG_17390	8.17068	22.7322	0		645
1617	fgd102-210_at	FGSG_01897	5.76949	2.4005	0.00974648		8219	fgd419-40_at	FGSG_10119	4.03776	3.34421	0.0171628		8315	fgd424-590_at	FGSG_10235	6.33743	2.82843	0		11912	fg02580_s_at	FGSG_16016	7.25974	6.77396	0		11360	fgd285-240_at	FGSG_15399	5.59342	3.03143	0.0125279		3939	fg04754_s_at	FGSG_04754	8.74242	18.443	0		6831	fgd338-110_at	FGSG_08411	8.15327	4.68051	0		12597
[truncated: 1,203 more rows]
[truncated: 65 more columns]

## Sheet: Dataset C
Dataset C. Expression of all 13382 genes in maize stalk infection.(Expression pattern group provdied in column AK)
			Log 2 expression value										Log2 ratio vs in vtro hyphae 72
[truncated: 13,347 more rows]

## Sheet: Dataset D
Dataset D. Expression Patterns for the 8729 genes detected as present at least one time point in maize infection
[truncated: 5 more rows]

[truncated: 11 more sheets: Dataset E, Dataset F, Dataset G, Dataset H, Dataset I, Dataset J, Dataset K, Dataset L, Dataset M, Dataset N, Dataset O]
